# Supplementary material for: Fibroblast diversity within human gut-associated lymphoid tissues
Source: J Exp Med. 2025 Dec 11;223(3):e20250471. doi: 10.1084/jem.20250471 (PMC12697342; doi:10.1084/jem.20250471)
Supplement: Table S1 — shows the tissue donor information. [file jem_20250471_tables1.xlsx]

## Sheet: Intestinal tissue donors
CRC donor	Age range	Sex	Diagnosis	UICC stage	Site of large int. resection	Tissue used for
1	60-69	F	Tubular adenoma	0	Ceacum	scRNA-seq Fig.1-7, S1, S3-5
2	80-89	F	Adenocarcinoma	2	Transverse colon	scRNA-seq Fig.1-7, S1, S3-5, FC Fig. 1/S1
3	70-79	F	Adenocarcinoma	2	Ascending colon	scRNA-seq Fig.1-7, S1, S3-5, FC Fig. 1/S1, IHC Fig. 2/S2
4	50-59	F	Adenocarcinoma	1	Ascending colon	scRNA-seq Fig.1-7, S1, S3-5, IHC Fig. 2/S2,3/S3
5	80-89	F	Adenocarcinoma	2	Transverse colon	scRNA-seq Fig.1-7, S1, S3-5
6	70-79	M	Adenocarcinoma	3	Ascending colon	scRNA-seq Fig.7, S5, IHC Fig. 2-4, S2-4
7	50-59	M	Adenocarcinoma	3	Ceacum	scRNA-seq Fig.7, S5, FC Fig. 1/S1, IHC Fig. 2-5, S2-4
8	60-69	F	Adenocarcinoma	2	Ceacum	FC Fig. 1/S1
9	60-69	M	Adenocarcinoma	1	Ascending colon	IHC Fig. 5
10	70-79	F	Adenocarcinoma	3	Transverse colon	IHC Fig. 3-5, S3-4
11	70-79	F	Tubular adenoma	0	Transverse colon	FC Fig. 1, IHC Fig. 5
12	80-89	M	Adenocarcinoma	2	Transverse colon	IHC Fig. 5
13	60-69	F	Adenocarcinoma	2	Transverse colon	IHC Fig. 5
14	70-79	F	Adenocarcinoma	2a	Ascending colon	FC Fig. 1/S1, IHC Fig. 5
15	70-79	M	Adenocarcinoma	4	Ascending colon	FC Fig. 1/S1, IHC Fig. 3-5, S3-4
16	60-69	F	Adenocarcinoma	2	Cecum	FC Fig. 1/S1, IHC Fig. 2/S2
17	80-89	M	Adenocarcinoma	2	Ascending colon	FC Fig. 1/S1, IHC Fig. 2-4, S2-4
18	60-69	F	Adenocarcinoma	2	Ascending colon	FC Fig. 1/S1, IHC Fig. 2,5, S2
19	60-69	M	Adenocarcinoma	2	Ceacum	FC Fig. 1/S1, IHC Fig. 3-4, S3-4
20	70-79	M	Adenocarcinoma	3	Transverse colon	FC Fig. 1/S1, IHC Fig. 2/S2
21	60-69	F	Tubular adenoma	0	Ascending colon	IHC Fig. 2,5, S2, S4
22	80-89	F	Adenocarcinoma	1	Transverse colon	FC Fig. 1/S1, IHC Fig. 5
23	70-79	F	Adenocarcinoma	2	Ceacum	FC Fig. 1/S1
24	70-79	M	Tubular adenoma	0	Ceacum	FC Fig. 1/S1, IHC Fig. 3,4, S3-4
25	70-79	F	Adenocarcinoma	2	Transverse colon	FC Fig. 1/S1
26	70-79	F	Adenocarcinoma	2	Ascending colon	FC Fig. 1/S1, IHC Fig. 2,5, S2
27	50-59	M	Adenocarcinoma	3	Ascending colon	IHC Fig. 2/S2
28	70-79	M	Adenocarcinoma	2	Ascending colon	IHC Fig. 2, S2
29	80-89	F	Adenocarcinoma	3	Ascending colon	FC Fig. 1/S1, IHC Fig. 2,5, S2
30	70-79	M	Adenocarcinoma	1	Transverse colon	IHC Fig. 2-5, S2-4
31	70-79	F	Adenocarcinoma	2	Transverse colon	FC Fig. 1/S1
32	70-79	F	Adenocarcinoma	1	Ascending colon	FC Fig. 1/S1
33	60-69	F	Tubular adenoma	0	Ascending colon	FC Fig. 1/S1
34	80-89	M	Adenocarcinoma	3	Ceacum	FC Fig. 1/S1, IHC Fig. 2/S2
35	80-89	M	Adenocarcinoma	2	Transverse colon	IHC Fig. 2,5, S2
36	80-89	F	Adenocarcinoma	2	Transverse colon	IHC Fig. 2-5, S2-4
37	80-89	F	Adenocarcinoma	2	Ascending colon	IHC Fig. 3-4, S3-4
38	70-79	F	Adenocarcinoma	2	Transverse colon	IHC Fig. 3-5, S3-4
39	50-59	F	Tubular adenoma	0	Ascending colon	IHC Fig. 2-5, S2-4
40	70-79	F	Adenocarcinoma	2	Ascending colon	IHC Fig. 2-5, S2-4
41	40-49	M	Adenocarcinoma	2	Ascending colon	IHC Fig. 2-5, S2-4
42	70-79	F	Adenocarcinoma	2	Ceacum	IHC Fig. 2-5, S2-4
43	60-69	F	Adenocarcinoma	3	Ascending colon	IHC Fig. 3-5, S3-4
44	70-79	M	Adenocarcinoma	2	Transverse colon	IHC Fig. 2, S2
45	70-79	M	Adenocarcinoma	2	Transverse colon	IHC Fig. 3-5, S3-4
46	60-69	F	Adenocarcinoma	3b	Ascending colon	IHC Fig. 3, S3
47	70-79	F	Adenocarcinoma	2	Ascending colon	IHC Fig. 2,5, S2
48	30-39	F	Adenocarcinoma	2	Ascending colon	IHC Fig. 2/S2
49	70-79	F	Adenocarcinoma	1	Ascending colon	FC Fig. 2/S2
50	60-69	F	Adenocarcinoma	3b	Ascending colon	FC Fig. 2/S2
51	80-89	F	Adenocarcinoma	2	Ascending colon	FC Fig. 2/S2
52	60-69	M	Adenocarcinoma	2	Ceacum	FC Fig. 2/S2
53	50-59	F	Adenocarcinoma	0	Ascending colon	IHC Fig. 2, 5, S2-4
54	50-59	F	Adenocarcinoma	0	Ascending colon	IHC Fig. 5, S3-4
55	60-69	F	Adenocarcinoma	1	Ascending colon	IHC Fig. 2, S2-4
56	60-69	F	Adenocarcinoma	1	Ceacum	IHC Fig. 5, S3-4
57	60-69	F	Adenocarcinoma	3	Ascending colon	IHC Fig. 5, S3-4
58	60-69	F	Adenocarcinoma	1	Ascending colon	IHC Fig. 2, 5, S2-4
FC = Flow cytometry			IHC = Immunohistochemistry		scRNA-seq = single cell RNA-sequencing
CD donor	Age range	Sex	Diagnosis	Treatment within the last 6 months	Adapted D'Haens score inflamed	Adapted D'Haens score non-inflamed	Tissue used for
1	20-29	M	Crohn´s disease	None	2/13	X	scRNA-seq Fig. 7
2	20-29	M	Crohn´s disease	None	9/13	X	scRNA-seq Fig. 7
3	60-69	M	Crohn´s disease	Anti-IL12/23	4/13	0/13	scRNA-seq Fig. 7
4	40-49	F	Crohn´s disease	None	6/13	X	scRNA-seq Fig. 7
5	60-69	F	Crohn´s disease	Anti-TNF	X	0/13	scRNA-seq Fig. 7
Donor type	Total samples	Average age	Male	Female
CRC	58	70 years	18 (31%)	40 (69%)
CD	5	45 years	3 (60%)	2 (40%)

## Sheet: Lymph node donors
MLN donor	Age range	Sex	Diagnosis	Treatment within the last 6 months	Adjacent intestinal site	Tissue used for
1	40-49	F	Ulcerative colitis	JAK inhibitor, 5-ASA, Anti-TNF	Ascending colon	IHC Fig. 6/S5
2	20-29	M	Ulcerative colitis	5-ASA, steroids, Anti-TNF, JAK inhibitor	Ascending colon	IHC Fig. 6/S5
3	<20	M	Ulcerative colitis	Steroids, Anti-TNF	Ileum	IHC Fig. 6/S5
4	20-29	M	Crohn´s disease	Anti-TNF	Ileum	IHC Fig. 6/S5
5	20-29	M	Ulcerative colitis	JAK inhibitor, 5-ASA, Anti-TNF	Ascending colon	IHC Fig. 6/S5
6	20-29	M	Ulcerative colitis	5-ASA, steroids, Anti-TNF	Sigmoid colon	IHC Fig. 6/S5
