# Supplementary material for: Fibroblast diversity within human gut-associated lymphoid tissues
Source: J Exp Med. 2025 Dec 11;223(3):e20250471. doi: 10.1084/jem.20250471 (PMC12697342; doi:10.1084/jem.20250471)
Supplement: Table S2 — contains the DEG lists for the four broad intestinal FB clusters. [file jem_20250471_tables2.xlsx]

## Sheet: Cluster_1 GALT FRC
gene	avg_log2FC	pct.1	pct.2	p_val	p_val_adj
CCL21	7.1197	0.906	0.173	<1E-300	<1E-300
CCL19	5.28664	0.903	0.152	<1E-300	<1E-300
CXCL13	4.15169	0.431	0.055	<1E-300	<1E-300
FDCSP	2.68355	0.268	0.047	<1E-300	<1E-300
CLU	2.37454	0.846	0.327	<1E-300	<1E-300
TNFSF13B	2.36637	0.835	0.168	<1E-300	<1E-300
CD74	2.35335	0.93	0.465	<1E-300	<1E-300
PTGDS	1.92463	0.965	0.642	<1E-300	<1E-300
CD24	1.89296	0.628	0.074	<1E-300	<1E-300
RBP5	1.76269	0.828	0.237	<1E-300	<1E-300
IGFBP3	1.75949	0.802	0.355	<1E-300	<1E-300
CD82	1.75015	0.703	0.115	<1E-300	<1E-300
HLA-DRA	1.74662	0.55	0.129	<1E-300	<1E-300
C3	1.70549	0.919	0.468	<1E-300	<1E-300
CTSH	1.70267	0.777	0.217	<1E-300	<1E-300
ABI3BP	1.64088	0.85	0.56	<1E-300	<1E-300
TSC22D1	1.61458	0.972	0.859	<1E-300	<1E-300
HLA-DRB1	1.59478	0.555	0.153	<1E-300	<1E-300
HPGD	1.56093	0.588	0.137	<1E-300	<1E-300
RAMP3	1.54805	0.419	0.016	<1E-300	<1E-300
CSRP2	1.42337	0.566	0.076	<1E-300	<1E-300
ADRA2A	1.32494	0.36	0.014	<1E-300	<1E-300
TGM2	1.26353	0.515	0.092	<1E-300	<1E-300
GREM1	1.20676	0.491	0.14	<1E-300	<1E-300
GUCY1A3	1.20469	0.52	0.078	<1E-300	<1E-300
DAAM1	1.18085	0.681	0.29	<1E-300	<1E-300
C10orf10	1.16809	0.772	0.395	<1E-300	<1E-300
NPB	1.16754	0.414	0.018	<1E-300	<1E-300
CTSS	1.13141	0.705	0.372	<1E-300	<1E-300
PGF	1.12549	0.491	0.211	<1E-300	<1E-300
ANKRD29	1.12526	0.406	0.011	<1E-300	<1E-300
BIRC3	1.11057	0.489	0.14	<1E-300	<1E-300
TDO2	1.05922	0.512	0.157	<1E-300	<1E-300
NDRG2	1.05066	0.666	0.325	<1E-300	<1E-300
FKBP1A	1.02229	0.747	0.511	<1E-300	<1E-300
GUCY1B3	0.954402	0.41	0.062	<1E-300	<1E-300
VCAM1	0.938536	0.702	0.454	<1E-300	<1E-300
RPL7	0.901343	0.955	0.927	<1E-300	<1E-300
LSAMP	0.893608	0.507	0.161	<1E-300	<1E-300
IL33	0.889693	0.413	0.124	<1E-300	<1E-300
MAP1LC3A	0.873804	0.688	0.47	<1E-300	<1E-300
GEM	0.860482	0.735	0.541	<1E-300	<1E-300
GP1BA	0.859729	0.321	0.011	<1E-300	<1E-300
BGN	0.846867	0.545	0.243	<1E-300	<1E-300
SOD2	0.839002	0.912	0.738	<1E-300	<1E-300
ZFP36L2	0.837848	0.953	0.925	<1E-300	<1E-300
C7	0.817206	0.845	0.511	<1E-300	<1E-300
SERPINB9	0.784135	0.284	0.027	<1E-300	<1E-300
PCDH11X	0.778279	0.274	0.008	<1E-300	<1E-300
SEMA5A	0.777799	0.38	0.098	<1E-300	<1E-300
UGCG	0.776317	0.469	0.199	<1E-300	<1E-300
TNS3	0.754388	0.386	0.099	<1E-300	<1E-300
CFHR1	0.747654	0.185	0.008	<1E-300	<1E-300
GRIA4	0.741653	0.295	0.041	<1E-300	<1E-300
UBD	0.733393	0.234	0.018	<1E-300	<1E-300
EPHB6	0.696635	0.341	0.085	<1E-300	<1E-300
SELM	0.696016	0.954	0.898	<1E-300	<1E-300
RPL15	0.690831	0.988	0.984	<1E-300	<1E-300
CXCL12	0.679139	0.922	0.82	<1E-300	<1E-300
RGMA	0.676292	0.385	0.144	<1E-300	<1E-300
FAM26F	0.674808	0.265	0.019	<1E-300	<1E-300
ABCC3	0.669917	0.249	0.008	<1E-300	<1E-300
SPIB	0.666624	0.229	0.004	<1E-300	<1E-300
SYNPO2	0.664986	0.465	0.208	<1E-300	<1E-300
OSBPL8	0.660178	0.677	0.476	<1E-300	<1E-300
ICAM2	0.658097	0.278	0.059	<1E-300	<1E-300
SLCO2B1	0.656123	0.416	0.155	<1E-300	<1E-300
SMOC2	0.653682	0.339	0.103	<1E-300	<1E-300
GFRA1	0.65332	0.422	0.185	<1E-300	<1E-300
CLSTN3	0.640947	0.351	0.108	<1E-300	<1E-300
COLCA1	0.63904	0.306	0.071	<1E-300	<1E-300
RPLP0	0.626434	0.975	0.953	<1E-300	<1E-300
ACOT7	0.622775	0.318	0.079	<1E-300	<1E-300
DPT	0.618378	0.797	0.456	<1E-300	<1E-300
IGFBP5	0.617043	0.892	0.656	<1E-300	<1E-300
IFI27L2	0.609537	0.775	0.583	<1E-300	<1E-300
IL27RA	0.608941	0.253	0.035	<1E-300	<1E-300
RPS2	0.593021	0.992	0.991	<1E-300	<1E-300
RPS6	0.591578	0.986	0.984	<1E-300	<1E-300
RPS4X	0.590115	0.996	0.995	<1E-300	<1E-300
PARM1	0.587542	0.286	0.071	<1E-300	<1E-300
CPE	0.577349	0.419	0.142	<1E-300	<1E-300
RPL6	0.57728	0.989	0.983	<1E-300	<1E-300
RNF150	0.576485	0.264	0.054	<1E-300	<1E-300
RPL5	0.574079	0.985	0.974	<1E-300	<1E-300
PKP2	0.572785	0.205	0.003	<1E-300	<1E-300
NPM1	0.569268	0.94	0.876	<1E-300	<1E-300
LIN7A	0.55248	0.257	0.043	<1E-300	<1E-300
EMB	0.539179	0.197	0.005	<1E-300	<1E-300
RPL10A	0.537981	0.983	0.977	<1E-300	<1E-300
IL4I1	0.529861	0.192	0.01	<1E-300	<1E-300
PAPLN	0.528339	0.259	0.055	<1E-300	<1E-300
GNAL	0.527333	0.249	0.048	<1E-300	<1E-300
HAPLN3	0.521663	0.235	0.042	<1E-300	<1E-300
RPL34	0.52142	0.994	0.994	<1E-300	<1E-300
HLA-DQA1	0.50911	0.166	0.012	<1E-300	<1E-300
RPS3	0.507384	0.993	0.989	<1E-300	<1E-300
RPS27A	0.495258	0.996	0.996	<1E-300	<1E-300
CHRDL2	0.493614	0.169	0.01	<1E-300	<1E-300
CIRBP	0.486875	0.941	0.884	<1E-300	<1E-300
PTMA	0.486316	0.988	0.981	<1E-300	<1E-300
RPS8	0.473035	0.996	0.996	<1E-300	<1E-300
LGI2	0.467405	0.186	0.011	<1E-300	<1E-300
RPL10	0.462764	0.999	0.999	<1E-300	<1E-300
RPL3	0.454852	0.994	0.992	<1E-300	<1E-300
GNB2L1	0.453597	0.985	0.977	<1E-300	<1E-300
SLC22A3	0.446118	0.173	0.008	<1E-300	<1E-300
FGD6	0.434284	0.18	0.021	<1E-300	<1E-300
RPS14	0.432703	0.992	0.993	<1E-300	<1E-300
TMEM163	0.423739	0.142	0.001	<1E-300	<1E-300
PLD5	0.421319	0.161	0.009	<1E-300	<1E-300
RPS3A	0.410754	0.992	0.993	<1E-300	<1E-300
KEL	0.403473	0.149	0.001	<1E-300	<1E-300
RPL12	0.389575	0.99	0.986	<1E-300	<1E-300
RPS15	0.387879	0.994	0.993	<1E-300	<1E-300
RPS19	0.386276	0.991	0.99	<1E-300	<1E-300
RPL35A	0.384249	0.989	0.988	<1E-300	<1E-300
FAU	0.379302	0.988	0.985	<1E-300	<1E-300
RPL18	0.377655	0.991	0.989	<1E-300	<1E-300
RPS23	0.374021	0.995	0.994	<1E-300	<1E-300
EEF1A1	0.371552	0.999	0.999	<1E-300	<1E-300
RPS24	0.357639	0.994	0.991	<1E-300	<1E-300
RPL32	0.357343	0.994	0.995	<1E-300	<1E-300
RPL13	0.318377	0.998	0.999	<1E-300	<1E-300
RPLP1	0.305172	0.998	0.999	<1E-300	<1E-300
TPT1	-0.425251	0.994	0.997	<1E-300	<1E-300
KAZN	-0.50771	0.027	0.211	<1E-300	<1E-300
LOX	-0.517244	0.038	0.216	<1E-300	<1E-300
MEDAG	-0.553428	0.009	0.162	<1E-300	<1E-300
TNFAIP6	-0.55525	0.014	0.177	<1E-300	<1E-300
SEPW1	-0.561813	0.684	0.83	<1E-300	<1E-300
SERF2	-0.564406	0.946	0.973	<1E-300	<1E-300
TSPAN4	-0.589662	0.538	0.747	<1E-300	<1E-300
GMFG	-0.598752	0.021	0.201	<1E-300	<1E-300
DPP4	-0.599959	0.007	0.201	<1E-300	<1E-300
NDUFA4L2	-0.605163	0.012	0.179	<1E-300	<1E-300
TMEM100	-0.613318	0.025	0.217	<1E-300	<1E-300
ITGB5	-0.619791	0.039	0.277	<1E-300	<1E-300
ARL4D	-0.625344	0.056	0.273	<1E-300	<1E-300
CD81	-0.636696	0.808	0.914	<1E-300	<1E-300
CEBPD	-0.638014	0.845	0.949	<1E-300	<1E-300
IFITM3	-0.638155	0.965	0.986	<1E-300	<1E-300
PODN	-0.640793	0.022	0.224	<1E-300	<1E-300
CERCAM	-0.646998	0.162	0.405	<1E-300	<1E-300
ACVRL1	-0.647374	0.228	0.476	<1E-300	<1E-300
SH3D19	-0.654554	0.19	0.434	<1E-300	<1E-300
ANXA5	-0.656652	0.752	0.875	<1E-300	<1E-300
TMSB10	-0.659252	0.967	0.989	<1E-300	<1E-300
BSG	-0.659549	0.631	0.81	<1E-300	<1E-300
PXDN	-0.669055	0.082	0.302	<1E-300	<1E-300
SLITRK6	-0.672799	0.011	0.164	<1E-300	<1E-300
LAMA2	-0.677805	0.127	0.373	<1E-300	<1E-300
CYP4B1	-0.678143	0.003	0.143	<1E-300	<1E-300
KLHL23	-0.678571	0.044	0.225	<1E-300	<1E-300
SPRY2	-0.694272	0.056	0.289	<1E-300	<1E-300
TAGLN2	-0.697423	0.737	0.876	<1E-300	<1E-300
CSRNP1	-0.699731	0.104	0.335	<1E-300	<1E-300
BASP1	-0.715328	0.125	0.39	<1E-300	<1E-300
WNT2B	-0.715452	0.067	0.319	<1E-300	<1E-300
LGALS3BP	-0.719276	0.681	0.863	<1E-300	<1E-300
TBX2	-0.730851	0.022	0.245	<1E-300	<1E-300
FHL2	-0.731069	0.172	0.423	<1E-300	<1E-300
LRRN4CL	-0.737587	0.064	0.309	<1E-300	<1E-300
GRN	-0.737799	0.479	0.711	<1E-300	<1E-300
TMEM204	-0.739955	0.137	0.354	<1E-300	<1E-300
OAF	-0.745623	0.18	0.457	<1E-300	<1E-300
PLAU	-0.75421	0.061	0.276	<1E-300	<1E-300
TGFBR2	-0.754892	0.32	0.581	<1E-300	<1E-300
KLF9	-0.755749	0.521	0.754	<1E-300	<1E-300
FCGRT	-0.759608	0.639	0.777	<1E-300	<1E-300
P2RX1	-0.768324	0.027	0.262	<1E-300	<1E-300
CPVL	-0.770043	0.019	0.273	<1E-300	<1E-300
CTSD	-0.770992	0.505	0.726	<1E-300	<1E-300
LAMC1	-0.773397	0.282	0.565	<1E-300	<1E-300
COLEC11	-0.783722	0.027	0.22	<1E-300	<1E-300
PLBD1	-0.792171	0.137	0.439	<1E-300	<1E-300
ACP5	-0.795026	0.125	0.366	<1E-300	<1E-300
CFH	-0.795049	0.82	0.903	<1E-300	<1E-300
S100A11	-0.797012	0.689	0.849	<1E-300	<1E-300
APP	-0.801283	0.544	0.737	<1E-300	<1E-300
COL6A3	-0.801318	0.513	0.76	<1E-300	<1E-300
TSC22D3	-0.805287	0.862	0.974	<1E-300	<1E-300
TPPP3	-0.806413	0.089	0.332	<1E-300	<1E-300
CCND1	-0.806881	0.03	0.29	<1E-300	<1E-300
ADGRL3	-0.80896	0.05	0.308	<1E-300	<1E-300
KLF4	-0.809533	0.439	0.705	<1E-300	<1E-300
COL1A1	-0.823707	0.774	0.88	<1E-300	<1E-300
PAMR1	-0.830187	0.042	0.345	<1E-300	<1E-300
ITGB1	-0.832308	0.653	0.837	<1E-300	<1E-300
PLXDC2	-0.832945	0.164	0.453	<1E-300	<1E-300
CCDC102B	-0.842372	0.054	0.31	<1E-300	<1E-300
DNAJA1	-0.842885	0.597	0.749	<1E-300	<1E-300
GNG11	-0.85195	0.322	0.646	<1E-300	<1E-300
APLP2	-0.852469	0.483	0.731	<1E-300	<1E-300
PTGER2	-0.854923	0.129	0.38	<1E-300	<1E-300
SPON1	-0.857586	0.052	0.339	<1E-300	<1E-300
PIK3R1	-0.860957	0.436	0.693	<1E-300	<1E-300
SERTAD1	-0.866037	0.327	0.56	<1E-300	<1E-300
SEMA3E	-0.886393	0.022	0.254	<1E-300	<1E-300
MGLL	-0.892213	0.084	0.362	<1E-300	<1E-300
COL6A2	-0.892563	0.914	0.98	<1E-300	<1E-300
SEMA3C	-0.893723	0.006	0.186	<1E-300	<1E-300
BMP4	-0.895618	0.24	0.522	<1E-300	<1E-300
HTRA3	-0.898991	0.079	0.332	<1E-300	<1E-300
SFTA1P	-0.912522	0.03	0.292	<1E-300	<1E-300
LGALS1	-0.915158	0.905	0.977	<1E-300	<1E-300
PCDH7	-0.929155	0.23	0.496	<1E-300	<1E-300
WISP2	-0.933942	0.015	0.171	<1E-300	<1E-300
ABCA6	-0.934878	0.085	0.413	<1E-300	<1E-300
SMIM3	-0.936546	0.173	0.487	<1E-300	<1E-300
GPC3	-0.937837	0.01	0.225	<1E-300	<1E-300
HES1	-0.939603	0.304	0.574	<1E-300	<1E-300
SAMHD1	-0.940065	0.359	0.635	<1E-300	<1E-300
MYADM	-0.944076	0.238	0.552	<1E-300	<1E-300
MRC2	-0.950954	0.098	0.424	<1E-300	<1E-300
FARP1	-0.951337	0.134	0.443	<1E-300	<1E-300
LRP1	-0.951477	0.4	0.725	<1E-300	<1E-300
TIMP2	-0.954095	0.556	0.778	<1E-300	<1E-300
LSP1	-0.955149	0.196	0.511	<1E-300	<1E-300
ADAMTS5	-0.974199	0.033	0.318	<1E-300	<1E-300
THBD	-0.989017	0.09	0.318	<1E-300	<1E-300
LAMA4	-0.989526	0.393	0.699	<1E-300	<1E-300
MEG3	-0.990764	0.41	0.712	<1E-300	<1E-300
RHOBTB3	-0.999793	0.39	0.724	<1E-300	<1E-300
SPARC	-1.00304	0.728	0.883	<1E-300	<1E-300
SPRY1	-1.0075	0.17	0.532	<1E-300	<1E-300
RCSD1	-1.00938	0.041	0.352	<1E-300	<1E-300
SRPX	-1.01098	0.173	0.429	<1E-300	<1E-300
CD248	-1.01609	0.128	0.337	<1E-300	<1E-300
KLF2	-1.01636	0.251	0.493	<1E-300	<1E-300
CLEC14A	-1.0195	0.016	0.279	<1E-300	<1E-300
MAMDC2	-1.02084	0.046	0.371	<1E-300	<1E-300
TFPI	-1.02874	0.403	0.769	<1E-300	<1E-300
BMP2	-1.03228	0.04	0.292	<1E-300	<1E-300
PCDH18	-1.0389	0.091	0.41	<1E-300	<1E-300
NR4A1	-1.05449	0.121	0.388	<1E-300	<1E-300
COL5A1	-1.05583	0.136	0.473	<1E-300	<1E-300
WNT4	-1.05753	0.018	0.3	<1E-300	<1E-300
PHLDA1	-1.0618	0.452	0.742	<1E-300	<1E-300
COL15A1	-1.08071	0.087	0.389	<1E-300	<1E-300
STMN2	-1.09847	0.029	0.223	<1E-300	<1E-300
EMP1	-1.10246	0.058	0.405	<1E-300	<1E-300
MGST1	-1.10584	0.019	0.263	<1E-300	<1E-300
UAP1	-1.12352	0.113	0.31	<1E-300	<1E-300
LAMB1	-1.13399	0.333	0.68	<1E-300	<1E-300
FAM150B	-1.13627	0.013	0.232	<1E-300	<1E-300
F2R	-1.13799	0.068	0.401	<1E-300	<1E-300
ADAM28	-1.16557	0.152	0.409	<1E-300	<1E-300
TGFBI	-1.17365	0.107	0.428	<1E-300	<1E-300
ATF3	-1.17375	0.338	0.567	<1E-300	<1E-300
NUDT4	-1.18097	0.349	0.631	<1E-300	<1E-300
COL1A2	-1.18262	0.918	0.983	<1E-300	<1E-300
NID1	-1.18594	0.214	0.58	<1E-300	<1E-300
IRF1	-1.18923	0.448	0.699	<1E-300	<1E-300
WFDC1	-1.19684	0.042	0.315	<1E-300	<1E-300
COL12A1	-1.21415	0.245	0.589	<1E-300	<1E-300
CRISPLD2	-1.23273	0.34	0.755	<1E-300	<1E-300
MT2A	-1.2445	0.383	0.658	<1E-300	<1E-300
CST3	-1.261	0.937	0.981	<1E-300	<1E-300
ECM1	-1.28382	0.11	0.602	<1E-300	<1E-300
PI16	-1.28391	0.008	0.169	<1E-300	<1E-300
BMP5	-1.29572	0.064	0.424	<1E-300	<1E-300
LTBP4	-1.29605	0.583	0.872	<1E-300	<1E-300
PLTP	-1.30023	0.485	0.808	<1E-300	<1E-300
ANGPTL1	-1.30303	0.221	0.614	<1E-300	<1E-300
FBLN2	-1.30694	0.095	0.318	<1E-300	<1E-300
FBLN5	-1.31141	0.23	0.684	<1E-300	<1E-300
FABP4	-1.32219	0.06	0.282	<1E-300	<1E-300
DCN	-1.32695	0.989	0.936	<1E-300	<1E-300
DKK3	-1.32973	0.147	0.542	<1E-300	<1E-300
QSOX1	-1.33733	0.309	0.715	<1E-300	<1E-300
PROCR	-1.36388	0.175	0.666	<1E-300	<1E-300
CTGF	-1.36526	0.374	0.741	<1E-300	<1E-300
CCL2	-1.38759	0.396	0.658	<1E-300	<1E-300
PLPP3	-1.39378	0.534	0.819	<1E-300	<1E-300
S100A10	-1.39577	0.587	0.803	<1E-300	<1E-300
GADD45G	-1.39836	0.264	0.6	<1E-300	<1E-300
FSTL1	-1.40467	0.415	0.747	<1E-300	<1E-300
ACKR3	-1.47427	0.039	0.435	<1E-300	<1E-300
COL3A1	-1.48139	0.766	0.901	<1E-300	<1E-300
EFEMP1	-1.49264	0.423	0.692	<1E-300	<1E-300
BTG2	-1.52109	0.48	0.825	<1E-300	<1E-300
ANXA1	-1.5336	0.252	0.739	<1E-300	<1E-300
ABCA8	-1.53522	0.189	0.655	<1E-300	<1E-300
CYGB	-1.56128	0.257	0.703	<1E-300	<1E-300
SPON2	-1.5638	0.21	0.778	<1E-300	<1E-300
MMP2	-1.56416	0.439	0.884	<1E-300	<1E-300
FABP5	-1.60226	0.161	0.464	<1E-300	<1E-300
APOD	-1.6701	0.043	0.294	<1E-300	<1E-300
TCF21	-1.67353	0.373	0.773	<1E-300	<1E-300
FBLN1	-1.70146	0.711	0.918	<1E-300	<1E-300
HAPLN1	-1.70462	0.044	0.463	<1E-300	<1E-300
SCARA5	-1.71583	0.035	0.585	<1E-300	<1E-300
PLA2G2A	-1.72809	0.006	0.149	<1E-300	<1E-300
TM4SF1	-1.72822	0.094	0.483	<1E-300	<1E-300
FBN1	-1.7382	0.319	0.67	<1E-300	<1E-300
PTN	-1.74433	0.13	0.684	<1E-300	<1E-300
PLAT	-1.77519	0.123	0.593	<1E-300	<1E-300
VCAN	-1.78065	0.168	0.712	<1E-300	<1E-300
PLAC9	-1.79035	0.569	0.776	<1E-300	<1E-300
PPP1R14A	-1.81413	0.075	0.54	<1E-300	<1E-300
SLPI	-1.81533	0.004	0.167	<1E-300	<1E-300
TNXB	-1.84097	0.188	0.672	<1E-300	<1E-300
CCL11	-1.86818	0.163	0.499	<1E-300	<1E-300
EDIL3	-1.89831	0.226	0.655	<1E-300	<1E-300
GPX3	-1.97994	0.282	0.843	<1E-300	<1E-300
CD55	-2.00704	0.081	0.377	<1E-300	<1E-300
GSN	-2.01678	0.798	0.942	<1E-300	<1E-300
TIMP3	-2.02712	0.297	0.779	<1E-300	<1E-300
A2M	-2.08854	0.331	0.811	<1E-300	<1E-300
FN1	-2.21333	0.109	0.658	<1E-300	<1E-300
CCL8	-2.44482	0.042	0.376	<1E-300	<1E-300
CCL13	-2.57647	0.03	0.366	<1E-300	<1E-300
SFRP1	-2.58951	0.121	0.632	<1E-300	<1E-300
MFAP5	-2.90051	0.012	0.259	<1E-300	<1E-300
CLEC3B	-3.01474	0.08	0.561	<1E-300	<1E-300
IGFBP6	-3.18395	0.282	0.782	<1E-300	<1E-300
SFRP2	-3.26506	0.052	0.315	<1E-300	<1E-300
CFD	-3.86003	0.359	0.948	<1E-300	<1E-300
RPL14	0.335658	0.986	0.98	<1E-300	<1E-300
COL6A5	-0.779945	0.017	0.175	<1E-300	<1E-300
PPIB	-0.452273	0.88	0.936	<1E-300	<1E-300
RPL11	0.295382	0.996	0.994	<1E-300	<1E-300
SP5	0.516459	0.184	0.02	<1E-300	<1E-300
ISOC1	0.591491	0.372	0.157	<1E-300	<1E-300
LINC01133	-0.483447	0.011	0.16	<1E-300	1.1822e-297
ZC3HAV1	-0.642498	0.128	0.335	<1E-300	2.16712e-297
ADAMTS2	-0.478597	0.052	0.227	<1E-300	2.6982e-297
PTGDR2	-0.57898	0.015	0.161	<1E-300	3.09184e-296
FZD7	0.57923	0.299	0.091	1.42244e-300	4.79278e-296
KCNS3	-0.554174	0.033	0.206	1.97969e-300	6.67037e-296
OGN	-1.01084	0.114	0.319	2.34657e-299	7.90652e-295
LRRN3	0.582365	0.159	0.013	3.73219e-297	1.25752e-292
DTNA	0.410452	0.161	0.015	3.75465e-297	1.26509e-292
HS3ST3A1	0.445089	0.206	0.035	1.43237e-296	4.82623e-292
PREX2	-0.647319	0.099	0.31	2.79461e-296	9.41616e-292
RPS5	0.366978	0.978	0.968	1.58493e-295	5.34028e-291
RSPO3	0.639447	0.599	0.319	4.70941e-295	1.58679e-290
SDC2	-0.647035	0.35	0.582	9.38454e-294	3.16203e-289
TAGLN	1.15082	0.634	0.402	4.64803e-293	1.56611e-288
SMAP2	0.535632	0.32	0.113	1.99199e-292	6.71182e-288
RP11-14N7.2	-0.611911	0.17	0.388	9.67448e-292	3.25972e-287
BMP2K	0.53862	0.249	0.064	9.97418e-292	3.3607e-287
ACTB	-0.633697	0.935	0.975	2.07028e-289	6.9756e-285
GRK5	-0.641205	0.168	0.403	2.20048e-287	7.41429e-283
COL4A4	0.471124	0.21	0.04	3.02466e-287	1.01913e-282
LRRC32	-0.42168	0.013	0.16	1.26511e-286	4.26267e-282
MID1	0.478568	0.215	0.047	5.60573e-286	1.88879e-281
SERPINF2	0.406705	0.153	0.013	9.35578e-286	3.15234e-281
HLA-DPB1	0.801452	0.49	0.268	3.56202e-285	1.20019e-280
HSP90AA1	-0.651265	0.917	0.962	3.91063e-285	1.31765e-280
PKDCC	-0.636945	0.106	0.308	2.29076e-283	7.71848e-279
RELB	0.527364	0.278	0.088	3.75416e-283	1.26493e-278
MT1M	-1.02359	0.169	0.38	3.79776e-282	1.27962e-277
TRIL	-0.457029	0.016	0.169	2.23614e-281	7.53445e-277
SLIT2	-0.584561	0.096	0.295	6.48601e-280	2.1854e-275
PTGIS	-0.467838	0.01	0.144	7.00156e-280	2.3591e-275
CDC42EP2	-0.515129	0.084	0.282	1.15686e-279	3.89791e-275
MATN2	-0.830379	0.245	0.468	3.38875e-278	1.14181e-273
GAS6	-0.688756	0.237	0.461	7.29194e-277	2.45695e-272
CREB3L1	-0.416982	0.024	0.176	3.11841e-276	1.05072e-271
EIF1	-0.407373	0.988	0.993	1.01478e-274	3.41921e-270
RPL8	0.313825	0.991	0.989	2.68191e-274	9.03641e-270
NSG1	-0.791939	0.013	0.142	3.49673e-274	1.17819e-269
DIO2	-0.581664	0.023	0.168	1.52672e-273	5.14413e-269
ITGA11	-0.370278	0.015	0.148	3.55376e-273	1.19741e-268
RGCC	-0.573516	0.006	0.133	7.28613e-273	2.45499e-268
CTSA	-0.584385	0.266	0.485	2.05635e-271	6.92865e-267
TXN	-0.575489	0.561	0.723	4.34952e-271	1.46553e-266
TYMP	0.724218	0.691	0.522	5.18028e-270	1.74544e-265
SCUBE1	-0.446984	0.004	0.132	2.35124e-269	7.92226e-265
SCPEP1	-0.627628	0.391	0.595	5.62025e-269	1.89369e-264
PLEKHA5	-0.545777	0.244	0.463	1.11379e-268	3.75279e-264
ANXA2	-0.601237	0.792	0.873	1.3705e-268	4.61777e-264
CHODL	0.415974	0.135	0.01	2.41548e-268	8.13871e-264
MIR22HG	-0.537659	0.059	0.227	4.13485e-268	1.3932e-263
ARHGAP18	-0.533771	0.05	0.222	8.32773e-268	2.80595e-263
EMID1	-0.798423	0.223	0.424	1.10472e-267	3.72224e-263
FADS1	0.546515	0.294	0.092	1.36551e-267	4.60094e-263
MXRA8	-0.599682	0.42	0.635	2.58592e-267	8.71301e-263
WAC-AS1	0.53313	0.306	0.11	7.85817e-267	2.64773e-262
PARK7	0.485048	0.831	0.735	9.0068e-267	3.03475e-262
CAV1	-0.789055	0.095	0.287	2.76661e-266	9.32183e-262
PTCH1	-0.672953	0.15	0.353	1.17336e-265	3.95353e-261
ANGPTL2	-0.556729	0.154	0.366	3.42928e-265	1.15546e-260
CPNE8	-0.619544	0.137	0.341	8.81085e-265	2.96873e-260
JUN	0.49318	0.99	0.987	2.19352e-264	7.39086e-260
CHST7	-0.406124	0.018	0.161	4.81041e-264	1.62082e-259
PRRX1	0.516343	0.33	0.122	5.92077e-263	1.99495e-258
MAML2	-0.617136	0.168	0.375	6.64604e-263	2.23932e-258
GALNT15	-0.453954	0.004	0.123	8.312e-262	2.80065e-257
CLDN11	-0.479965	0.017	0.147	3.43122e-261	1.15612e-256
DLC1	-0.534782	0.148	0.358	1.22019e-260	4.1113e-256
SULF2	0.471757	0.235	0.057	2.58912e-260	8.72379e-256
SPIC	0.330704	0.119	0.002	2.64272e-260	8.9044e-256
DYNLT3	-0.472199	0.098	0.286	2.66082e-260	8.96537e-256
BACE2	0.627046	0.398	0.185	7.04036e-259	2.37218e-254
PALM	-0.385486	0.032	0.177	4.36464e-258	1.47062e-253
LINC01197	0.403473	0.16	0.018	8.96622e-258	3.02108e-253
POSTN	-1.93273	0.015	0.149	1.96032e-257	6.60511e-253
CP	0.50736	0.673	0.42	9.06685e-257	3.05498e-252
IFI27	-0.459338	0.553	0.792	2.40048e-256	8.08816e-252
NACA	0.362084	0.975	0.962	2.70655e-256	9.11945e-252
C1QTNF2	-0.428058	0.053	0.216	6.42667e-256	2.1654e-251
FTL	-0.451456	0.995	0.996	1.01676e-254	3.42586e-250
ITM2B	-0.357686	0.973	0.98	1.80943e-254	6.09669e-250
ITM2C	-0.624913	0.432	0.625	1.93405e-254	6.5166e-250
RPS15A	0.297524	0.988	0.988	1.1057e-253	3.72554e-249
MT1A	-0.82722	0.045	0.204	1.3034e-253	4.39169e-249
PSD3	-0.593286	0.131	0.321	3.91914e-253	1.32051e-248
MDFI	0.396127	0.173	0.028	4.63337e-253	1.56117e-248
DNAJB1	-0.956325	0.649	0.789	4.73057e-253	1.59392e-248
FAM13A	0.587371	0.542	0.332	1.98806e-252	6.69857e-248
IQGAP2	-0.580241	0.019	0.156	4.54882e-252	1.53268e-247
RGS10	-0.637932	0.268	0.485	5.82712e-252	1.96339e-247
RPS9	0.302974	0.992	0.991	1.22555e-251	4.12937e-247
AKAP13	-0.535581	0.288	0.496	2.68799e-251	9.05692e-247
FADS2	0.523925	0.23	0.058	4.61931e-251	1.55643e-246
PNISR	0.513071	0.797	0.638	2.33586e-250	7.87046e-246
ETHE1	0.555509	0.407	0.203	2.93822e-250	9.90004e-246
ABHD2	0.557714	0.331	0.131	5.43801e-250	1.83228e-245
CTSB	-0.583006	0.355	0.578	5.51236e-249	1.85733e-244
CLIP3	0.641882	0.335	0.141	1.11931e-248	3.77142e-244
RNU12	0.700865	0.298	0.119	3.81929e-248	1.28687e-243
HSPA8	-0.677018	0.638	0.78	1.0078e-247	3.3957e-243
MYBPC2	0.298081	0.115	0.001	3.76032e-247	1.267e-242
MT1E	-0.704337	0.166	0.369	8.31856e-247	2.80286e-242
APBB1IP	-0.407516	0.041	0.199	6.59493e-246	2.22209e-241
FAM129A	-0.337184	0.006	0.121	1.37675e-245	4.63883e-241
PRDM1	-0.539161	0.038	0.191	1.44128e-245	4.85625e-241
TOM1L1	0.345081	0.157	0.021	2.20978e-245	7.44565e-241
ELANE	-0.330178	0.008	0.126	3.16506e-245	1.06644e-240
MCTP1	-0.438579	0.023	0.161	1.46539e-243	4.93748e-239
CALR	-0.519087	0.717	0.841	4.61808e-243	1.55602e-238
NAMPT	-0.663921	0.279	0.482	6.47388e-243	2.18131e-238
TRAC	-0.39788	0.003	0.111	9.77081e-243	3.29218e-238
MYL12A	-0.594743	0.499	0.688	1.67338e-242	5.63829e-238
LEPR	-0.558948	0.03	0.167	5.9932e-241	2.01935e-236
SCT	-0.38181	0.007	0.125	8.35319e-240	2.81452e-235
TXNIP	0.45757	0.978	0.966	1.10718e-239	3.73053e-235
FLNB	0.532423	0.308	0.115	2.167e-238	7.3015e-234
IGF1	-0.754832	0.158	0.348	2.8763e-238	9.69142e-234
AKR1B1	-0.557691	0.211	0.423	4.4223e-238	1.49005e-233
IL11RA	0.757153	0.33	0.142	6.69605e-237	2.25617e-232
UBB	-0.46606	0.924	0.958	7.85461e-237	2.64653e-232
SLC9A9	0.553807	0.494	0.283	8.38156e-237	2.82408e-232
RDH10	-0.628215	0.113	0.295	1.22573e-236	4.12997e-232
CDC37L1	0.547867	0.5	0.294	1.99255e-236	6.71369e-232
ENC1	0.559869	0.305	0.118	2.61069e-236	8.79647e-232
CMIP	-0.579057	0.115	0.291	4.04229e-236	1.36201e-231
HSPB8	0.590323	0.434	0.22	1.14633e-235	3.86246e-231
EFEMP2	-0.506856	0.512	0.68	1.35538e-235	4.56681e-231
BCHE	-0.412622	0.018	0.148	5.55627e-235	1.87213e-230
NOTCH3	0.368765	0.129	0.01	4.49027e-234	1.51295e-229
PCSK6	-0.460569	0.006	0.122	8.65138e-234	2.915e-229
CTDSPL	-0.583395	0.195	0.399	1.97476e-233	6.65377e-229
GLTSCR2	0.487507	0.824	0.701	3.17516e-233	1.06984e-228
FKBP5	0.553348	0.726	0.535	3.61792e-233	1.21902e-228
BMPER	-0.393537	0.015	0.141	4.10304e-233	1.38248e-228
C1QTNF3	-0.936829	0.096	0.254	1.40521e-232	4.7347e-228
ADD3	-0.582324	0.322	0.518	5.67058e-232	1.91064e-227
S100A6	-0.692572	0.99	0.987	6.4781e-232	2.18273e-227
RPL23A	0.551301	0.972	0.964	2.95412e-231	9.95362e-227
CD302	-0.640579	0.252	0.458	5.06065e-231	1.70513e-226
ITM2A	-0.915631	0.138	0.312	6.29542e-231	2.12118e-226
FTH1	-0.260444	0.999	0.999	9.43833e-231	3.18015e-226
F3	-1.47802	0.088	0.264	6.97496e-230	2.35014e-225
CREB5	-0.424099	0.028	0.164	1.44125e-229	4.85614e-225
HPSE2	-0.385249	0.011	0.128	1.70877e-229	5.75754e-225
SH3BGRL3	-0.747778	0.523	0.656	1.88163e-229	6.33995e-225
REXO2	-0.647562	0.395	0.568	2.65483e-229	8.94519e-225
REV3L	-0.553786	0.26	0.47	7.11212e-229	2.39636e-224
KREMEN1	-0.466523	0.058	0.209	7.42081e-229	2.50037e-224
BCL2	0.437713	0.264	0.095	5.37462e-228	1.81093e-223
TMEM38A	0.340702	0.145	0.02	3.49865e-226	1.17883e-221
KLF6	-0.659436	0.391	0.597	2.89756e-224	9.76304e-220
C9orf3	-0.545878	0.138	0.331	3.5215e-224	1.18653e-219
S1PR3	0.421891	0.176	0.034	7.14034e-224	2.40587e-219
MIR4435-2HG	-0.387048	0.039	0.174	4.12337e-223	1.38933e-218
CHRNA3	0.286156	0.106	0.003	6.45474e-223	2.17486e-218
LGMN	-0.453494	0.137	0.317	1.65934e-222	5.59098e-218
LAMP1	-0.546723	0.429	0.625	2.14083e-222	7.21332e-218
PHPT1	0.47876	0.77	0.638	2.42029e-222	8.15494e-218
SPARCL1	-0.588036	0.847	0.89	8.72363e-222	2.93934e-217
C1RL-AS1	0.454643	0.268	0.094	9.61444e-222	3.23949e-217
MYL12B	-0.419025	0.772	0.857	1.12018e-221	3.77434e-217
JDP2	-0.576454	0.207	0.402	1.75389e-221	5.90955e-217
PROS1	-0.57651	0.335	0.545	1.73091e-220	5.83212e-216
THBS3	-0.389079	0.057	0.205	8.05537e-220	2.71418e-215
MYO16	0.276591	0.103	0.003	3.57825e-219	1.20566e-214
LIMCH1	-0.541015	0.071	0.228	6.20272e-219	2.08994e-214
TMEM119	-0.625485	0.2	0.397	1.01154e-217	3.40828e-213
LRIG1	0.394087	0.216	0.064	1.62839e-217	5.4867e-213
CALU	-0.53064	0.401	0.589	2.09327e-217	7.05306e-213
ASB13	0.439328	0.282	0.109	3.73635e-217	1.25893e-212
RPL18A	0.291583	0.993	0.993	6.4359e-217	2.16851e-212
RHOB	-0.454085	0.861	0.936	7.85917e-217	2.64807e-212
DMKN	-0.993781	0.047	0.187	2.32881e-216	7.8467e-212
LTBP1	0.56921	0.355	0.162	3.63016e-216	1.22315e-211
CLEC11A	-0.556178	0.447	0.625	1.90275e-215	6.41114e-211
FXYD1	-0.545084	0.521	0.673	4.93101e-215	1.66146e-210
CRIP1	-0.643097	0.16	0.344	6.66371e-215	2.24527e-210
CALM1	-0.50065	0.708	0.808	2.84554e-214	9.58775e-210
PMP22	-0.421733	0.726	0.833	3.05972e-214	1.03094e-209
GDF15	-0.574663	0.014	0.126	3.53145e-214	1.18989e-209
POLR2L	-0.494153	0.547	0.694	6.62955e-214	2.23376e-209
CLGN	0.298453	0.108	0.005	8.00531e-214	2.69731e-209
C1orf54	0.431868	0.213	0.065	5.06915e-213	1.708e-208
PDK4	-0.548263	0.746	0.875	5.26217e-213	1.77303e-208
EHD2	-0.568823	0.207	0.398	5.87451e-213	1.97936e-208
BAG3	-0.577501	0.108	0.275	6.48946e-213	2.18656e-208
ATP8A1	0.350235	0.15	0.024	2.7642e-212	9.3137e-208
C2CD2	0.432702	0.247	0.079	4.42132e-212	1.48972e-207
RPL37A	0.36769	0.956	0.932	1.05371e-211	3.55038e-207
EEF1D	0.332328	0.962	0.94	1.2366e-211	4.1666e-207
NFIB	0.523321	0.558	0.361	1.82715e-211	6.15641e-207
NFE2L3	0.347743	0.175	0.04	4.94617e-211	1.66656e-206
COL6A1	-0.509754	0.818	0.902	3.76078e-210	1.26716e-205
ENPP6	-0.343583	0.009	0.115	6.65879e-210	2.24361e-205
RPS18	0.359089	0.995	0.996	3.93992e-208	1.32752e-203
EPHX1	-0.473152	0.331	0.536	1.62381e-207	5.47126e-203
VAT1	-0.531646	0.156	0.339	2.61731e-207	8.81876e-203
LINC00152	-0.329886	0.017	0.131	3.50254e-207	1.18015e-202
TACC1	-0.475903	0.487	0.655	7.0534e-207	2.37657e-202
PDE1B	0.27624	0.119	0.011	1.43968e-206	4.85087e-202
BTN2A2	0.294917	0.131	0.019	5.22957e-206	1.76205e-201
CD200	0.342797	0.147	0.025	7.45707e-206	2.51258e-201
ACTN1	0.446607	0.531	0.326	8.08618e-205	2.72456e-200
RHOA	-0.46483	0.735	0.822	8.90491e-205	3.00042e-200
MMD	-0.501727	0.107	0.275	1.00437e-204	3.38412e-200
UBE2S	-0.684686	0.246	0.432	2.14557e-204	7.22928e-200
FKBP9	-0.472541	0.17	0.355	1.11851e-203	3.76871e-199
GULP1	-0.510928	0.208	0.405	1.27925e-203	4.31031e-199
PDIA3	-0.453565	0.757	0.858	1.74952e-203	5.89484e-199
SNHG8	0.521197	0.698	0.529	4.02546e-203	1.35634e-198
BHLHE40	0.54002	0.281	0.114	1.23946e-202	4.17623e-198
C20orf27	0.438896	0.258	0.101	1.76078e-202	5.93277e-198
LBH	-0.645783	0.131	0.314	3.41673e-202	1.15123e-197
ZNF804B	0.292971	0.1	0.004	5.01609e-202	1.69012e-197
RPL31	0.693286	0.829	0.741	8.36716e-202	2.81923e-197
MSC	0.424712	0.338	0.147	1.09442e-201	3.68755e-197
ACKR1	0.273084	0.102	0.005	3.34519e-201	1.12713e-196
PSME2	0.528918	0.635	0.487	1.59058e-200	5.3593e-196
MTHFD2	0.524368	0.279	0.112	1.66916e-200	5.62407e-196
EMILIN2	-0.357044	0.014	0.122	4.48009e-200	1.50952e-195
TSPAN33	-0.502197	0.048	0.186	5.06715e-200	1.70733e-195
CKB	-0.485069	0.122	0.29	3.82631e-199	1.28924e-194
FXYD6	0.471344	0.544	0.35	3.90506e-199	1.31577e-194
CXCL6	-0.65457	0.065	0.211	9.39319e-199	3.16494e-194
ID1	-0.934639	0.116	0.279	1.69718e-198	5.71848e-194
METRNL	-0.498204	0.061	0.192	2.54405e-198	8.57193e-194
EIF4B	0.501206	0.75	0.629	5.1083e-198	1.72119e-193
SCUBE2	0.366975	0.196	0.05	6.57679e-198	2.21598e-193
GPR137	0.388287	0.247	0.087	3.09161e-197	1.04169e-192
EEF2	0.397261	0.941	0.912	7.16559e-197	2.41437e-192
RPL9	0.3083	0.98	0.975	7.42114e-196	2.50048e-191
GADD45A	-0.582647	0.188	0.368	1.04889e-195	3.53412e-191
LOXL2	-0.451634	0.043	0.17	2.22241e-194	7.48818e-190
ECE1	-0.457172	0.102	0.262	4.82058e-194	1.62425e-189
FBXO2	0.331567	0.151	0.033	2.57103e-193	8.66281e-189
MTRNR2L10	0.979467	0.25	0.095	6.34009e-193	2.13623e-188
PDLIM5	0.457958	0.307	0.139	5.69843e-192	1.92003e-187
RPS6KA2	-0.431318	0.059	0.199	1.53181e-191	5.16129e-187
DUSP5	-0.325937	0.019	0.128	2.80709e-191	9.45821e-187
AXL	-0.427357	0.116	0.277	5.33645e-191	1.79806e-186
C11orf96	-0.682081	0.671	0.821	1.2001e-189	4.04361e-185
ASPN	-0.673624	0.09	0.243	2.04894e-189	6.90368e-185
ENTPD1	-0.325622	0.02	0.129	1.01424e-188	3.41739e-184
TOP1	-0.599616	0.377	0.553	1.65596e-188	5.57959e-184
MAP1LC3B	-0.530819	0.408	0.578	3.29587e-188	1.11051e-183
MAP1B	-0.509967	0.063	0.194	3.57071e-188	1.20311e-183
GPCPD1	-0.394891	0.06	0.199	6.40834e-188	2.15923e-183
LMNA	-0.524881	0.712	0.818	1.31666e-187	4.43635e-183
RGS16	0.632571	0.337	0.163	3.62691e-187	1.22205e-182
HACD4	-0.395864	0.028	0.146	1.94705e-186	6.5604e-182
VIM	0.334894	0.999	0.998	1.57089e-185	5.29296e-181
NTF3	-0.467074	0.055	0.188	2.75116e-185	9.26976e-181
RUNX1	-0.471338	0.08	0.231	2.95972e-185	9.9725e-181
ABCA9	-0.283567	0.01	0.108	1.36113e-184	4.58621e-180
FAM184A	0.257704	0.1	0.009	2.81875e-184	9.49748e-180
DDIT3	-0.760976	0.226	0.387	3.00282e-184	1.01177e-179
PTGER1	0.329323	0.138	0.023	4.89469e-184	1.64922e-179
SVIL	-0.440261	0.101	0.265	7.62051e-184	2.56765e-179
GAA	-0.377917	0.088	0.237	1.17406e-183	3.95589e-179
TLCD1	0.260201	0.11	0.013	1.22942e-183	4.1424e-179
MXRA5	-0.742312	0.356	0.523	2.03845e-183	6.86835e-179
ATP6V0D1	0.632617	0.439	0.267	2.41599e-183	8.14043e-179
FNDC3B	-0.469909	0.228	0.404	3.74336e-183	1.26129e-178
ABLIM1	-0.405224	0.048	0.169	9.33308e-183	3.14469e-178
MT1X	-0.941346	0.261	0.431	1.01439e-182	3.41787e-178
SYCE1L	0.324582	0.173	0.051	1.22008e-182	4.11093e-178
LRRFIP2	0.482423	0.437	0.259	1.56039e-182	5.25756e-178
RPL36AL	0.372281	0.911	0.85	1.64726e-182	5.55028e-178
SRSF3	-0.511905	0.659	0.761	1.05309e-181	3.54828e-177
FAIM2	0.472676	0.324	0.153	1.6138e-181	5.43753e-177
DAPK1	0.330025	0.141	0.028	4.5902e-181	1.54662e-176
EIF5	-0.495912	0.578	0.719	5.48046e-181	1.84659e-176
CTSL	-0.489944	0.329	0.512	5.60265e-181	1.88776e-176
RAC1	-0.404345	0.654	0.785	3.02343e-179	1.01872e-174
KHDRBS3	-0.434219	0.087	0.243	3.45381e-179	1.16373e-174
COL4A1	-0.652915	0.26	0.427	9.6994e-179	3.26812e-174
CD34	-0.480404	0.065	0.193	6.56725e-178	2.21277e-173
VWA5A	0.387518	0.218	0.07	8.88581e-178	2.99398e-173
EIF3E	0.5038	0.788	0.672	1.45614e-177	4.9063e-173
HLA-DQB1	0.301192	0.101	0.009	1.65119e-177	5.56353e-173
PDE3A	0.279038	0.115	0.019	1.70124e-177	5.73215e-173
MARCKSL1	0.466401	0.427	0.242	1.81167e-177	6.10423e-173
COL4A2	-0.660084	0.345	0.506	2.02943e-177	6.83796e-173
SLC29A1	-0.326833	0.044	0.16	5.44366e-177	1.83419e-172
LUM	-0.457618	0.988	0.928	8.34771e-177	2.81268e-172
PHLDB1	-0.42771	0.151	0.313	6.38298e-176	2.15068e-171
RASD1	-0.546228	0.122	0.288	8.30604e-176	2.79864e-171
MYC	-0.730892	0.284	0.45	5.93129e-175	1.99849e-170
SEMA3A	0.330045	0.177	0.053	6.47117e-175	2.1804e-170
ABCA10	-0.390593	0.046	0.173	2.75456e-174	9.28122e-170
APCDD1	-0.453734	0.182	0.354	1.47235e-173	4.96094e-169
FGFR2	-0.430359	0.044	0.166	2.19607e-173	7.39945e-169
BRD2	-0.546374	0.458	0.616	2.65746e-173	8.95406e-169
SPRY4	-0.306721	0.011	0.103	1.32158e-172	4.45293e-168
DMRTA1	0.277635	0.117	0.017	1.34011e-172	4.51537e-168
TRIOBP	-0.441713	0.175	0.332	2.40449e-172	8.10168e-168
MTRNR2L8	1.21659	0.319	0.165	4.43767e-171	1.49523e-166
RPL13A	0.829017	0.933	0.908	5.26632e-170	1.77443e-165
EIF3L	0.483886	0.692	0.535	2.7175e-169	9.15635e-165
COX7A1	-0.446691	0.281	0.444	5.84836e-169	1.97055e-164
ITGA5	-0.338043	0.054	0.174	1.4973e-168	5.04501e-164
DYNLL1	-0.409865	0.717	0.807	1.95349e-167	6.58209e-163
SEMA3B	-0.349036	0.038	0.153	5.48716e-167	1.84884e-162
FYN	-0.3915	0.104	0.251	1.72651e-166	5.8173e-162
PCDH19	-0.307066	0.011	0.104	2.26157e-166	7.62014e-162
TSPAN8	0.360783	0.114	0.018	5.35256e-166	1.80349e-161
GPRC5A	-0.295569	0.026	0.123	5.56141e-166	1.87386e-161
IFITM1	-0.912245	0.412	0.563	8.69288e-166	2.92898e-161
MUC12	-0.374102	0.063	0.193	9.67039e-166	3.25834e-161
NFYB	0.475632	0.36	0.194	1.51715e-165	5.1119e-161
G0S2	0.587069	0.411	0.236	4.22212e-165	1.4226e-160
PDLIM1	-0.659944	0.695	0.759	4.59974e-165	1.54984e-160
MYOF	-0.379727	0.094	0.239	2.99629e-164	1.00957e-159
LAP3	0.472087	0.598	0.452	4.58066e-164	1.54341e-159
CHL1	-0.572962	0.237	0.398	5.40304e-164	1.8205e-159
SMPDL3A	-0.411551	0.104	0.253	5.48025e-164	1.84652e-159
FAM20A	0.287005	0.147	0.039	8.37152e-164	2.8207e-159
ID3	-0.812458	0.43	0.593	1.06226e-163	3.57918e-159
HEXA	-0.450601	0.197	0.355	1.30162e-163	4.38568e-159
PTGS2	-0.41834	0.07	0.199	1.82354e-163	6.14424e-159
SMTN	-0.400121	0.069	0.202	5.70969e-163	1.92382e-158
GPC1	-0.388622	0.094	0.228	1.1865e-162	3.9978e-158
SCN7A	0.357204	0.21	0.081	1.37777e-162	4.64227e-158
NR2F2-AS1	0.31898	0.167	0.055	1.6366e-162	5.51437e-158
PLA2G4C	0.364045	0.221	0.083	1.91722e-162	6.45987e-158
SOX6	-0.609522	0.03	0.134	1.72423e-161	5.80961e-157
HTRA1	-0.647251	0.372	0.505	1.99964e-161	6.7376e-157
AEBP1	-0.462843	0.561	0.698	6.02058e-161	2.02857e-156
TNFSF10	0.513122	0.662	0.496	6.17573e-161	2.08085e-156
MTUS1	-0.336277	0.031	0.14	1.76688e-160	5.95333e-156
HLA-DRB5	0.364063	0.108	0.02	3.91278e-160	1.31837e-155
NFKB2	0.401658	0.267	0.108	4.28883e-160	1.44508e-155
ABHD5	-0.399263	0.108	0.248	7.95434e-160	2.68013e-155
DSP	0.264317	0.108	0.018	9.86612e-160	3.32429e-155
FZD1	-0.374205	0.063	0.193	1.11218e-159	3.74738e-155
ADGRD1	-0.286648	0.031	0.135	1.29338e-159	4.3579e-155
NEDD9	-0.33802	0.024	0.128	2.35321e-159	7.92891e-155
HNRNPA1	0.272524	0.95	0.927	5.55715e-159	1.87243e-154
PTPRG	-0.359168	0.081	0.211	6.57316e-159	2.21476e-154
RPS25	0.298976	0.98	0.977	1.17005e-158	3.94236e-154
CALD1	-0.449552	0.982	0.985	2.51527e-158	8.47496e-154
TUBB6	-0.451872	0.225	0.402	3.63649e-158	1.22528e-153
MICALL2	0.395132	0.364	0.195	4.11042e-158	1.38497e-153
KITLG	-0.526957	0.299	0.474	8.10369e-158	2.73046e-153
SLCO3A1	0.390857	0.32	0.164	1.21838e-157	4.10521e-153
ARF4	-0.435085	0.504	0.635	4.51564e-157	1.5215e-152
XBP1	-0.496071	0.376	0.519	7.10342e-157	2.39343e-152
TNFAIP2	-0.51603	0.266	0.43	1.39668e-156	4.70596e-152
PPIC	-0.569151	0.389	0.533	3.05679e-156	1.02995e-151
CD4	-0.302633	0.027	0.126	4.11544e-156	1.38666e-151
MYL6	-0.308602	0.942	0.965	5.40327e-156	1.82058e-151
FHOD3	0.295198	0.147	0.035	6.64697e-156	2.23963e-151
KIAA1211	0.270685	0.123	0.026	1.39558e-155	4.70226e-151
STARD10	0.348534	0.252	0.114	1.6429e-155	5.53559e-151
EFHD1	-0.299562	0.03	0.136	3.95567e-155	1.33282e-150
TMEM173	0.417073	0.524	0.354	4.41728e-155	1.48836e-150
CYP1B1	-0.420245	0.029	0.129	4.91199e-155	1.65505e-150
CDK14	0.28652	0.176	0.064	7.47943e-155	2.52012e-150
NTAN1	-0.355815	0.142	0.292	3.46745e-154	1.16832e-149
GCLM	-0.429724	0.047	0.164	6.07012e-154	2.04526e-149
FAM198B	-0.502192	0.203	0.37	1.57256e-153	5.29857e-149
CEBPB	-0.632443	0.58	0.715	1.80664e-153	6.08731e-149
RP11-356J5.12	-0.36938	0.039	0.149	2.84472e-153	9.585e-149
RBM3	-0.414365	0.405	0.564	3.74816e-153	1.26291e-148
DOCK10	0.264185	0.124	0.026	4.19908e-153	1.41484e-148
KIAA0040	-0.565432	0.157	0.303	5.12943e-153	1.72831e-148
RPL4	0.34848	0.923	0.88	1.14431e-152	3.85565e-148
ADIRF	-0.498256	0.428	0.575	1.48146e-152	4.99162e-148
ABHD17C	0.30937	0.178	0.062	2.22273e-152	7.48926e-148
OSR1	-0.323922	0.043	0.147	4.01935e-152	1.35428e-147
TLE4	-0.420364	0.176	0.333	8.06544e-152	2.71757e-147
SLC25A6	0.370179	0.867	0.799	9.53497e-152	3.21271e-147
PCSK5	-0.315575	0.046	0.162	1.17421e-151	3.95638e-147
FGD4	-0.302553	0.049	0.163	1.24433e-151	4.19266e-147
PDE3B	-0.338818	0.05	0.165	1.94004e-151	6.53679e-147
PIGT	-0.525203	0.293	0.45	6.26039e-151	2.10938e-146
DIO3OS	0.430016	0.313	0.153	9.17488e-151	3.09138e-146
RSPO1	0.289155	0.133	0.026	1.84423e-150	6.21394e-146
HSP90B1	-0.370902	0.854	0.919	5.55419e-150	1.87143e-145
GUSB	-0.38921	0.185	0.335	7.61695e-150	2.56645e-145
ENG	-0.428388	0.252	0.412	1.66724e-149	5.6176e-145
IGFBP7	-0.460258	0.948	0.926	4.33477e-149	1.46056e-144
SDCBP	-0.591525	0.398	0.531	4.50123e-149	1.51665e-144
SRD5A1	0.269432	0.124	0.026	4.57427e-149	1.54126e-144
CFB	0.4298	0.271	0.12	9.71575e-149	3.27362e-144
ISG20	-0.31373	0.031	0.135	1.29004e-148	4.34666e-144
OS9	-0.40273	0.51	0.645	1.65369e-148	5.57193e-144
CCDC50	0.439933	0.48	0.318	1.81264e-148	6.1075e-144
IFI6	-0.435698	0.281	0.441	2.43199e-148	8.19436e-144
GLRX	-0.408848	0.104	0.241	2.7331e-148	9.2089e-144
PRPS2	0.363966	0.234	0.101	1.97207e-147	6.64468e-143
P4HA2	-0.421287	0.217	0.388	3.06473e-147	1.03263e-142
TPD52L1	0.484664	0.229	0.093	4.86785e-147	1.64017e-142
CARD16	-0.320026	0.147	0.302	6.08787e-147	2.05125e-142
ANTXR2	-0.407193	0.237	0.394	2.00203e-146	6.74564e-142
ADAMTSL4	-0.370555	0.091	0.219	3.16819e-146	1.06749e-141
DPYSL2	-0.429776	0.253	0.417	1.04868e-145	3.53341e-141
ADARB1	0.266604	0.135	0.031	1.06785e-145	3.59803e-141
SNCAIP	0.302516	0.176	0.061	3.06183e-145	1.03165e-140
NEGR1	-0.44804	0.206	0.368	3.81108e-145	1.28411e-140
INPP4A	0.302713	0.159	0.047	9.28679e-145	3.12909e-140
DBN1	-0.454346	0.114	0.235	3.5357e-144	1.19132e-139
CRYBG3	-0.692463	0.495	0.628	2.04605e-143	6.89395e-139
FOSL2	-0.444066	0.161	0.319	2.8328e-143	9.54485e-139
HSPA5	-0.709068	0.785	0.857	2.87813e-143	9.69758e-139
PDE4DIP	-0.55497	0.197	0.34	3.24885e-143	1.09467e-138
CELF2	-0.410989	0.186	0.348	1.0696e-142	3.6039e-138
ADCK3	0.29649	0.195	0.077	4.69363e-142	1.58147e-137
LDHB	0.356901	0.733	0.613	1.50795e-141	5.08089e-137
PPA1	0.494267	0.709	0.619	3.62771e-141	1.22232e-136
ST8SIA4	-0.348702	0.028	0.127	3.806e-141	1.28239e-136
TRPA1	-0.610872	0.042	0.142	4.41445e-141	1.48741e-136
CDC42EP4	0.39563	0.334	0.178	4.43387e-141	1.49395e-136
HSPA2	0.384902	0.308	0.158	5.08176e-141	1.71225e-136
CXCL1	-0.682473	0.23	0.396	5.8603e-141	1.97457e-136
TIPARP	-0.468238	0.118	0.252	8.57673e-141	2.88985e-136
CBX6	0.445642	0.341	0.185	1.12554e-140	3.79241e-136
ATP1A1	-0.473056	0.215	0.364	1.27802e-140	4.30616e-136
RP11-160E2.6	0.469778	0.401	0.255	3.86669e-140	1.30284e-135
ADAMTS1	-0.467235	0.502	0.675	5.44546e-140	1.83479e-135
MGAT1	-0.397584	0.227	0.383	5.80923e-140	1.95736e-135
PLEKHH2	-0.500624	0.252	0.403	1.24626e-139	4.19913e-135
ATP5E	-0.34998	0.762	0.836	2.18481e-139	7.3615e-135
AMD1	-0.414241	0.195	0.336	2.9846e-139	1.00563e-134
FUCA2	-0.37971	0.278	0.429	1.33442e-138	4.4962e-134
NLRP1	0.370519	0.303	0.157	4.45738e-138	1.50187e-133
EFNA5	0.268385	0.119	0.025	4.79155e-138	1.61447e-133
SERPINE1	-0.372008	0.034	0.128	3.12725e-137	1.05369e-132
ITGB1BP1	-0.368277	0.222	0.363	6.11878e-137	2.06166e-132
NES	-0.353169	0.054	0.167	7.42192e-137	2.50074e-132
RPS17	0.824195	0.755	0.662	8.3364e-137	2.80887e-132
PKM	-0.378795	0.408	0.552	3.50888e-136	1.18228e-131
OMD	-0.3224	0.04	0.133	7.96421e-136	2.68346e-131
CAMK2N1	-0.396775	0.178	0.322	8.08824e-136	2.72525e-131
GLUD1	-0.416543	0.218	0.379	1.70484e-135	5.74427e-131
ZFHX3	-0.328938	0.114	0.24	2.16551e-135	7.29646e-131
HAS2	-0.420577	0.077	0.204	4.94603e-135	1.66652e-130
SOCS1	-0.644594	0.274	0.42	5.00749e-135	1.68722e-130
FERMT2	-0.410628	0.357	0.503	1.01019e-134	3.40373e-130
FST	-0.404933	0.057	0.159	1.10811e-134	3.73366e-130
PEAK1	-0.415152	0.124	0.25	1.70838e-134	5.7562e-130
EDF1	0.333442	0.858	0.799	2.11871e-134	7.13878e-130
BLOC1S1	-0.437331	0.219	0.369	2.59329e-134	8.73783e-130
ODF2L	-0.39347	0.177	0.327	3.93535e-134	1.32598e-129
FLRT2	0.346893	0.23	0.103	5.30678e-134	1.78807e-129
ANTXR1	-0.463176	0.229	0.385	7.91281e-134	2.66614e-129
SAP18	-0.401186	0.673	0.761	9.4358e-134	3.1793e-129
SSR4	-0.364897	0.691	0.773	1.49828e-133	5.04829e-129
MALAT1	-0.283927	0.997	0.999	1.94923e-133	6.56772e-129
FAM171A1	0.274664	0.142	0.044	2.91742e-133	9.82995e-129
PAPPA	-0.398061	0.063	0.181	2.98581e-133	1.00604e-128
TMEM91	-0.286717	0.046	0.152	3.23896e-133	1.09133e-128
OLFML3	-0.436375	0.563	0.67	5.17915e-133	1.74506e-128
GINM1	-0.395879	0.43	0.583	1.40029e-132	4.71814e-128
BTF3	0.278544	0.94	0.906	1.64817e-132	5.55336e-128
ZFP36	-0.441277	0.938	0.974	6.32995e-132	2.13281e-127
IER2	0.615952	0.889	0.861	9.02079e-132	3.03947e-127
FAM118B	0.270948	0.15	0.045	1.29808e-131	4.37374e-127
ARRDC4	0.323552	0.2	0.081	1.59158e-131	5.36267e-127
CSRNP3	0.28436	0.139	0.036	2.45902e-131	8.28541e-127
HSPH1	-0.623799	0.17	0.306	3.60091e-131	1.21329e-126
ADAMTSL3	-0.297564	0.048	0.15	3.68193e-131	1.24059e-126
WLS	-0.43013	0.245	0.392	4.52859e-131	1.52586e-126
PRKG1	-0.493852	0.158	0.304	5.65275e-131	1.90464e-126
CBR3	-0.264667	0.042	0.135	6.59005e-131	2.22045e-126
NFASC	0.302187	0.33	0.182	9.53732e-131	3.21351e-126
AHNAK	-0.44159	0.719	0.816	1.36613e-130	4.60304e-126
HLA-DMA	0.392804	0.167	0.061	2.25362e-130	7.59336e-126
UNC5C	-0.389936	0.086	0.203	3.83252e-130	1.29133e-125
NTN4	-0.272805	0.045	0.145	8.66384e-129	2.91919e-124
MXD4	-0.41042	0.229	0.383	2.15565e-128	7.26326e-124
EFCC1	-0.337306	0.042	0.15	2.30954e-128	7.78178e-124
AFF3	-0.347741	0.037	0.126	3.10375e-128	1.04578e-123
RPSA	0.267642	0.942	0.919	1.24432e-127	4.19262e-123
NQO1	-0.266768	0.035	0.121	3.10081e-127	1.04479e-122
FAM101B	-0.371092	0.033	0.122	6.32685e-127	2.13177e-122
BCAT1	-0.278999	0.038	0.128	7.18934e-127	2.42238e-122
IMPDH2	0.411426	0.503	0.359	9.73647e-127	3.28061e-122
HIST1H1C	0.497225	0.307	0.166	1.02863e-126	3.46585e-122
RP11-983P16.4	0.336176	0.245	0.12	1.21715e-126	4.10106e-122
BTG1	-0.366179	0.751	0.833	5.7982e-126	1.95364e-121
CYB5R3	-0.38652	0.517	0.651	2.69298e-125	9.07374e-121
CCNI	0.268572	0.933	0.909	7.59598e-125	2.55939e-120
PRELP	0.285673	0.512	0.302	1.86356e-124	6.27908e-120
BNIP3L	-0.451842	0.376	0.525	2.10975e-124	7.10861e-120
THSD4	-0.255928	0.023	0.102	3.16677e-124	1.06701e-119
RAB13	0.412169	0.671	0.552	5.80522e-124	1.95601e-119
TMEM107	0.400374	0.249	0.125	6.70974e-124	2.26078e-119
GABARAPL1	-0.364183	0.179	0.314	1.32651e-123	4.46954e-119
FSCN1	-0.306912	0.062	0.165	1.45011e-123	4.88599e-119
MAFF	-0.460183	0.269	0.412	3.50494e-123	1.18095e-118
CXCR4	0.257779	0.183	0.07	9.76144e-123	3.28902e-118
WTAP	0.389693	0.482	0.331	1.47532e-122	4.97094e-118
APOL1	-0.341172	0.142	0.285	2.60135e-122	8.76498e-118
RPL21	0.386134	0.98	0.98	2.35942e-121	7.94982e-117
COQ10B	-0.324601	0.122	0.24	3.78022e-121	1.27371e-116
PCDH9	-0.253295	0.028	0.113	5.19922e-121	1.75183e-116
LACTB	-0.374977	0.121	0.247	8.6185e-121	2.90392e-116
ROBO1	0.37932	0.355	0.21	1.06359e-120	3.58366e-116
AOX1	-0.274346	0.031	0.124	1.32646e-120	4.46938e-116
C1R	-0.4087	0.865	0.916	4.73708e-120	1.59611e-115
RHOQ	-0.331022	0.143	0.269	7.36408e-120	2.48125e-115
PRICKLE2	-0.26043	0.044	0.135	8.61615e-120	2.90313e-115
SAT1	-0.430368	0.593	0.715	1.42847e-119	4.81308e-115
RUNX2	-0.254038	0.021	0.104	2.2098e-119	7.44569e-115
DDHD1	-0.450742	0.09	0.205	3.19574e-119	1.07677e-114
SMIM14	-0.453027	0.349	0.484	4.24908e-118	1.43169e-113
GSTM3	-0.352646	0.481	0.598	1.23529e-117	4.1622e-113
CPED1	-0.315252	0.115	0.229	1.45577e-117	4.90507e-113
S100A4	-0.909013	0.847	0.796	1.5735e-117	5.30176e-113
CPM	-0.490118	0.047	0.138	1.65477e-117	5.5756e-113
ID2	0.85828	0.537	0.419	4.38839e-117	1.47862e-112
CNST	-0.352564	0.112	0.224	4.94998e-117	1.66785e-112
PPP1R12B	0.350426	0.244	0.12	5.62141e-117	1.89408e-112
GNAI1	-0.385744	0.125	0.252	5.65612e-117	1.90577e-112
NAP1L1	0.387015	0.788	0.7	5.66758e-117	1.90963e-112
LINC01082	-0.413195	0.292	0.431	7.15737e-117	2.41161e-112
CCS	-0.364018	0.296	0.438	8.19843e-117	2.76238e-112
MTRNR2L1	0.405968	0.145	0.054	9.19664e-117	3.09872e-112
EMILIN1	-0.566082	0.561	0.636	2.45628e-116	8.2762e-112
VASN	-0.397296	0.155	0.287	7.64116e-116	2.57461e-111
FOS	-0.325002	0.975	0.986	3.16835e-115	1.06754e-110
CAV2	-0.341537	0.072	0.175	4.49472e-115	1.51445e-110
FKBP10	-0.391715	0.376	0.517	1.05748e-114	3.56307e-110
NUCB1	-0.351833	0.531	0.654	1.72501e-114	5.81225e-110
IGFBP4	-0.506177	0.708	0.77	1.90548e-114	6.42034e-110
HLA-B	0.258166	0.98	0.969	3.24685e-114	1.09399e-109
FGF7	0.443706	0.517	0.38	9.97204e-114	3.35998e-109
TNFRSF1B	0.309044	0.254	0.128	1.28669e-113	4.33537e-109
COPZ2	-0.360458	0.198	0.327	1.43972e-113	4.851e-109
IL15	0.323383	0.248	0.119	1.62023e-113	5.4592e-109
FNDC1	-0.65751	0.183	0.313	1.94489e-113	6.5531e-109
IL34	0.294142	0.522	0.358	2.51917e-113	8.48808e-109
NEAT1	-0.626655	0.797	0.852	4.03559e-113	1.35975e-108
GAB1	0.29194	0.195	0.086	4.10472e-113	1.38305e-108
SDF4	-0.371272	0.378	0.521	1.29136e-112	4.3511e-108
NFKBIA	0.393792	0.969	0.957	3.80416e-112	1.28177e-107
KLHL5	0.262354	0.19	0.082	7.35351e-112	2.47769e-107
UBALD2	-0.337102	0.099	0.212	9.82302e-112	3.30977e-107
ADH1B	0.467219	0.881	0.842	1.12876e-111	3.80326e-107
PLOD1	-0.334729	0.098	0.209	1.21742e-111	4.10198e-107
RPS20	0.597739	0.751	0.676	1.43757e-111	4.84376e-107
PAG1	-0.345436	0.058	0.153	1.50887e-111	5.08399e-107
PGRMC1	-0.359848	0.501	0.623	1.83354e-111	6.17794e-107
YBX3	-0.407293	0.656	0.754	2.97559e-111	1.0026e-106
NBL1	-0.462354	0.646	0.747	6.85822e-111	2.31081e-106
CD9	-0.52632	0.184	0.311	7.33949e-111	2.47297e-106
YWHAB	-0.329191	0.617	0.723	9.27495e-111	3.1251e-106
JUND	-0.371964	0.819	0.9	1.35055e-110	4.55056e-106
CCDC28B	0.288194	0.203	0.087	1.40643e-110	4.73883e-106
MAFB	0.72039	0.53	0.414	1.67181e-110	5.63301e-106
RBP1	-0.688076	0.539	0.594	2.16785e-110	7.30434e-106
CAPN2	-0.3522	0.341	0.483	2.83048e-110	9.53702e-106
GPNMB	-0.814399	0.234	0.339	3.07937e-110	1.03756e-105
H2AFZ	-0.425249	0.583	0.676	6.90177e-110	2.32548e-105
EIF2S3	0.398325	0.528	0.386	8.58326e-110	2.89204e-105
RPL23	0.385362	0.876	0.826	8.86826e-110	2.98807e-105
VKORC1	-0.511615	0.37	0.488	1.65565e-109	5.57854e-105
CD14	-0.330734	0.098	0.203	1.7145e-109	5.77684e-105
MARCKS	0.353409	0.695	0.573	3.20193e-109	1.07886e-104
SESTD1	-0.324184	0.142	0.271	3.69605e-109	1.24535e-104
INTS6	-0.385427	0.276	0.422	4.41511e-109	1.48763e-104
SERPINH1	-0.485061	0.436	0.562	4.80896e-109	1.62033e-104
SKAP2	-0.319856	0.12	0.245	1.11052e-108	3.74177e-104
PRSS23	-0.413244	0.096	0.207	1.34383e-108	4.5279e-104
OAZ1	-0.316161	0.799	0.85	2.49323e-108	8.4007e-104
SFPQ	-0.372223	0.672	0.763	3.27914e-108	1.10487e-103
RPL26	0.305704	0.958	0.931	4.06149e-108	1.36848e-103
SSC5D	-0.293926	0.117	0.224	5.16177e-108	1.73921e-103
AES	-0.355713	0.522	0.648	1.02511e-107	3.45401e-103
TUBA1B	-0.383121	0.686	0.773	1.09695e-107	3.69607e-103
KDM6B	-0.30467	0.085	0.185	6.17938e-107	2.08208e-102
C1RL	0.350447	0.392	0.252	9.92722e-107	3.34488e-102
MYLK	0.352394	0.528	0.372	3.48231e-106	1.17333e-101
HIST1H1E	0.608807	0.449	0.326	4.26071e-106	1.4356e-101
CITED2	-0.436304	0.467	0.607	4.86781e-106	1.64016e-101
PDLIM3	0.505943	0.471	0.332	9.76842e-106	3.29137e-101
ZHX2	0.253491	0.153	0.059	1.05754e-105	3.56328e-101
FENDRR	-0.410769	0.18	0.293	1.4599e-105	4.91899e-101
OST4	-0.306482	0.735	0.802	3.13591e-105	1.05661e-100
PQLC3	-0.319755	0.179	0.306	3.66261e-105	1.23408e-100
PRKCDBP	-0.376553	0.431	0.554	6.35977e-105	2.14286e-100
RAI2	0.333201	0.341	0.213	6.50473e-105	2.1917e-100
IL1R1	-0.471269	0.45	0.571	1.20051e-104	4.04501e-100
EDEM2	-0.267736	0.081	0.183	1.2921e-104	4.35362e-100
PAM	-0.367335	0.361	0.497	1.55928e-104	5.25384e-100
ZNF385A	-0.345185	0.135	0.25	3.48059e-104	1.17275e-99
HSBP1	-0.361865	0.566	0.679	3.58882e-104	1.20922e-99
LAMP2	-0.345236	0.369	0.502	3.68501e-104	1.24163e-99
CAPZB	-0.32124	0.638	0.734	4.8882e-104	1.64703e-99
TUBB2A	-0.295787	0.095	0.206	1.96893e-103	6.63411e-99
FAM102B	-0.33428	0.087	0.196	2.95703e-103	9.96342e-99
WNT5A	-0.303465	0.028	0.102	6.72787e-103	2.26689e-98
NAV1	-0.31231	0.099	0.21	7.47143e-103	2.51743e-98
EEA1	-0.358608	0.355	0.49	1.27937e-102	4.3107e-98
SBDS	-0.373712	0.533	0.649	1.29866e-102	4.37571e-98
FOXF1	-0.447772	0.236	0.367	2.27548e-102	7.66699e-98
C1orf21	-0.379043	0.434	0.583	2.70219e-102	9.10477e-98
CERS6	-0.317286	0.056	0.154	2.78904e-102	9.3974e-98
RAI14	0.291823	0.208	0.095	3.65621e-102	1.23192e-97
CYP7B1	0.359917	0.362	0.227	3.66207e-102	1.2339e-97
BCLAF1	-0.368558	0.455	0.581	4.69379e-102	1.58153e-97
SLC38A2	-0.429382	0.635	0.744	5.15687e-102	1.73756e-97
NFIX	-0.365363	0.273	0.411	6.01008e-102	2.02504e-97
HLA-DPA1	0.508394	0.479	0.361	7.70245e-102	2.59526e-97
PPP1R15B	-0.38532	0.145	0.268	9.56691e-102	3.22347e-97
DSEL	-0.259668	0.079	0.177	1.04136e-101	3.50874e-97
SLC19A2	-0.250057	0.048	0.136	1.99819e-101	6.73269e-97
MMP11	-0.37074	0.029	0.106	2.8785e-101	9.69882e-97
RBMS1	-0.374334	0.347	0.484	6.35736e-101	2.14205e-96
SGCE	-0.404219	0.403	0.535	1.42604e-100	4.80491e-96
RBPJ	0.358216	0.547	0.425	2.51923e-100	8.4883e-96
DACH1	-0.3325	0.098	0.208	2.54568e-100	8.57741e-96
GTF2B	-0.375572	0.157	0.269	2.64921e-100	8.92624e-96
ARHGAP20	-0.331407	0.136	0.25	2.83142e-100	9.5402e-96
CCNG1	0.359445	0.382	0.254	2.89141e-100	9.74231e-96
CLIC1	-0.325768	0.608	0.695	5.37358e-100	1.81057e-95
HERPUD1	-0.627571	0.598	0.68	6.64663e-100	2.23952e-95
SOX4	0.503587	0.492	0.352	1.36423e-99	4.59662e-95
BZW1	-0.362565	0.395	0.515	3.19661e-99	1.07706e-94
CILP	-0.43816	0.111	0.221	3.70456e-99	1.24821e-94
CCDC186	-0.3518	0.214	0.345	1.07685e-98	3.62833e-94
HS6ST1	-0.27837	0.048	0.135	1.25987e-98	4.24501e-94
NFE2L2	-0.361247	0.443	0.568	1.27212e-98	4.2863e-94
ATP1B1	-0.342219	0.03	0.104	1.7098e-98	5.76099e-94
NET1	0.355036	0.212	0.11	5.93491e-98	1.99971e-93
DNAJC1	-0.330431	0.257	0.39	6.33396e-98	2.13416e-93
CFL1	-0.289523	0.784	0.852	9.58658e-98	3.2301e-93
FILIP1	-0.258128	0.055	0.144	1.21899e-97	4.10725e-93
DERL1	0.316576	0.365	0.233	1.4426e-97	4.86069e-93
SASH1	-0.274989	0.104	0.207	1.51007e-97	5.08803e-93
IFIT1	-0.27626	0.107	0.218	5.78808e-97	1.95023e-92
SQLE	0.254949	0.161	0.066	6.13822e-97	2.06821e-92
TNFRSF10D	-0.311921	0.052	0.141	1.18605e-96	3.99627e-92
PDE5A	0.342804	0.438	0.315	1.51094e-96	5.09094e-92
TNS2	-0.3654	0.33	0.465	1.97162e-96	6.64317e-92
TMEM98	-0.339082	0.356	0.494	2.13469e-96	7.19261e-92
PXK	-0.325233	0.189	0.319	2.95818e-96	9.96729e-92
GAS7	-0.381026	0.206	0.327	4.16731e-96	1.40413e-91
COL13A1	-0.308036	0.059	0.153	1.22812e-95	4.13803e-91
C10orf54	-0.358213	0.21	0.339	1.4399e-95	4.85161e-91
TRIM47	0.30778	0.292	0.171	2.94407e-95	9.91975e-91
SERPINE2	-0.684964	0.397	0.504	5.09012e-95	1.71507e-90
RP11-119D9.1	0.253342	0.145	0.055	5.26683e-95	1.7746e-90
FAM214A	-0.39381	0.139	0.248	6.46047e-95	2.17679e-90
PAPSS2	0.300376	0.247	0.133	7.95746e-95	2.68119e-90
RSL1D1	0.333704	0.602	0.486	1.26646e-94	4.26721e-90
PCYOX1	-0.323767	0.286	0.412	1.26822e-94	4.27315e-90
IGF2R	-0.292123	0.101	0.204	2.02299e-94	6.81625e-90
CCNL1	-0.336609	0.688	0.78	2.39875e-94	8.08235e-90
CCDC107	-0.296562	0.182	0.298	2.48191e-94	8.36254e-90
GUK1	-0.342103	0.629	0.721	3.02439e-94	1.01904e-89
AR	0.297648	0.206	0.1	3.12833e-94	1.05406e-89
FAM105A	-0.409155	0.057	0.153	4.78542e-94	1.6124e-89
SVEP1	-0.414169	0.235	0.368	5.59246e-94	1.88432e-89
LDHA	-0.396095	0.681	0.743	6.40913e-94	2.15949e-89
C8orf4	-0.587876	0.436	0.564	1.28739e-93	4.33773e-89
FHL1	-0.25164	0.736	0.804	1.55083e-93	5.22538e-89
NEU1	-0.366873	0.313	0.444	1.83064e-93	6.16814e-89
LPAR1	0.343098	0.461	0.342	2.84471e-93	9.58497e-89
C17orf58	-0.466622	0.076	0.161	4.73933e-93	1.59687e-88
RPLP2	0.265379	0.979	0.976	7.67773e-93	2.58693e-88
TGFBR3	-0.410564	0.298	0.423	9.21795e-93	3.1059e-88
FXYD5	-0.33794	0.213	0.332	1.26562e-92	4.26436e-88
APOC1	0.463957	0.47	0.34	2.60021e-92	8.76115e-88
SEPT11	-0.38104	0.475	0.589	2.8535e-92	9.61459e-88
HTATIP2	-0.256076	0.085	0.181	3.54539e-92	1.19458e-87
KRT18	-0.279218	0.045	0.124	1.3009e-91	4.38326e-87
ZNF703	0.274986	0.199	0.098	1.31737e-91	4.43876e-87
SLC40A1	0.334896	0.289	0.175	1.38045e-91	4.65128e-87
GBP1	-0.329744	0.196	0.314	1.62288e-91	5.46813e-87
ELL2	-0.25722	0.052	0.135	1.77825e-91	5.99163e-87
ENO1	0.344972	0.653	0.561	4.51178e-91	1.5202e-86
CNN2	-0.388814	0.107	0.208	4.92138e-91	1.65821e-86
FOSB	-0.493348	0.769	0.833	5.13261e-91	1.72938e-86
TMOD3	-0.377034	0.351	0.468	1.0794e-90	3.63692e-86
ISG15	-0.350108	0.156	0.264	1.09323e-90	3.68351e-86
JAK2	0.280785	0.213	0.106	2.81494e-90	9.48466e-86
PHF11	-0.294821	0.175	0.284	3.89383e-90	1.31199e-85
POLA2	-0.25324	0.043	0.121	4.76413e-90	1.60522e-85
HMGN3	0.333338	0.615	0.497	8.01659e-90	2.70111e-85
CHIC2	-0.36374	0.226	0.351	1.05224e-89	3.54542e-85
CDKN1A	-0.51251	0.251	0.378	2.16408e-89	7.29165e-85
HEXB	-0.337194	0.296	0.414	1.54489e-88	5.20535e-84
AGTRAP	-0.323498	0.257	0.389	9.24361e-88	3.11454e-83
PLEKHF1	0.324142	0.306	0.184	1.46594e-87	4.93933e-83
LEPROT	-0.296368	0.636	0.727	1.61524e-87	5.4424e-83
ADAM9	-0.268017	0.144	0.249	1.79012e-87	6.03163e-83
TSTD1	0.294128	0.225	0.117	1.98766e-87	6.69723e-83
TRA2B	-0.33466	0.433	0.541	6.20879e-87	2.09199e-82
EVA1A	-0.289037	0.046	0.134	6.99103e-87	2.35556e-82
TMBIM6	-0.262953	0.744	0.809	1.15184e-86	3.881e-82
GFPT2	-0.298415	0.077	0.166	1.31156e-86	4.41918e-82
DPP7	-0.314858	0.431	0.548	1.68465e-86	5.67627e-82
PTMS	-0.33292	0.616	0.723	1.7296e-86	5.8277e-82
TMEM59	-0.262169	0.817	0.863	1.08527e-85	3.65672e-81
MUSK	0.309752	0.38	0.259	2.01766e-85	6.79832e-81
CARMN	0.250437	0.146	0.063	2.41225e-85	8.12785e-81
IFNGR1	0.360222	0.519	0.399	2.9804e-85	1.00422e-80
HINT1	0.318608	0.758	0.666	3.05434e-85	1.02913e-80
DST	-0.311652	0.648	0.726	6.62377e-85	2.23181e-80
CD151	-0.307966	0.54	0.654	7.30773e-85	2.46227e-80
LMCD1	-0.292722	0.046	0.127	1.3197e-84	4.4466e-80
PPP1R2	-0.283161	0.196	0.294	1.45624e-84	4.90666e-80
EXOC3L4	0.252582	0.19	0.091	2.07894e-84	7.00477e-80
ERLEC1	-0.341048	0.366	0.49	2.12852e-84	7.17184e-80
LINC01436	-0.375978	0.095	0.192	2.30286e-84	7.75925e-80
PTS	-0.287602	0.143	0.239	5.55323e-84	1.87111e-79
ARRDC2	-0.315996	0.104	0.201	8.5411e-84	2.87784e-79
DCBLD1	-0.29518	0.085	0.174	1.40169e-83	4.72286e-79
UGP2	-0.384975	0.249	0.376	1.47602e-83	4.97331e-79
LRPAP1	-0.29897	0.526	0.617	1.9413e-83	6.54103e-79
MAP3K8	-0.286726	0.093	0.185	2.01152e-83	6.77762e-79
CDC42	-0.283728	0.616	0.699	2.06962e-83	6.97338e-79
DLGAP4	-0.262837	0.109	0.207	2.3174e-83	7.80824e-79
SCARB2	-0.321369	0.456	0.574	2.82804e-83	9.52878e-79
SLC1A5	-0.275916	0.091	0.186	3.09571e-83	1.04307e-78
CLIC4	-0.295281	0.178	0.286	3.24107e-83	1.09205e-78
SH3KBP1	-0.250527	0.093	0.188	4.03109e-83	1.35824e-78
RECK	-0.268801	0.113	0.216	7.55699e-83	2.54625e-78
LDLR	-0.419917	0.13	0.229	1.30448e-82	4.39533e-78
TCF4	0.2931	0.698	0.597	1.52833e-82	5.14954e-78
EIF4G2	-0.332819	0.61	0.711	1.62508e-82	5.47553e-78
CCDC68	-0.384898	0.209	0.314	6.75745e-82	2.27686e-77
HIGD1A	-0.266005	0.121	0.22	6.89342e-82	2.32267e-77
LMO4	0.357139	0.41	0.292	7.3309e-82	2.47007e-77
ANKRD50	-0.263943	0.054	0.129	8.28968e-82	2.79312e-77
RTN4	-0.312029	0.619	0.692	1.11713e-81	3.76407e-77
SLC2A4RG	-0.271113	0.197	0.308	1.3502e-81	4.54935e-77
PTPRD	-0.318096	0.14	0.258	1.72408e-81	5.80912e-77
CSTB	-0.299817	0.482	0.581	3.50865e-81	1.18221e-76
HLA-E	-0.316894	0.833	0.863	4.92316e-81	1.65881e-76
LUC7L3	0.28786	0.554	0.431	6.3582e-81	2.14233e-76
CPQ	-0.347043	0.466	0.557	6.93596e-81	2.337e-76
LTBP2	0.278489	0.335	0.213	9.76998e-81	3.2919e-76
ARL6IP5	0.290764	0.721	0.619	1.64897e-80	5.55604e-76
AFF4	-0.357237	0.288	0.409	3.78206e-80	1.27433e-75
TMEM123	0.295934	0.591	0.482	4.48969e-80	1.51276e-75
ARGLU1	0.284483	0.765	0.687	5.63662e-80	1.8992e-75
CDKN1C	-0.369961	0.331	0.447	7.0888e-80	2.3885e-75
TMEM70	0.293196	0.318	0.204	1.25034e-79	4.21289e-75
PDGFRA	-0.491789	0.598	0.69	1.31555e-79	4.43262e-75
TOB1	-0.267188	0.129	0.234	2.98377e-79	1.00535e-74
ZMIZ1	-0.262622	0.103	0.195	6.84264e-79	2.30556e-74
PLAUR	-0.286092	0.071	0.159	2.19875e-78	7.40848e-74
HIF3A	0.301952	0.215	0.114	4.084e-78	1.37606e-73
RORA	-0.269506	0.167	0.271	4.40171e-78	1.48311e-73
STEAP4	-0.345858	0.097	0.189	1.16712e-77	3.93249e-73
ATRAID	-0.28735	0.648	0.717	2.60028e-77	8.7614e-73
TBX3	-0.259202	0.065	0.146	3.06993e-77	1.03438e-72
COL5A2	-0.36779	0.451	0.561	4.90942e-77	1.65418e-72
YME1L1	-0.316297	0.421	0.525	5.53595e-77	1.86528e-72
PPDPF	-0.377147	0.606	0.701	5.79209e-77	1.95159e-72
IFIT3	-0.326567	0.069	0.156	6.28624e-77	2.11808e-72
H2AFX	-0.339657	0.239	0.357	9.74987e-77	3.28512e-72
CLMP	-0.327418	0.398	0.502	1.68908e-76	5.69118e-72
USF3	0.288301	0.241	0.132	1.70989e-76	5.76131e-72
ING1	-0.275235	0.101	0.196	1.754e-76	5.90992e-72
IFITM2	-0.324587	0.757	0.81	2.54001e-76	8.55831e-72
ANXA4	-0.320227	0.278	0.379	4.50036e-76	1.51635e-71
KRT10	-0.28954	0.485	0.583	4.64446e-76	1.5649e-71
DDIT4	-0.343943	0.612	0.712	5.79488e-76	1.95253e-71
BNIP3	-0.278597	0.168	0.273	9.14592e-76	3.08163e-71
VWA1	0.253574	0.306	0.202	1.24689e-75	4.20127e-71
COX8A	-0.262184	0.53	0.625	1.86615e-75	6.28779e-71
PHACTR2	-0.364072	0.326	0.442	2.35787e-75	7.94462e-71
ICAM1	-0.591164	0.285	0.381	4.13587e-75	1.39354e-70
C4orf3	-0.256294	0.666	0.745	6.74899e-75	2.274e-70
TCF12	-0.347542	0.206	0.318	1.04302e-74	3.51435e-70
AP1S2	0.291093	0.218	0.121	1.324e-74	4.46109e-70
YWHAH	-0.362612	0.259	0.365	1.6449e-74	5.54232e-70
ARHGAP6	-0.280371	0.097	0.199	1.68721e-74	5.68489e-70
CNTN4	0.365297	0.351	0.241	4.64797e-74	1.56609e-69
IGSF10	-0.313438	0.067	0.138	5.08641e-74	1.71382e-69
RBBP6	-0.355269	0.279	0.402	6.13126e-74	2.06587e-69
LSM6	-0.262047	0.222	0.33	1.0148e-73	3.41928e-69
IP6K2	-0.30732	0.295	0.412	1.08608e-73	3.65945e-69
NKX2-3	-0.345841	0.28	0.391	1.32723e-73	4.47196e-69
UQCR11	-0.288377	0.506	0.605	1.82742e-73	6.1573e-69
ATP6AP2	-0.26028	0.559	0.647	2.36668e-73	7.97428e-69
NENF	-0.297146	0.569	0.659	3.27341e-73	1.10294e-68
PLD3	-0.314819	0.532	0.621	4.44756e-73	1.49856e-68
NFIL3	-0.30555	0.185	0.276	6.57934e-73	2.21684e-68
STK24	-0.281829	0.212	0.323	3.47983e-72	1.17249e-67
SPTSSA	-0.274188	0.23	0.336	8.83641e-72	2.97734e-67
NR4A2	-0.262667	0.058	0.135	3.18092e-71	1.07178e-66
PLXDC1	0.293576	0.311	0.204	3.86089e-71	1.30089e-66
TPM1	-0.262996	0.726	0.804	4.58783e-71	1.54582e-66
CLEC2B	-0.280122	0.305	0.41	7.62767e-71	2.57007e-66
PTK7	-0.299521	0.144	0.246	8.60818e-71	2.90044e-66
KLF10	-0.342582	0.222	0.331	1.88857e-70	6.36336e-66
MIF	-0.355065	0.439	0.536	3.10894e-70	1.04753e-65
NDFIP1	-0.273634	0.409	0.51	3.27966e-70	1.10505e-65
DDX21	-0.337768	0.231	0.345	3.62388e-70	1.22103e-65
CTSC	-0.860987	0.692	0.635	6.62559e-70	2.23242e-65
SERP1	0.282931	0.602	0.508	8.85219e-70	2.98266e-65
ARL4C	0.292267	0.206	0.114	1.5178e-69	5.11407e-65
NGFRAP1	-0.289845	0.654	0.73	2.00213e-69	6.74597e-65
NR2F2	0.297952	0.588	0.493	4.04045e-69	1.36139e-64
ODF3B	0.268879	0.312	0.203	4.14012e-69	1.39497e-64
TPM3	-0.289232	0.288	0.396	5.82129e-69	1.96142e-64
DNPH1	0.292541	0.393	0.278	1.10873e-68	3.73575e-64
DAB2	-0.319086	0.344	0.456	3.40023e-68	1.14567e-63
HAAO	-0.359516	0.135	0.228	4.93179e-68	1.66172e-63
PRDX5	-0.258805	0.649	0.723	1.06755e-67	3.597e-63
ARF5	-0.272728	0.283	0.386	1.29653e-67	4.36852e-63
SUMF2	-0.2929	0.23	0.342	1.4555e-67	4.90415e-63
SON	-0.257423	0.715	0.778	2.16231e-67	7.28568e-63
CENPW	0.302074	0.136	0.065	2.55725e-67	8.61638e-63
ADAMTSL1	0.270215	0.21	0.122	4.73824e-67	1.5965e-62
SPATS2L	0.351687	0.434	0.322	5.40706e-67	1.82186e-62
NEXN	-0.323128	0.364	0.478	1.47487e-66	4.96941e-62
ATP2A2	-0.28152	0.155	0.251	1.66542e-66	5.61146e-62
PNRC2	-0.293108	0.367	0.478	3.48245e-66	1.17338e-61
SARAF	0.252767	0.637	0.545	4.58052e-66	1.54336e-61
CBR1	-0.300387	0.305	0.419	5.42336e-66	1.82735e-61
THUMPD3-AS1	-0.291029	0.13	0.218	5.83618e-66	1.96644e-61
EMP3	-0.444702	0.655	0.683	6.23977e-66	2.10243e-61
HSPG2	-0.260756	0.17	0.264	1.75148e-65	5.90143e-61
SERPINF1	-0.290628	0.911	0.925	2.04905e-65	6.90408e-61
PHLDA2	-0.275618	0.053	0.125	2.4636e-65	8.30084e-61
RPL17	0.256114	0.593	0.506	3.16674e-65	1.067e-60
ELN	-0.31661	0.205	0.301	3.80225e-65	1.28113e-60
ST13	0.263798	0.702	0.618	5.26464e-65	1.77387e-60
FAT1	-0.29031	0.126	0.22	7.24805e-65	2.44216e-60
CLIC2	0.25379	0.285	0.191	1.30532e-64	4.39816e-60
CYBA	0.263408	0.751	0.691	1.55597e-64	5.24269e-60
BIN1	-0.283245	0.235	0.326	2.08856e-64	7.03718e-60
CES1	-0.515665	0.21	0.291	2.22958e-64	7.51234e-60
AZIN1	-0.260456	0.153	0.248	2.39889e-64	8.08281e-60
TLN1	-0.30398	0.48	0.576	2.75632e-64	9.28713e-60
RSRC2	-0.290115	0.474	0.571	4.07298e-64	1.37235e-59
SPAG9	-0.264667	0.332	0.436	1.22902e-63	4.14106e-59
RRBP1	-0.268514	0.728	0.796	1.30463e-63	4.39582e-59
CNRIP1	0.28192	0.342	0.239	1.87276e-63	6.31007e-59
MYO10	-0.273878	0.061	0.132	2.11094e-63	7.11261e-59
NUCB2	-0.287001	0.402	0.5	2.14888e-63	7.24045e-59
WBP5	-0.280838	0.412	0.508	3.32638e-63	1.12079e-58
ACSL4	-0.258766	0.091	0.168	5.13205e-63	1.72919e-58
FAM107A	0.277094	0.386	0.266	5.14753e-63	1.73441e-58
RB1CC1	-0.278916	0.234	0.328	5.88636e-63	1.98335e-58
PPP1R14B	-0.31069	0.155	0.243	6.31129e-63	2.12653e-58
CAPNS1	-0.301655	0.323	0.434	1.31533e-62	4.43187e-58
SGCB	-0.258564	0.226	0.325	4.80843e-62	1.62015e-57
PLP2	-0.256077	0.205	0.295	5.56382e-62	1.87467e-57
DNAJC7	0.277012	0.364	0.26	7.41149e-62	2.49723e-57
PER2	-0.252228	0.132	0.217	1.11795e-61	3.76681e-57
ANK2	0.264966	0.413	0.304	1.15415e-61	3.88879e-57
ANGPT1	0.260224	0.161	0.084	4.28727e-61	1.44455e-56
HIGD2A	-0.259165	0.424	0.524	6.6351e-61	2.23563e-56
MYL6B	0.259211	0.35	0.245	6.66651e-61	2.24622e-56
PCOLCE2	-0.874556	0.142	0.205	7.01999e-61	2.36532e-56
ARHGAP21	-0.262808	0.202	0.301	7.65861e-61	2.58049e-56
LXN	0.321717	0.198	0.119	8.82375e-61	2.97308e-56
P4HA1	-0.26192	0.224	0.325	1.21899e-60	4.10728e-56
RRAD	0.308643	0.281	0.18	4.41531e-60	1.48769e-55
CLTB	-0.378705	0.416	0.497	6.41343e-60	2.16094e-55
FOXO3	0.263608	0.623	0.533	6.4152e-60	2.16154e-55
ENAH	-0.268301	0.218	0.317	6.90627e-60	2.327e-55
MMP14	-0.279372	0.177	0.274	9.09286e-60	3.06375e-55
PDLIM2	-0.268533	0.245	0.346	1.0211e-59	3.44048e-55
PXDC1	-0.292755	0.138	0.218	1.64046e-59	5.52736e-55
CD40	0.259313	0.293	0.202	2.12072e-59	7.14555e-55
AK3	0.280513	0.416	0.305	2.34892e-59	7.91444e-55
FBL	0.261458	0.379	0.273	4.35575e-59	1.46762e-54
PBXIP1	-0.252672	0.147	0.239	1.34015e-58	4.5155e-54
CDIPT	-0.284257	0.255	0.364	1.52474e-58	5.13747e-54
PID1	-0.306747	0.458	0.547	1.61822e-58	5.45243e-54
SULF1	-0.3607	0.316	0.407	1.06532e-57	3.58949e-53
ARPC5	0.285699	0.567	0.481	6.20623e-57	2.09113e-52
EIF4A3	-0.328341	0.36	0.457	1.31125e-56	4.41813e-52
ADAMDEC1	-1.68391	0.96	0.664	2.83624e-56	9.55644e-52
ID4	0.403528	0.317	0.24	2.03156e-55	6.84513e-51
TUSC3	-0.25343	0.152	0.243	4.46678e-55	1.50504e-50
ARHGAP15	0.252932	0.257	0.168	4.62222e-55	1.55741e-50
CYCS	-0.338364	0.246	0.347	5.29287e-55	1.78338e-50
TMEM30A	-0.302803	0.34	0.431	5.61498e-55	1.89191e-50
SCP2	-0.256208	0.348	0.448	9.8722e-55	3.32634e-50
CYR61	0.406137	0.798	0.782	1.62412e-54	5.47231e-50
EIF1B	-0.280764	0.465	0.549	1.99463e-54	6.72072e-50
RSL24D1	0.250226	0.581	0.496	2.2298e-54	7.51308e-50
COX7A2L	0.263835	0.564	0.47	3.74354e-54	1.26135e-49
SF3B2	0.260678	0.589	0.509	3.75931e-54	1.26666e-49
GGT5	-0.66133	0.511	0.536	3.83435e-54	1.29195e-49
FAM46A	-0.26692	0.353	0.465	5.09206e-54	1.71572e-49
C9orf16	-0.30656	0.343	0.435	6.9808e-54	2.35211e-49
DBI	0.264599	0.596	0.514	8.8599e-54	2.98526e-49
SSFA2	-0.265781	0.185	0.271	2.06649e-53	6.96283e-49
RNF19A	0.267332	0.356	0.26	4.73226e-53	1.59449e-48
COL18A1	-0.447041	0.463	0.524	5.82671e-53	1.96325e-48
DNASE2	0.30917	0.342	0.234	1.01044e-52	3.40459e-48
CSNK1A1	-0.265422	0.48	0.567	1.6003e-52	5.39204e-48
NR3C1	-0.253134	0.467	0.566	1.85459e-52	6.24886e-48
AKAP12	-0.25329	0.505	0.591	3.98097e-52	1.34135e-47
CMTM3	-0.254687	0.199	0.288	1.19728e-51	4.03411e-47
SNHG9	-0.260404	0.253	0.343	2.11672e-51	7.13209e-47
ADGRL2	-0.318321	0.205	0.296	4.15712e-51	1.4007e-46
CHORDC1	-0.250666	0.171	0.25	6.85583e-51	2.31e-46
PDPN	-0.338705	0.249	0.331	6.99956e-51	2.35843e-46
WARS	-0.302019	0.251	0.34	1.68786e-50	5.68707e-46
C6orf48	0.313277	0.554	0.455	2.12557e-50	7.1619e-46
UBE2H	-0.266846	0.259	0.353	1.12739e-48	3.79862e-44
TGFB1I1	-0.259423	0.4	0.483	1.20792e-48	4.06996e-44
SNHG7	0.257455	0.45	0.359	3.04769e-48	1.02689e-43
EIF3D	0.253885	0.518	0.423	9.24961e-47	3.11656e-42
CRIP2	-0.297293	0.244	0.328	1.38406e-46	4.66347e-42
MYH9	-0.341036	0.403	0.475	1.60489e-46	5.40753e-42
LTBP3	-0.251982	0.309	0.399	2.59142e-46	8.73152e-42
RNH1	-0.271098	0.573	0.62	1.28258e-45	4.32154e-41
MGP	-1.64688	0.844	0.512	2.50755e-45	8.44895e-41
RPS19BP1	0.258392	0.478	0.401	6.55221e-45	2.2077e-40
KCNQ1OT1	-0.371858	0.249	0.335	7.13186e-44	2.40301e-39
RRAS	0.253298	0.654	0.593	1.25227e-43	4.2194e-39
LIMS1	-0.293675	0.393	0.474	1.33855e-42	4.51009e-38
GSTM5	0.286244	0.383	0.301	9.73784e-42	3.28107e-37
DLL1	-0.321015	0.186	0.26	3.63429e-41	1.22454e-36
VCL	-0.263806	0.367	0.443	5.26641e-41	1.77446e-36
PSMB9	0.267109	0.462	0.386	8.92768e-41	3.00809e-36
MACF1	-0.260092	0.427	0.503	1.87138e-40	6.30544e-36
NPTN	-0.261893	0.283	0.367	2.83777e-40	9.56159e-36
ADI1	-0.279267	0.4	0.48	3.96132e-40	1.33473e-35
GJA1	-0.254169	0.175	0.245	2.69659e-39	9.0859e-35
DNAJB4	-0.272567	0.268	0.346	1.03625e-38	3.49156e-34
SNHG12	-0.261011	0.213	0.284	2.53842e-38	8.55294e-34
ALDH1A3	-0.317229	0.344	0.427	3.16068e-37	1.06496e-32
SLC9A3R2	-0.261817	0.433	0.488	2.87302e-32	9.68036e-28
PITX1	-0.299969	0.253	0.326	1.53694e-31	5.17856e-27
RPL27A	0.451564	0.905	0.902	8.65192e-29	2.91518e-24
MT-ATP8	-0.264124	0.254	0.305	3.62922e-24	1.22283e-19
IER3	-0.262442	0.485	0.541	1.24661e-21	4.20031e-17
ETS2	-0.31778	0.478	0.511	2.20857e-21	7.44156e-17
FILIP1L	-0.262233	0.71	0.736	3.46905e-19	1.16886e-14
HSPA1A	-0.857707	0.738	0.8	2.65127e-18	8.93319e-14
SOCS3	-0.395982	0.709	0.704	6.74173e-18	2.27156e-13
CXCL14	-0.757752	0.92	0.704	5.90706e-17	1.99032e-12
ANGPTL4	-0.298475	0.247	0.289	8.74579e-17	2.94681e-12
SLIT3	-0.331108	0.405	0.422	2.96374e-15	9.98604e-11
OSR2	-0.29498	0.183	0.216	4.82414e-14	1.62545e-09
H1FX	0.36439	0.617	0.636	5.43636e-11	1.83173e-06
SRSF7	0.283577	0.751	0.758	1.55509e-09	5.23974e-05
CH25H	-0.613202	0.148	0.16	1.07718e-05	0.362944
TNC	-0.408432	0.304	0.305	1.34571e-05	0.453423
EDNRB	-0.44478	0.508	0.478	3.13007e-05	1
HSPA1B	-0.464028	0.675	0.633	4.70695e-05	1

## Sheet: Cluster_2 INT-FB
gene	avg_log2FC	pct.1	pct.2	p_val	p_val_adj
ADAMDEC1	3.24186	0.992	0.545	<1E-300	<1E-300
CCL8	3.23953	0.662	0.04	<1E-300	<1E-300
CCL13	3.03128	0.601	0.065	<1E-300	<1E-300
FABP5	2.70385	0.793	0.109	<1E-300	<1E-300
CCL11	2.51997	0.785	0.162	<1E-300	<1E-300
EDIL3	2.36074	0.923	0.294	<1E-300	<1E-300
TM4SF1	2.28953	0.789	0.11	<1E-300	<1E-300
HAPLN1	2.25124	0.782	0.069	<1E-300	<1E-300
CTSC	2.24452	0.951	0.432	<1E-300	<1E-300
FABP4	2.10113	0.483	0.051	<1E-300	<1E-300
ADAM28	1.99333	0.701	0.098	<1E-300	<1E-300
TCF21	1.91537	0.927	0.505	<1E-300	<1E-300
PPP1R14A	1.82396	0.817	0.159	<1E-300	<1E-300
DKK3	1.66363	0.791	0.208	<1E-300	<1E-300
A2M	1.64342	0.977	0.502	<1E-300	<1E-300
CCL2	1.62893	0.842	0.423	<1E-300	<1E-300
GGT5	1.6233	0.797	0.34	<1E-300	<1E-300
RBP1	1.5508	0.85	0.389	<1E-300	<1E-300
QSOX1	1.54328	0.869	0.444	<1E-300	<1E-300
WFDC1	1.51977	0.5	0.075	<1E-300	<1E-300
ABCA8	1.51735	0.798	0.369	<1E-300	<1E-300
CYGB	1.44581	0.872	0.405	<1E-300	<1E-300
VCAN	1.44213	0.825	0.416	<1E-300	<1E-300
SFTA1P	1.43768	0.515	0.029	<1E-300	<1E-300
CHL1	1.43429	0.645	0.157	<1E-300	<1E-300
THBD	1.41289	0.5	0.098	<1E-300	<1E-300
IFITM1	1.3957	0.718	0.392	<1E-300	<1E-300
COL15A1	1.38005	0.589	0.127	<1E-300	<1E-300
CLEC14A	1.37606	0.473	0.036	<1E-300	<1E-300
STMN2	1.36158	0.351	0.055	<1E-300	<1E-300
BMP5	1.35064	0.65	0.119	<1E-300	<1E-300
NID1	1.34971	0.731	0.327	<1E-300	<1E-300
PCDH7	1.33302	0.698	0.246	<1E-300	<1E-300
CXCL1	1.3278	0.539	0.227	<1E-300	<1E-300
COL3A1	1.32717	0.983	0.789	<1E-300	<1E-300
CXCL6	1.31812	0.368	0.041	<1E-300	<1E-300
ANGPTL1	1.30197	0.743	0.366	<1E-300	<1E-300
WNT4	1.29158	0.481	0.06	<1E-300	<1E-300
SAMHD1	1.28765	0.801	0.407	<1E-300	<1E-300
PTGER2	1.28711	0.602	0.122	<1E-300	<1E-300
FNDC1	1.28622	0.48	0.141	<1E-300	<1E-300
APOE	1.27742	0.952	0.695	<1E-300	<1E-300
PCDH18	1.26152	0.578	0.164	<1E-300	<1E-300
TGFBI	1.25779	0.645	0.145	<1E-300	<1E-300
CRYBG3	1.25758	0.773	0.472	<1E-300	<1E-300
COL18A1	1.25305	0.732	0.351	<1E-300	<1E-300
P2RX1	1.23193	0.463	0.026	<1E-300	<1E-300
COL6A5	1.20948	0.308	0.017	<1E-300	<1E-300
COLEC11	1.18039	0.366	0.039	<1E-300	<1E-300
CXCL14	1.18001	0.979	0.592	<1E-300	<1E-300
F2R	1.16	0.587	0.136	<1E-300	<1E-300
FHL2	1.12672	0.623	0.181	<1E-300	<1E-300
KLHL23	1.11549	0.387	0.037	<1E-300	<1E-300
ITIH5	1.08028	0.779	0.52	<1E-300	<1E-300
EMILIN1	1.07738	0.828	0.469	<1E-300	<1E-300
FILIP1L	1.07599	0.864	0.635	<1E-300	<1E-300
EMID1	1.06523	0.623	0.202	<1E-300	<1E-300
CCDC102B	1.05616	0.463	0.099	<1E-300	<1E-300
LAMB1	1.05204	0.803	0.454	<1E-300	<1E-300
NUDT4	1.04763	0.771	0.42	<1E-300	<1E-300
RCSD1	1.04056	0.536	0.098	<1E-300	<1E-300
C8orf4	1.03893	0.658	0.445	<1E-300	<1E-300
PDLIM1	1.03825	0.879	0.647	<1E-300	<1E-300
FARP1	1.03825	0.612	0.2	<1E-300	<1E-300
ALDH1A3	1.03436	0.57	0.292	<1E-300	<1E-300
PLPP1	1.01429	0.894	0.684	<1E-300	<1E-300
PHLDA1	1.00507	0.844	0.554	<1E-300	<1E-300
MXRA5	0.998375	0.679	0.346	<1E-300	<1E-300
CRISPLD2	0.982182	0.846	0.525	<1E-300	<1E-300
ASPN	0.976732	0.344	0.111	<1E-300	<1E-300
FBLIM1	0.967713	0.582	0.217	<1E-300	<1E-300
FBLN5	0.967495	0.771	0.442	<1E-300	<1E-300
CCND1	0.96535	0.435	0.083	<1E-300	<1E-300
MAMDC2	0.960888	0.479	0.165	<1E-300	<1E-300
CD302	0.952581	0.598	0.276	<1E-300	<1E-300
CPNE8	0.951184	0.489	0.154	<1E-300	<1E-300
ADGRL3	0.949415	0.459	0.098	<1E-300	<1E-300
COL4A2	0.947861	0.678	0.32	<1E-300	<1E-300
PLTP	0.945607	0.866	0.64	<1E-300	<1E-300
DIO2	0.935838	0.289	0.024	<1E-300	<1E-300
SPON1	0.923339	0.471	0.131	<1E-300	<1E-300
IGFBP7	0.923048	0.973	0.901	<1E-300	<1E-300
KIAA0040	0.918886	0.442	0.146	<1E-300	<1E-300
IQGAP2	0.907099	0.266	0.023	<1E-300	<1E-300
ABCA6	0.905656	0.523	0.205	<1E-300	<1E-300
KCNS3	0.901351	0.352	0.034	<1E-300	<1E-300
MAML2	0.894122	0.505	0.2	<1E-300	<1E-300
SMIM3	0.880247	0.644	0.251	<1E-300	<1E-300
SLC38A2	0.876495	0.836	0.635	<1E-300	<1E-300
CMIP	0.8723	0.423	0.127	<1E-300	<1E-300
PLEKHH2	0.871027	0.551	0.237	<1E-300	<1E-300
IFITM3	0.865359	0.992	0.973	<1E-300	<1E-300
PTCH1	0.86394	0.491	0.174	<1E-300	<1E-300
CFH	0.85941	0.965	0.826	<1E-300	<1E-300
MATN2	0.858411	0.579	0.3	<1E-300	<1E-300
PSD3	0.858204	0.443	0.158	<1E-300	<1E-300
SPARC	0.85668	0.927	0.79	<1E-300	<1E-300
PDE4DIP	0.856196	0.472	0.189	<1E-300	<1E-300
PKDCC	0.853474	0.433	0.138	<1E-300	<1E-300
NTF3	0.838272	0.319	0.042	<1E-300	<1E-300
PTN	0.837329	0.736	0.428	<1E-300	<1E-300
ITGB1	0.832675	0.898	0.721	<1E-300	<1E-300
FGFR2	0.824718	0.293	0.026	<1E-300	<1E-300
BMP2	0.819615	0.404	0.112	<1E-300	<1E-300
PLXDC2	0.817102	0.538	0.278	<1E-300	<1E-300
ETS2	0.814591	0.658	0.393	<1E-300	<1E-300
SLC9A3R2	0.813494	0.642	0.356	<1E-300	<1E-300
COL5A1	0.808175	0.552	0.283	<1E-300	<1E-300
TBX2	0.803121	0.372	0.067	<1E-300	<1E-300
LBH	0.802483	0.43	0.158	<1E-300	<1E-300
GBP1	0.801028	0.433	0.182	<1E-300	<1E-300
KITLG	0.797405	0.58	0.33	<1E-300	<1E-300
ACP5	0.789347	0.484	0.186	<1E-300	<1E-300
PLPP3	0.773476	0.884	0.661	<1E-300	<1E-300
WARS	0.772399	0.468	0.213	<1E-300	<1E-300
TAGLN2	0.769784	0.91	0.798	<1E-300	<1E-300
COL4A1	0.769555	0.555	0.269	<1E-300	<1E-300
IRF8	0.769503	0.425	0.175	<1E-300	<1E-300
PROCR	0.760069	0.731	0.426	<1E-300	<1E-300
MYH9	0.757992	0.597	0.359	<1E-300	<1E-300
LINC01082	0.757281	0.55	0.29	<1E-300	<1E-300
CD44	0.756383	0.663	0.406	<1E-300	<1E-300
FAM198B	0.748695	0.475	0.228	<1E-300	<1E-300
ADGRL2	0.744103	0.422	0.169	<1E-300	<1E-300
FAM214A	0.742048	0.364	0.122	<1E-300	<1E-300
CNN2	0.739209	0.332	0.079	<1E-300	<1E-300
EHD2	0.736541	0.491	0.256	<1E-300	<1E-300
PRDM1	0.722679	0.297	0.054	<1E-300	<1E-300
COL5A2	0.721966	0.663	0.445	<1E-300	<1E-300
GAS6	0.721126	0.554	0.306	<1E-300	<1E-300
SLITRK6	0.720958	0.244	0.047	<1E-300	<1E-300
BASP1	0.71492	0.476	0.224	<1E-300	<1E-300
PRKG1	0.71406	0.416	0.166	<1E-300	<1E-300
MDK	0.706754	0.553	0.296	<1E-300	<1E-300
LIFR	0.695953	0.555	0.307	<1E-300	<1E-300
IL1R1	0.691319	0.678	0.446	<1E-300	<1E-300
PEAK1	0.685997	0.355	0.125	<1E-300	<1E-300
MYLK	0.685357	0.578	0.286	<1E-300	<1E-300
KLF9	0.684918	0.801	0.628	<1E-300	<1E-300
MCTP1	0.684359	0.261	0.035	<1E-300	<1E-300
PLAU	0.675215	0.374	0.122	<1E-300	<1E-300
CRIP2	0.670538	0.446	0.21	<1E-300	<1E-300
ST8SIA4	0.670507	0.226	0.018	<1E-300	<1E-300
SEPT11	0.667418	0.682	0.478	<1E-300	<1E-300
RARRES3	0.66167	0.676	0.494	<1E-300	<1E-300
GRK5	0.658525	0.487	0.25	<1E-300	<1E-300
TOP1	0.658155	0.644	0.419	<1E-300	<1E-300
C11orf96	0.644011	0.899	0.706	<1E-300	<1E-300
RPS6KA2	0.643264	0.3	0.071	<1E-300	<1E-300
CALD1	0.631824	0.996	0.976	<1E-300	<1E-300
LAMA4	0.63182	0.741	0.548	<1E-300	<1E-300
CCDC68	0.629592	0.453	0.173	<1E-300	<1E-300
DCBLD1	0.627573	0.278	0.064	<1E-300	<1E-300
FGFR4	0.618395	0.359	0.119	<1E-300	<1E-300
PREX2	0.617965	0.401	0.161	<1E-300	<1E-300
SCT	0.61429	0.214	0.015	<1E-300	<1E-300
CD81	0.613395	0.934	0.857	<1E-300	<1E-300
RPS7	0.601746	0.994	0.987	<1E-300	<1E-300
GMFG	0.600903	0.293	0.064	<1E-300	<1E-300
HPSE2	0.598214	0.215	0.019	<1E-300	<1E-300
PDE3B	0.562068	0.249	0.059	<1E-300	<1E-300
EVA1A	0.553219	0.225	0.034	<1E-300	<1E-300
CERS6	0.552296	0.244	0.051	<1E-300	<1E-300
PCDH19	0.50228	0.175	0.017	<1E-300	<1E-300
VCAM1	0.438322	0.694	0.379	<1E-300	<1E-300
TMEM176B	0.403333	0.988	0.967	<1E-300	<1E-300
COL1A2	0.359059	0.991	0.951	<1E-300	<1E-300
RPLP1	-0.343988	0.998	0.999	<1E-300	<1E-300
RPL8	-0.370043	0.987	0.991	<1E-300	<1E-300
RPS14	-0.408053	0.991	0.994	<1E-300	<1E-300
AOX1	-0.448685	0.01	0.169	<1E-300	<1E-300
UACA	-0.452064	0.033	0.212	<1E-300	<1E-300
NT5E	-0.454367	0.027	0.196	<1E-300	<1E-300
GAS1	-0.468331	0.006	0.163	<1E-300	<1E-300
C12orf75	-0.495618	0.03	0.21	<1E-300	<1E-300
FLRT2	-0.49594	0.026	0.209	<1E-300	<1E-300
AKR1C1	-0.507629	0.014	0.197	<1E-300	<1E-300
BCAT1	-0.513836	0.006	0.18	<1E-300	<1E-300
MT-ND4	-0.537616	0.962	0.983	<1E-300	<1E-300
OMD	-0.570458	0.007	0.187	<1E-300	<1E-300
RERG	-0.573653	0.082	0.295	<1E-300	<1E-300
TXNIP	-0.575378	0.961	0.975	<1E-300	<1E-300
ANKRD29	-0.579041	0.005	0.171	<1E-300	<1E-300
GALNT15	-0.588445	0.001	0.163	<1E-300	<1E-300
SERPINF1	-0.594324	0.898	0.939	<1E-300	<1E-300
NPB	-0.605586	0.01	0.18	<1E-300	<1E-300
NET1	-0.616154	0.012	0.22	<1E-300	<1E-300
PTGIS	-0.616638	0.005	0.191	<1E-300	<1E-300
GSTP1	-0.629596	0.796	0.889	<1E-300	<1E-300
THBS2	-0.631241	0.022	0.232	<1E-300	<1E-300
HSPB1	-0.636383	0.747	0.893	<1E-300	<1E-300
ABLIM1	-0.638174	0.016	0.231	<1E-300	<1E-300
IGSF10	-0.641311	0.014	0.198	<1E-300	<1E-300
LSAMP	-0.652118	0.105	0.338	<1E-300	<1E-300
DBN1	-0.657104	0.088	0.293	<1E-300	<1E-300
PHGDH	-0.659208	0.049	0.288	<1E-300	<1E-300
TPD52L1	-0.665971	0.014	0.203	<1E-300	<1E-300
CYP1B1	-0.666072	0.015	0.172	<1E-300	<1E-300
FGL2	-0.669276	0.017	0.209	<1E-300	<1E-300
METRNL	-0.670454	0.045	0.246	<1E-300	<1E-300
CLDN11	-0.671717	0.003	0.198	<1E-300	<1E-300
SH3BP5	-0.674885	0.16	0.415	<1E-300	<1E-300
GUCY1A3	-0.691627	0.058	0.267	<1E-300	<1E-300
SHISA3	-0.691826	0.037	0.262	<1E-300	<1E-300
LGALS3	-0.703276	0.736	0.877	<1E-300	<1E-300
PRRX1	-0.704341	0.018	0.279	<1E-300	<1E-300
CYB5A	-0.714658	0.38	0.607	<1E-300	<1E-300
MEDAG	-0.723459	0.004	0.215	<1E-300	<1E-300
ADRA2A	-0.723571	0.005	0.157	<1E-300	<1E-300
CD99	-0.725338	0.729	0.857	<1E-300	<1E-300
C17orf58	-0.728178	0.036	0.218	<1E-300	<1E-300
TSPO	-0.74052	0.301	0.586	<1E-300	<1E-300
HSPB8	-0.743228	0.123	0.374	<1E-300	<1E-300
FST	-0.758206	0.016	0.221	<1E-300	<1E-300
ALDH1A1	-0.770506	0.121	0.426	<1E-300	<1E-300
CSRP2	-0.78105	0.066	0.277	<1E-300	<1E-300
COL14A1	-0.78116	0.604	0.807	<1E-300	<1E-300
EBF1	-0.789049	0.008	0.281	<1E-300	<1E-300
FKBP5	-0.791732	0.418	0.695	<1E-300	<1E-300
SMOC2	-0.792189	0.012	0.262	<1E-300	<1E-300
DUSP1	-0.793466	0.842	0.922	<1E-300	<1E-300
DDAH2	-0.817011	0.321	0.609	<1E-300	<1E-300
CD34	-0.819479	0.016	0.269	<1E-300	<1E-300
RAMP3	-0.819668	0.013	0.176	<1E-300	<1E-300
SLIT3	-0.829102	0.285	0.514	<1E-300	<1E-300
IL33	-0.849456	0.035	0.302	<1E-300	<1E-300
CYP4B1	-0.852008	0.001	0.189	<1E-300	<1E-300
EMP3	-0.8663	0.57	0.754	<1E-300	<1E-300
PCOLCE	-0.885021	0.661	0.851	<1E-300	<1E-300
HTRA1	-0.911821	0.336	0.574	<1E-300	<1E-300
ADH1B	-0.941187	0.857	0.847	<1E-300	<1E-300
S100A6	-0.944997	0.982	0.991	<1E-300	<1E-300
TSHZ2	-0.962088	0.043	0.354	<1E-300	<1E-300
CD82	-0.974741	0.112	0.349	<1E-300	<1E-300
CES1	-0.979471	0.127	0.377	<1E-300	<1E-300
C16orf89	-0.997483	0.176	0.504	<1E-300	<1E-300
CRYAB	-1.04068	0.204	0.493	<1E-300	<1E-300
CD248	-1.06225	0.158	0.383	<1E-300	<1E-300
SOD2	-1.06401	0.693	0.839	<1E-300	<1E-300
SEMA3C	-1.06623	0.013	0.239	<1E-300	<1E-300
TIMP1	-1.0665	0.938	0.961	<1E-300	<1E-300
CD24	-1.1387	0.049	0.31	<1E-300	<1E-300
IGFBP5	-1.15992	0.535	0.835	<1E-300	<1E-300
WISP2	-1.19737	0.005	0.228	<1E-300	<1E-300
CADM3	-1.20835	0.107	0.454	<1E-300	<1E-300
OSR2	-1.21282	0.01	0.35	<1E-300	<1E-300
CHRDL1	-1.24076	0.012	0.407	<1E-300	<1E-300
IER2	-1.29876	0.802	0.915	<1E-300	<1E-300
CPE	-1.32746	0.008	0.347	<1E-300	<1E-300
ABI3BP	-1.33663	0.435	0.764	<1E-300	<1E-300
OGN	-1.33966	0.072	0.415	<1E-300	<1E-300
UAP1	-1.36759	0.105	0.379	<1E-300	<1E-300
MGST1	-1.37619	0.015	0.344	<1E-300	<1E-300
RSPO3	-1.46303	0.123	0.571	<1E-300	<1E-300
S100A4	-1.46959	0.699	0.885	<1E-300	<1E-300
C1QTNF3	-1.48267	0.021	0.359	<1E-300	<1E-300
ITM2A	-1.50055	0.06	0.424	<1E-300	<1E-300
PI16	-1.55306	0.003	0.224	<1E-300	<1E-300
FBLN2	-1.58675	0.069	0.409	<1E-300	<1E-300
PCOLCE2	-1.58947	0.004	0.325	<1E-300	<1E-300
GREM1	-1.64299	0.026	0.36	<1E-300	<1E-300
CTSH	-1.64426	0.058	0.552	<1E-300	<1E-300
PRELP	-1.74696	0.036	0.575	<1E-300	<1E-300
GPNMB	-1.81775	0.058	0.499	<1E-300	<1E-300
TNFSF13B	-1.85675	0.084	0.491	<1E-300	<1E-300
CCDC80	-1.95724	0.489	0.794	<1E-300	<1E-300
CD55	-1.99155	0.174	0.406	<1E-300	<1E-300
C10orf10	-2.0518	0.257	0.643	<1E-300	<1E-300
PLA2G2A	-2.08824	0.004	0.197	<1E-300	<1E-300
DPT	-2.10542	0.269	0.725	<1E-300	<1E-300
SLPI	-2.12822	0.002	0.221	<1E-300	<1E-300
C3	-2.50584	0.233	0.814	<1E-300	<1E-300
MFAP5	-3.26197	0.008	0.341	<1E-300	<1E-300
CLU	-3.51514	0.059	0.723	<1E-300	<1E-300
CCL19	-3.80369	0.172	0.434	<1E-300	<1E-300
SFRP2	-4.09843	0.021	0.423	<1E-300	<1E-300
MGP	-4.36686	0.241	0.837	<1E-300	<1E-300
CCL21	-5.93792	0.161	0.47	<1E-300	<1E-300
FKBP1A	-0.722067	0.445	0.65	<1E-300	<1E-300
LARP6	-0.531368	0.066	0.268	<1E-300	<1E-300
SPON2	0.519079	0.798	0.54	<1E-300	1.6199e-297
SPARCL1	0.535317	0.935	0.841	1.13463e-300	3.82304e-296
CTDSPL	0.646484	0.478	0.262	3.04532e-300	1.02609e-295
UCHL1	-0.410693	0.009	0.147	8.35383e-296	2.81474e-291
RPL10	-0.312423	0.999	0.999	1.67633e-293	5.64824e-289
MMD	0.579595	0.364	0.145	2.06934e-293	6.97244e-289
MDFIC	0.589897	0.359	0.149	2.00116e-292	6.7427e-288
LUM	0.418305	0.996	0.902	6.81713e-291	2.29696e-286
RBPMS	0.604735	0.66	0.466	6.25849e-290	2.10873e-285
UNC5C	0.64128	0.294	0.092	6.98341e-290	2.35299e-285
ZEB2	0.725709	0.661	0.468	7.38494e-290	2.48828e-285
MYO10	0.554236	0.214	0.045	4.37175e-289	1.47302e-284
HAS2	0.644016	0.291	0.092	6.01683e-287	2.02731e-282
NPR1	-0.357381	0.002	0.13	2.26572e-286	7.6341e-282
TRIL	0.553527	0.239	0.059	2.01567e-285	6.79161e-281
EPHB6	-0.48998	0.044	0.216	1.69237e-284	5.70226e-280
STXBP6	-0.363175	0.006	0.139	3.02155e-284	1.01808e-279
RASL11A	0.805561	0.506	0.281	4.32965e-284	1.45883e-279
CNST	0.61103	0.318	0.112	1.10326e-283	3.71731e-279
ARL6IP5	-0.581964	0.529	0.723	2.20094e-283	7.41585e-279
RRBP1	0.56896	0.849	0.731	1.15344e-282	3.88639e-278
COL4A4	-0.407421	0.005	0.133	1.47373e-281	4.96558e-277
MYADM	0.693244	0.6	0.393	4.55861e-281	1.53598e-276
S100A10	-1.33307	0.721	0.777	1.44268e-280	4.86096e-276
PDK4	0.557153	0.914	0.797	2.63475e-279	8.87752e-275
FAM105A	0.689735	0.233	0.058	4.05482e-279	1.36623e-274
HSBP1	0.56957	0.739	0.591	2.64873e-278	8.92463e-274
HPGD	-0.863518	0.127	0.322	3.59661e-278	1.21184e-273
COL13A1	0.50411	0.233	0.058	6.90423e-278	2.32631e-273
LRRN4CL	-0.66029	0.128	0.341	1.42234e-276	4.79243e-272
TMEM204	0.465491	0.44	0.206	1.66385e-275	5.60618e-271
DACH1	0.568225	0.301	0.097	5.60687e-275	1.88918e-270
PTK7	0.578038	0.34	0.138	8.02734e-275	2.70473e-270
MFGE8	-0.602775	0.585	0.748	2.02685e-274	6.82927e-270
FGFR1	-0.554481	0.323	0.548	2.42398e-272	8.16735e-268
LOXL2	0.480869	0.242	0.068	6.20278e-272	2.08996e-267
TMEM150C	0.526371	0.316	0.113	1.92626e-270	6.49034e-266
BMPER	0.496896	0.207	0.043	6.69229e-268	2.2549e-263
PTGDS	-1.66144	0.723	0.712	1.19457e-267	4.02499e-263
HAND2	-0.375181	0.012	0.145	2.19406e-267	7.39267e-263
EMILIN2	-0.431466	0.018	0.154	2.39101e-266	8.05629e-262
NCAM1	0.613894	0.327	0.116	4.79865e-265	1.61686e-260
P2RX2	-0.335758	0.002	0.117	6.63941e-265	2.23708e-260
CARD16	0.5575	0.393	0.177	1.70218e-264	5.73533e-260
ARHGAP29	-0.529364	0.099	0.307	9.06579e-264	3.05463e-259
FOSL2	0.605308	0.401	0.198	9.25382e-263	3.11798e-258
NBL1	0.551393	0.798	0.671	2.26764e-262	7.6406e-258
SEPT4	0.545938	0.303	0.109	4.92555e-260	1.65962e-255
NKX2-3	0.645912	0.487	0.278	5.3173e-260	1.79161e-255
RGMA	-0.506421	0.093	0.276	6.623e-260	2.23155e-255
PHACTR2	0.566898	0.539	0.326	2.30629e-259	7.7708e-255
TRAC	-0.475744	0.009	0.142	7.15566e-259	2.41103e-254
IFI27	0.471504	0.855	0.652	1.42368e-258	4.79696e-254
HINT1	-0.540836	0.583	0.762	1.79946e-257	6.0631e-253
SEPP1	0.48987	0.937	0.868	3.16156e-257	1.06525e-252
RGCC	-0.637822	0.021	0.163	3.58833e-257	1.20905e-252
PDGFRL	-0.409442	0.008	0.135	6.28791e-254	2.11865e-249
HIF1A	0.603479	0.489	0.288	1.07913e-253	3.63602e-249
BNIP3L	0.614783	0.595	0.416	1.75816e-253	5.92395e-249
FAM129A	-0.382222	0.016	0.151	2.05134e-252	6.91179e-248
SULF1	0.640609	0.501	0.303	3.59036e-252	1.20974e-247
SPRY2	0.633128	0.353	0.151	4.21619e-252	1.4206e-247
NUPR1	-0.600811	0.66	0.801	7.73806e-252	2.60726e-247
KAZN	0.553944	0.276	0.092	3.10456e-251	1.04605e-246
DCLK1	-0.50174	0.124	0.329	4.6937e-251	1.58149e-246
UBC	-0.474012	0.973	0.984	2.62816e-250	8.85533e-246
NDUFA4L2	0.444334	0.236	0.072	8.76212e-249	2.95231e-244
GFPT2	-0.481911	0.05	0.213	3.02966e-248	1.02082e-243
C9orf3	0.49426	0.407	0.2	1.01177e-247	3.40904e-243
TRPC6	0.3533	0.118	0.004	2.38798e-247	8.04606e-243
JDP2	0.639698	0.472	0.275	3.47382e-247	1.17047e-242
COL8A1	-0.372471	0.006	0.123	3.32107e-246	1.119e-241
CADM1	0.567777	0.269	0.089	2.26064e-245	7.617e-241
FIGF	-0.407544	0.001	0.11	4.66436e-245	1.57161e-240
SLC25A4	-0.309618	0.014	0.139	6.05317e-245	2.03956e-240
COX6C	-0.487	0.64	0.773	6.34685e-244	2.13851e-239
PCDH11X	-0.365469	0.006	0.114	3.04786e-243	1.02695e-238
ASB13	-0.426472	0.054	0.216	4.94173e-243	1.66507e-238
RHOBTB3	0.56271	0.747	0.576	4.7547e-242	1.60205e-237
LEPR	-0.628489	0.045	0.2	5.50844e-242	1.85601e-237
GYPC	-0.539235	0.391	0.594	4.9447e-241	1.66607e-236
NES	0.474009	0.237	0.073	9.44889e-241	3.18371e-236
PLXDC1	-0.467152	0.12	0.306	1.44438e-239	4.86669e-235
TMEM119	0.360402	0.487	0.254	1.09703e-238	3.69633e-234
AKR1C2	-0.311412	0.01	0.129	1.25947e-237	4.24365e-233
TNC	0.848239	0.425	0.218	1.53372e-237	5.16771e-233
GPC1	0.483974	0.305	0.12	3.86504e-237	1.30229e-232
SCGB1B2P	0.462687	0.115	0.005	4.56616e-237	1.53852e-232
WNT2B	0.617069	0.378	0.177	8.91009e-237	3.00217e-232
IL6ST	0.526556	0.885	0.795	1.01172e-236	3.4089e-232
MAP1B	-0.623521	0.064	0.236	2.89794e-236	9.76433e-232
SERPINH1	0.654341	0.631	0.463	2.99956e-236	1.01067e-231
LIMA1	-0.52648	0.432	0.632	1.77527e-235	5.98158e-231
ATP2A3	0.350665	0.128	0.013	6.83042e-235	2.30144e-230
C1QTNF7	-0.366027	0.01	0.13	2.70477e-234	9.11346e-230
COL24A1	0.385701	0.12	0.006	4.75366e-234	1.6017e-229
RDH10	0.687733	0.367	0.172	5.81809e-234	1.96035e-229
SEMA3A	-0.348985	0.012	0.131	9.9438e-233	3.35046e-228
BTG1	0.49349	0.871	0.773	3.09846e-232	1.04399e-227
DAAM2	0.504208	0.292	0.111	7.76558e-232	2.61653e-227
GP1BA	-0.386964	0.014	0.131	1.56614e-231	5.27696e-227
LHFP	-0.587954	0.395	0.597	3.85227e-231	1.29799e-226
G0S2	-0.642397	0.162	0.358	8.46875e-231	2.85346e-226
NFIB	-0.54078	0.279	0.498	5.62825e-230	1.89638e-225
GUCY1B3	-0.486766	0.054	0.205	7.61653e-230	2.56631e-225
SGCE	0.52043	0.615	0.426	1.12836e-229	3.80189e-225
TCF12	0.599458	0.405	0.211	1.53503e-229	5.17212e-225
CDH11	0.543684	0.483	0.262	2.3901e-229	8.05321e-225
ITM2C	0.481851	0.686	0.506	3.22187e-229	1.08558e-224
FAM102B	0.540558	0.272	0.099	1.39777e-228	4.70963e-224
P2RY1	0.43496	0.184	0.044	7.38972e-228	2.48989e-223
ENTPD1	0.427784	0.185	0.046	4.28129e-227	1.44254e-222
PPARG	0.354785	0.149	0.025	1.24545e-226	4.19644e-222
IFI27L2	-0.502347	0.529	0.697	3.67847e-226	1.23942e-221
HES1	0.67781	0.626	0.43	6.1181e-226	2.06143e-221
PPL	-0.334017	0.008	0.12	3.65454e-225	1.23136e-220
ALPL	0.410567	0.144	0.023	1.05578e-224	3.55733e-220
RUNX2	0.355864	0.161	0.031	1.42195e-224	4.79112e-220
VMP1	0.564531	0.646	0.461	9.13448e-224	3.07777e-219
NDUFA4	0.430916	0.897	0.854	1.75103e-222	5.89992e-218
RPS23	-0.268061	0.994	0.995	2.70543e-222	9.11566e-218
PRNP	0.486351	0.748	0.617	3.35063e-222	1.12896e-217
PTRF	-0.547264	0.387	0.589	4.06696e-222	1.37032e-217
DCN	-1.3632	0.995	0.915	4.62519e-222	1.55841e-217
PLEKHF1	-0.45191	0.107	0.288	2.72749e-220	9.19002e-216
AC007246.3	0.416912	0.193	0.053	1.14657e-219	3.86324e-215
RPL15	-0.431168	0.983	0.987	3.71377e-219	1.25132e-214
IL34	0.543133	0.511	0.313	7.81722e-219	2.63393e-214
NPNT	0.43404	0.165	0.029	2.3181e-218	7.81061e-214
PTGER4	0.57665	0.358	0.177	2.4887e-218	8.38541e-214
RUNX1	0.467998	0.302	0.121	5.9561e-217	2.00685e-212
RPL34	-0.308443	0.995	0.994	2.22192e-216	7.48653e-212
SMTN	0.486312	0.267	0.103	1.57275e-212	5.29924e-208
CDR1-AS	-0.396796	0.027	0.155	2.94257e-212	9.91469e-208
PODN	-0.500975	0.077	0.25	4.02994e-212	1.35785e-207
APOC1	0.501839	0.501	0.276	3.23205e-211	1.08901e-206
TAC3	0.455178	0.194	0.047	4.25818e-211	1.43475e-206
ADAMTS2	0.494431	0.282	0.119	5.14397e-211	1.73321e-206
NR2F1	0.534717	0.435	0.242	2.34735e-210	7.90917e-206
PAPPA	0.453237	0.245	0.088	2.70567e-210	9.11648e-206
PPIB	0.314417	0.95	0.904	2.71696e-210	9.15451e-206
GPCPD1	0.485931	0.262	0.099	3.01668e-210	1.01644e-205
CAV1	-0.851117	0.137	0.318	1.76377e-209	5.94286e-205
ANG	-0.388506	0.057	0.203	1.23457e-208	4.15978e-204
ENPP6	0.376855	0.165	0.037	6.87016e-208	2.31483e-203
IL18	-0.289219	0.002	0.1	1.12241e-207	3.78183e-203
MXRA8	0.488561	0.674	0.522	1.55936e-207	5.25411e-203
TUSC3	0.469731	0.331	0.143	5.21079e-207	1.75572e-202
MARCH3	-0.296191	0.01	0.12	3.55286e-206	1.1971e-201
ARHGAP18	0.424824	0.28	0.112	1.1428e-205	3.85056e-201
FAU	-0.266855	0.984	0.988	8.80501e-205	2.96676e-200
SERPINB9	-0.390699	0.02	0.134	2.47272e-204	8.33159e-200
ARHGAP24	0.488666	0.293	0.119	2.96065e-204	9.97561e-200
THSD4	0.382964	0.156	0.032	7.74545e-204	2.60975e-199
BGN	-0.581813	0.197	0.395	2.66661e-202	8.98486e-198
FXYD5	0.471291	0.413	0.227	3.59991e-202	1.21295e-197
USP53	-0.463773	0.093	0.259	1.32098e-201	4.45093e-197
SSPN	-0.496102	0.336	0.539	1.29314e-200	4.35712e-196
PXDN	0.441422	0.358	0.174	4.60625e-200	1.55203e-195
UNC5D	0.342742	0.118	0.011	4.8432e-200	1.63187e-195
ENAH	0.536911	0.402	0.218	2.12105e-199	7.14667e-195
TMEM59L	0.347267	0.107	0.01	5.65628e-199	1.90583e-194
MAP4K3	0.541883	0.292	0.117	1.08175e-198	3.64485e-194
SON	0.41924	0.817	0.725	1.21011e-198	4.07735e-194
CD59	-0.57474	0.436	0.605	1.07766e-196	3.63108e-192
ANKRD50	0.450661	0.195	0.053	3.079e-196	1.03744e-191
PARP14	0.537047	0.453	0.266	7.183e-194	2.42024e-189
C1orf54	-0.334613	0.03	0.149	3.61092e-193	1.21666e-188
ZNF608	0.437411	0.247	0.091	7.52588e-193	2.53577e-188
JAM2	-0.315431	0.041	0.164	3.47812e-192	1.17192e-187
AKR1C3	-0.253543	0.009	0.107	6.91797e-192	2.33094e-187
LRRC17	-0.399964	0.063	0.208	7.50606e-192	2.52909e-187
VEGFB	-0.586645	0.312	0.492	9.64053e-192	3.24828e-187
CPM	-0.639916	0.042	0.171	2.65321e-191	8.93974e-187
FAM26F	-0.311111	0.018	0.117	6.20046e-191	2.08918e-186
EPB41L3	-0.324659	0.041	0.178	2.25913e-190	7.6119e-186
LINC01133	-0.410824	0.051	0.18	3.52068e-190	1.18626e-185
ABCC3	-0.307584	0.007	0.103	1.08329e-189	3.65005e-185
KRT8	0.381199	0.194	0.058	2.67153e-189	9.00146e-185
KRT18	0.388024	0.181	0.052	7.75342e-189	2.61244e-184
FZD1	0.465239	0.255	0.098	9.91318e-189	3.34015e-184
AR	-0.329008	0.049	0.178	1.10174e-188	3.7122e-184
ANTXR2	0.505964	0.462	0.284	2.41495e-188	8.13692e-184
ZNF536	0.303046	0.118	0.015	1.88496e-187	6.35118e-183
RHOB	0.354794	0.956	0.892	2.12237e-187	7.15111e-183
EFEMP1	-1.18417	0.613	0.642	2.59086e-187	8.72965e-183
RPS15	-0.267504	0.992	0.993	4.06725e-187	1.37042e-182
SDC3	0.441139	0.221	0.075	4.91697e-187	1.65672e-182
SEMA3E	-0.672116	0.112	0.264	9.14904e-187	3.08268e-182
UTRN	-0.413964	0.121	0.287	1.1372e-186	3.83169e-182
BHLHE40	-0.503692	0.07	0.212	2.93592e-186	9.8923e-182
IL11RA	-0.557525	0.093	0.252	4.77936e-186	1.61036e-181
TBX2-AS1	0.300046	0.133	0.025	6.15695e-186	2.07452e-181
CD63	-0.333983	0.983	0.988	5.58423e-185	1.88155e-180
SCUBE1	0.330955	0.178	0.049	1.05734e-184	3.56259e-180
GREM2	-0.30529	0.007	0.104	1.44921e-184	4.88297e-180
FOXF1	0.481446	0.444	0.26	1.82209e-184	6.13934e-180
LRRC32	0.396861	0.204	0.071	7.39596e-184	2.49199e-179
SDK1	-0.384331	0.078	0.227	8.83157e-184	2.97571e-179
IDO1	0.395762	0.152	0.031	2.11761e-183	7.13508e-179
TLE4	0.466806	0.393	0.229	3.65225e-183	1.23059e-178
MT1F	0.348403	0.13	0.021	1.48808e-182	5.01394e-178
ITGA8	0.432167	0.317	0.148	1.7433e-181	5.87389e-177
MGLL	0.359187	0.409	0.219	2.16316e-181	7.28855e-177
ID2	-0.818381	0.343	0.52	3.52355e-181	1.18722e-176
SMPDL3A	0.47952	0.313	0.152	5.82628e-181	1.96311e-176
RP11-532F6.3	0.361674	0.194	0.061	1.75707e-180	5.92028e-176
TFPI	0.435445	0.779	0.618	1.95117e-180	6.57426e-176
RPL26	-0.39404	0.909	0.958	2.07481e-180	6.99087e-176
GPX3	0.333538	0.844	0.621	2.81016e-180	9.46856e-176
PTMS	0.428125	0.774	0.645	6.09815e-180	2.05471e-175
SEMA6D	0.394561	0.162	0.039	1.27336e-179	4.29046e-175
ACTB	0.417528	0.979	0.956	1.47574e-179	4.97236e-175
HIF3A	-0.353253	0.058	0.194	3.89556e-179	1.31257e-174
PROS1	0.556227	0.595	0.427	5.46735e-179	1.84217e-174
PHACTR3	0.337396	0.143	0.031	1.95559e-178	6.58916e-174
FAM107B	-0.339911	0.05	0.182	2.81384e-178	9.48097e-174
CILP	-0.562238	0.109	0.257	5.17355e-178	1.74318e-173
STAT2	0.489611	0.329	0.163	1.32773e-177	4.47365e-173
MMP2	0.261144	0.884	0.708	4.62117e-177	1.55706e-172
LMOD1	0.466458	0.266	0.116	6.30535e-177	2.12452e-172
MAOA	-0.313022	0.029	0.143	1.20601e-176	4.06352e-172
TMEM106C	-0.399716	0.114	0.281	2.29117e-176	7.71986e-172
GALNT12	-0.2655	0.011	0.107	6.34378e-176	2.13747e-171
VCL	0.48468	0.518	0.359	7.32027e-176	2.46649e-171
HEPH	0.406843	0.205	0.072	9.31623e-176	3.13901e-171
HMGB1	0.312375	0.919	0.88	9.62524e-176	3.24313e-171
TMEM176A	0.327078	0.95	0.912	5.17603e-174	1.74401e-169
NBPF3	0.312579	0.131	0.027	6.04637e-174	2.03726e-169
CXCL13	-2.83787	0.071	0.192	5.52634e-173	1.86205e-168
PAG1	0.371049	0.21	0.075	1.53895e-172	5.18535e-168
LAMC1	0.497509	0.59	0.435	4.04835e-172	1.36405e-167
LGALS3BP	0.357944	0.865	0.789	7.10022e-172	2.39235e-167
RNH1	-0.504006	0.522	0.672	1.41165e-171	4.75642e-167
CD4	0.340912	0.174	0.052	6.85213e-171	2.30876e-166
CHIC2	0.429257	0.422	0.251	3.23066e-170	1.08854e-165
CLTB	-0.593777	0.386	0.545	2.26231e-169	7.62264e-165
SERPINE2	-1.0298	0.403	0.534	1.11565e-167	3.75906e-163
S100A13	-0.4006	0.839	0.889	6.3989e-167	2.15604e-162
TMEM159	-0.354873	0.091	0.237	3.15648e-166	1.06354e-161
IGFBP3	-0.827181	0.358	0.529	4.2137e-166	1.41976e-161
BSG	0.355903	0.824	0.73	4.26249e-165	1.4362e-160
REV3L	0.502996	0.514	0.356	5.61096e-165	1.89056e-160
GFRA1	-0.411226	0.146	0.306	7.64873e-164	2.57716e-159
RAMP2	-0.564355	0.162	0.317	1.00208e-163	3.3764e-159
ACTA2	0.375916	0.489	0.329	2.14967e-163	7.2431e-159
FOXF2	0.360592	0.229	0.092	1.22544e-162	4.129e-158
PTX3	-0.387287	0.021	0.116	1.66711e-162	5.61716e-158
ODF2L	0.435731	0.383	0.227	4.51401e-161	1.52095e-156
SPRY1	0.42088	0.556	0.372	4.97715e-161	1.677e-156
MACF1	0.511194	0.57	0.425	6.66084e-161	2.2443e-156
GPX4	-0.43542	0.708	0.794	6.85839e-161	2.31086e-156
FAIM2	-0.402861	0.103	0.256	1.43859e-160	4.84718e-156
HMGCLL1	0.278734	0.115	0.018	1.8389e-160	6.19598e-156
TPM4	0.380556	0.775	0.67	3.85684e-160	1.29952e-155
SELM	-0.37111	0.883	0.931	4.80339e-160	1.61846e-155
HLA-DRB1	-0.836468	0.157	0.309	9.88672e-160	3.33123e-155
ANXA4	-0.483106	0.253	0.429	1.01615e-159	3.42381e-155
TMOD3	0.466061	0.531	0.377	1.06642e-159	3.59319e-155
ATP1A1	-0.519187	0.23	0.401	1.66345e-159	5.60482e-155
BIN1	-0.446871	0.205	0.376	2.97581e-159	1.00267e-154
PLP2	-0.476403	0.173	0.347	4.11833e-159	1.38763e-154
SDCBP	-0.618301	0.414	0.563	2.07569e-158	6.99382e-154
TLN1	0.441287	0.626	0.502	2.19653e-158	7.401e-154
TARID	0.317846	0.129	0.027	2.57013e-158	8.65978e-154
REXO2	-0.589102	0.444	0.589	8.84818e-158	2.98131e-153
CD320	-0.333864	0.096	0.241	1.1609e-156	3.91155e-152
CEBPD	0.3109	0.959	0.9	1.18132e-156	3.98035e-152
FTL	-0.397776	0.997	0.995	1.96988e-156	6.6373e-152
EFCC1	0.33988	0.197	0.074	2.08543e-156	7.02666e-152
SFPQ	0.442376	0.793	0.705	2.60322e-155	8.77128e-151
SLFN12	0.382465	0.211	0.08	6.51533e-155	2.19527e-150
FLNB	-0.341151	0.083	0.214	8.46032e-155	2.85062e-150
RCN1	0.442242	0.635	0.51	1.17227e-154	3.94984e-150
STAT3	0.440139	0.762	0.644	1.25071e-154	4.21414e-150
HLA-DRA	-0.884055	0.145	0.284	1.40636e-154	4.73857e-150
FHL1	0.294148	0.843	0.75	5.52412e-154	1.8613e-149
CRABP2	-0.26161	0.017	0.108	1.19218e-153	4.01693e-149
JUND	0.425831	0.915	0.857	1.36081e-153	4.5851e-149
ERLEC1	0.454831	0.543	0.402	1.77038e-153	5.96511e-149
MTHFD2	-0.394645	0.077	0.203	2.18817e-153	7.37281e-149
SOD3	-0.433607	0.615	0.76	2.7629e-153	9.3093e-149
NPDC1	-0.388883	0.184	0.348	3.52696e-153	1.18837e-148
GRAMD3	0.393271	0.228	0.092	1.97002e-152	6.63778e-148
AKR1B1	0.45527	0.466	0.308	1.99787e-152	6.73164e-148
PAQR5	0.272642	0.119	0.025	5.21147e-152	1.75595e-147
RASD1	0.545792	0.341	0.185	2.73899e-151	9.22874e-147
ARHGAP20	0.485918	0.313	0.16	3.92186e-151	1.32143e-146
S1PR3	-0.255326	0.016	0.103	4.75838e-151	1.60329e-146
IFITM2	0.456924	0.841	0.768	1.23289e-150	4.15409e-146
PLAC9	-1.37271	0.731	0.727	6.6106e-150	2.22738e-145
HS6ST1	0.362753	0.185	0.066	7.531e-150	2.53749e-145
TCEA3	-0.334039	0.072	0.205	7.67923e-150	2.58744e-145
CPQ	-0.47551	0.452	0.597	1.42217e-149	4.79186e-145
RAB31	0.431909	0.261	0.12	1.61954e-149	5.45689e-145
CTSD	0.464683	0.74	0.629	4.36312e-149	1.47011e-144
HSD3B7	-0.33143	0.071	0.193	1.47648e-148	4.97485e-144
NQO1	-0.325882	0.038	0.147	1.51994e-147	5.1213e-143
LDLR	0.518836	0.293	0.144	1.58852e-147	5.35237e-143
LTBP1	-0.421007	0.124	0.265	2.19376e-147	7.39165e-143
RPS4X	-0.255262	0.995	0.995	4.10964e-147	1.3847e-142
RHBDD2	0.409721	0.309	0.171	4.43937e-147	1.4958e-142
CHCHD10	0.387961	0.393	0.235	1.35711e-146	4.57265e-142
FAT1	0.408627	0.278	0.141	3.58892e-145	1.20925e-140
HTATIP2	0.342867	0.232	0.107	3.70192e-145	1.24733e-140
DHRS3	-0.312656	0.044	0.153	1.46805e-144	4.94643e-140
F10	-0.619941	0.262	0.421	1.39104e-143	4.68696e-139
JCHAIN	0.323151	0.112	0.023	2.40373e-143	8.09913e-139
OAF	0.451197	0.481	0.331	5.99314e-143	2.01933e-138
PRKAR2B	0.398183	0.611	0.451	6.58361e-143	2.21828e-138
PXDC1	-0.41079	0.12	0.257	7.69582e-143	2.59303e-138
IGFBP6	-2.46684	0.686	0.654	9.19342e-143	3.09763e-138
SEMA3B	-0.339997	0.06	0.174	1.40851e-142	4.74582e-138
HMGN2	0.39954	0.779	0.683	1.46965e-142	4.95185e-138
PLCB1	-0.273679	0.021	0.116	1.57026e-142	5.29082e-138
UNC5B	0.306081	0.143	0.041	3.58284e-142	1.2072e-137
NEXN	0.432413	0.536	0.392	2.56506e-141	8.6427e-137
SRPX	-0.940833	0.294	0.425	4.74353e-141	1.59829e-136
TGFB1	0.372997	0.262	0.124	7.78943e-141	2.62457e-136
RCN3	-0.401035	0.272	0.432	1.0355e-140	3.48902e-136
PELO	-0.357799	0.11	0.25	1.39812e-140	4.71083e-136
LRRC16A	-0.267977	0.047	0.153	1.94889e-140	6.56659e-136
LRP1	0.394084	0.727	0.595	6.48364e-140	2.1846e-135
ARHGAP26	-0.252436	0.035	0.134	2.48809e-139	8.38338e-135
DBI	-0.422704	0.441	0.599	2.88309e-139	9.71428e-135
MXD4	0.442158	0.437	0.284	4.84623e-139	1.63289e-134
LOXL4	0.312469	0.131	0.034	5.12075e-139	1.72539e-134
SH3BGRL3	-0.69439	0.573	0.663	2.17662e-138	7.33389e-134
NFKBIA	-0.407935	0.954	0.964	2.59783e-138	8.75313e-134
ICAM2	-0.32877	0.049	0.152	1.33118e-137	4.48527e-133
C16orf45	-0.35748	0.14	0.292	1.82006e-137	6.1325e-133
MUC12	0.35493	0.238	0.11	5.75101e-136	1.93774e-131
MFAP4	0.366032	0.979	0.957	7.91201e-136	2.66587e-131
ST5	0.390302	0.408	0.252	2.22797e-135	7.50692e-131
PGRMC1	0.380497	0.658	0.549	3.64199e-135	1.22713e-130
SCN7A	-0.346574	0.05	0.153	5.17866e-135	1.7449e-130
HAAO	0.443151	0.287	0.149	6.95099e-135	2.34207e-130
SCARB2	0.408823	0.618	0.496	7.26315e-135	2.44724e-130
RFTN1	0.465459	0.49	0.334	1.44173e-134	4.85775e-130
SERPING1	-0.40557	0.83	0.882	5.2169e-134	1.75778e-129
RTN4	-0.412952	0.607	0.724	1.0609e-133	3.57459e-129
CCDC109B	-0.305201	0.087	0.223	1.93617e-133	6.52373e-129
CLEC11A	0.392385	0.657	0.533	2.51338e-133	8.46857e-129
CD9	-0.672338	0.196	0.344	2.94686e-133	9.92914e-129
C1S	0.253759	0.992	0.977	4.77946e-133	1.61039e-128
TGFB1I1	0.405888	0.542	0.407	5.34315e-133	1.80032e-128
ADAMTSL1	-0.311909	0.075	0.191	1.00729e-132	3.39397e-128
EPSTI1	0.382557	0.278	0.143	1.24838e-132	4.2063e-128
SCD5	0.324828	0.185	0.073	2.20471e-131	7.42856e-127
MOXD1	0.416489	0.307	0.158	2.93016e-131	9.8729e-127
NRP2	0.353665	0.203	0.084	3.53539e-130	1.19121e-125
HNRNPA1	0.251658	0.951	0.919	5.42657e-130	1.82843e-125
ECM1	0.315428	0.59	0.416	5.57246e-130	1.87758e-125
BCHE	0.415637	0.183	0.072	9.93543e-130	3.34764e-125
PLEKHA5	0.392699	0.492	0.356	1.03479e-129	3.48661e-125
CSF1	0.478215	0.57	0.436	1.39224e-129	4.69103e-125
GBP2	0.40664	0.428	0.285	3.15369e-129	1.0626e-124
ARRDC2	0.29974	0.253	0.126	3.4921e-129	1.17663e-124
LAP3	0.390657	0.578	0.419	6.3811e-129	2.15005e-124
AHNAK2	-0.323245	0.071	0.193	7.79912e-129	2.62783e-124
MMP19	0.421235	0.332	0.187	9.3159e-129	3.1389e-124
OSMR	0.442472	0.384	0.234	9.86266e-129	3.32312e-124
VAT1	-0.450205	0.209	0.36	3.39875e-128	1.14517e-123
FLT3LG	0.420724	0.29	0.151	3.52777e-128	1.18865e-123
PHF11	0.40007	0.339	0.202	5.26035e-128	1.77242e-123
CKS1B	-0.3202	0.1	0.234	1.5407e-127	5.19124e-123
PCDH9	-0.260342	0.038	0.133	1.78898e-127	6.02779e-123
MTSS1L	0.319748	0.148	0.044	1.84963e-127	6.23216e-123
SCUBE2	-0.295453	0.033	0.12	3.00968e-127	1.01408e-122
PHPT1	-0.368356	0.592	0.723	4.18696e-127	1.41075e-122
STON1	0.31401	0.164	0.06	5.23842e-127	1.76503e-122
WLS	0.368331	0.442	0.298	1.22181e-126	4.11677e-122
TGM2	-0.529298	0.12	0.239	1.27941e-126	4.31085e-122
DPP4	0.376995	0.23	0.104	2.4972e-125	8.41405e-121
HSPA2	-0.481611	0.121	0.244	3.61381e-125	1.21764e-120
TANC1	0.373757	0.276	0.14	1.92734e-124	6.49399e-120
RPL9	-0.252996	0.971	0.98	2.40374e-124	8.09918e-120
ENG	0.408999	0.454	0.319	2.41179e-124	8.12628e-120
SNAI1	0.403066	0.232	0.11	2.76917e-124	9.33045e-120
MGST3	-0.362988	0.602	0.718	5.12011e-124	1.72517e-119
ERRFI1	-0.398164	0.211	0.362	9.4004e-124	3.16737e-119
GPRC5A	-0.282073	0.047	0.14	1.50942e-123	5.08583e-119
GNAI1	0.333784	0.308	0.161	1.85435e-123	6.24804e-119
LYST	0.398959	0.272	0.143	3.38504e-123	1.14056e-118
PLOD1	0.385586	0.257	0.131	1.24994e-122	4.21156e-118
PPP1R14B	-0.410918	0.147	0.277	1.69605e-122	5.71466e-118
ACKR3	0.40824	0.428	0.284	1.00187e-121	3.37569e-117
HIST1H1C	-0.41008	0.121	0.253	1.21898e-121	4.10722e-117
CALR	0.32651	0.853	0.783	2.38045e-121	8.02068e-117
HSPB2	-0.257247	0.043	0.142	9.08225e-121	3.06017e-116
EPHX1	0.389884	0.572	0.429	1.35665e-120	4.57109e-116
PDLIM5	-0.305686	0.106	0.229	3.07683e-120	1.03671e-115
MT-CO1	0.261867	0.998	0.996	4.57872e-120	1.54275e-115
CCDC186	0.40558	0.388	0.263	5.35638e-120	1.80478e-115
RPL5	-0.253063	0.972	0.98	2.22618e-119	7.5009e-115
P2RY14	0.314408	0.105	0.027	3.69626e-119	1.24542e-114
HSPB6	-0.516367	0.152	0.299	4.58561e-119	1.54507e-114
ROCK2	0.410788	0.458	0.33	7.34578e-119	2.47509e-114
MYO1B	0.354182	0.243	0.124	1.14782e-118	3.86748e-114
PPP1CB	0.386085	0.57	0.453	1.64525e-118	5.54349e-114
AK1	-0.364855	0.139	0.282	1.77502e-118	5.98075e-114
ELANE	0.304717	0.157	0.057	2.73854e-118	9.22725e-114
ANTXR1	0.487185	0.43	0.292	2.75318e-118	9.27657e-114
TNFAIP8L3	-0.280247	0.084	0.193	1.77776e-117	5.98999e-113
BMP7	-0.250477	0.031	0.12	3.28449e-117	1.10668e-112
TUBA1A	-0.555647	0.642	0.75	4.47904e-117	1.50917e-112
CBR3	-0.278915	0.054	0.156	9.75901e-117	3.2882e-112
SPRED1	0.405426	0.349	0.209	1.16814e-116	3.93594e-112
AP1S2	-0.268245	0.08	0.189	2.21213e-116	7.45354e-112
JUN	-0.387	0.984	0.99	2.70267e-116	9.10638e-112
SCARF2	0.306774	0.187	0.084	2.73478e-116	9.21455e-112
ANXA2	-0.511279	0.848	0.859	7.04586e-116	2.37403e-111
PRR16	0.324565	0.25	0.126	3.75473e-115	1.26512e-110
ABHD14A	-0.321886	0.121	0.243	1.89001e-114	6.36819e-110
ECE1	0.343971	0.299	0.172	4.5094e-114	1.5194e-109
IFI16	0.365163	0.619	0.502	1.08409e-113	3.65272e-109
RPL36AL	-0.281621	0.833	0.886	1.35375e-113	4.56133e-109
PVRL2	0.332223	0.278	0.158	1.7205e-113	5.79704e-109
PFN1	0.29058	0.857	0.802	1.76512e-113	5.9474e-109
BAZ2B	0.413802	0.402	0.276	2.5959e-113	8.74663e-109
GOLGB1	0.435234	0.573	0.453	1.19044e-112	4.01107e-108
MTRNR2L10	-0.785357	0.072	0.173	2.09911e-112	7.07274e-108
PRDX1	-0.341392	0.671	0.762	2.55203e-112	8.59882e-108
OAZ1	-0.346888	0.805	0.862	3.63266e-112	1.22399e-107
RPS25	-0.260441	0.976	0.979	4.86795e-112	1.64021e-107
ITGA2	0.286478	0.127	0.04	6.77648e-112	2.28327e-107
ARL2	-0.366004	0.257	0.408	8.78254e-112	2.95919e-107
MX2	0.389334	0.236	0.116	1.49226e-111	5.02803e-107
NPC2	-0.383379	0.687	0.763	1.694e-111	5.70777e-107
TSTD1	-0.262634	0.079	0.187	1.78847e-111	6.02606e-107
ERGIC1	-0.302681	0.127	0.26	4.29597e-111	1.44748e-106
RRAD	-0.500861	0.133	0.254	1.15926e-110	3.906e-106
PPDPF	0.425648	0.725	0.646	2.06974e-110	6.97379e-106
FILIP1	-0.265746	0.065	0.165	2.23612e-110	7.5344e-106
AFF4	0.435618	0.46	0.325	3.58031e-110	1.20635e-105
EPHA7	0.284436	0.125	0.04	3.9418e-110	1.32815e-105
DYNLT3	0.351764	0.32	0.188	9.48348e-110	3.19536e-105
VKORC1	-0.482516	0.385	0.515	1.64408e-109	5.53957e-105
EGLN3	-0.345856	0.057	0.16	1.84906e-109	6.23023e-105
CDK6	0.33332	0.178	0.072	2.36117e-109	7.95573e-105
PDE4B	0.330045	0.154	0.057	2.76811e-109	9.32685e-105
CH25H	1.05492	0.216	0.115	5.30772e-109	1.78838e-104
SSFA2	0.372125	0.327	0.197	5.42235e-109	1.82701e-104
GBP4	0.313543	0.282	0.153	7.82518e-109	2.63662e-104
RNASE4	-0.301234	0.142	0.263	2.13197e-108	7.18345e-104
NGFRAP1	0.322301	0.757	0.681	2.91528e-108	9.82275e-104
DSE	-0.338686	0.186	0.318	9.30075e-108	3.1338e-103
CP	-0.360595	0.388	0.542	1.18559e-107	3.99472e-103
GINM1	0.325606	0.605	0.507	1.35395e-107	4.562e-103
TNS2	0.428308	0.513	0.378	1.56771e-107	5.28226e-103
RPL23A	-0.410936	0.961	0.97	1.57316e-107	5.3006e-103
PPP1R12B	-0.281287	0.087	0.193	3.6719e-107	1.23721e-102
ZFAND5	-0.452267	0.657	0.744	9.6793e-107	3.26134e-102
CCDC71L	0.505511	0.39	0.261	1.23057e-106	4.14628e-102
MLXIP	0.378053	0.296	0.166	1.80534e-106	6.0829e-102
GPC6	0.440636	0.476	0.346	1.98555e-106	6.69011e-102
SOD1	-0.320295	0.656	0.758	3.01101e-106	1.01453e-101
TLR4	0.276236	0.134	0.046	3.29912e-106	1.11161e-101
GBGT1	0.312955	0.178	0.072	1.31662e-105	4.43623e-101
PTEN	0.373331	0.519	0.398	1.58516e-105	5.34104e-101
C20orf27	-0.273214	0.078	0.18	1.75904e-105	5.9269e-101
FAM13C	-0.322622	0.138	0.259	3.10588e-105	1.0465e-100
LAPTM4B	0.372717	0.377	0.254	9.45178e-105	3.18468e-100
MT-ND2	-0.298619	0.939	0.963	3.91454e-104	1.31897e-99
CREB5	-0.304662	0.075	0.175	4.101e-104	1.38179e-99
BACE2	-0.346695	0.156	0.29	5.50069e-104	1.8534e-99
FAM43A	-0.373618	0.078	0.189	1.18991e-103	4.0093e-99
RPS18	-0.254963	0.996	0.996	2.39529e-103	8.07068e-99
FZD7	-0.321057	0.078	0.183	3.03992e-103	1.02427e-98
HNRNPU	0.351737	0.706	0.627	3.50165e-103	1.17985e-98
RHOJ	0.352466	0.219	0.104	4.06468e-103	1.36955e-98
GNG11	0.321678	0.643	0.521	7.61153e-103	2.56463e-98
PTS	0.414539	0.29	0.165	9.45043e-103	3.18423e-98
ACTN4	0.382844	0.432	0.308	2.06282e-102	6.95045e-98
LMCD1	0.278976	0.164	0.069	3.4609e-102	1.16612e-97
MT-ATP8	0.545198	0.368	0.24	5.06124e-102	1.70533e-97
GNAO1	0.256846	0.121	0.036	1.47998e-101	4.98666e-97
STK39	0.301581	0.158	0.062	2.28419e-101	7.69634e-97
PXK	0.361702	0.36	0.238	3.12156e-101	1.05178e-96
PDIA3	0.285632	0.864	0.814	3.80518e-101	1.28212e-96
SSBP3	0.340763	0.337	0.218	4.65398e-101	1.56811e-96
PHC2	0.367576	0.409	0.29	4.96072e-101	1.67147e-96
ACVRL1	0.367547	0.496	0.364	5.15789e-101	1.7379e-96
CENPW	-0.263339	0.034	0.115	1.09906e-100	3.70316e-96
MT-ND3	-0.346973	0.886	0.928	3.63753e-100	1.22563e-95
SMIM10	0.317563	0.223	0.115	1.00939e-99	3.40105e-95
AGT	-0.669758	0.023	0.1	1.92959e-99	6.50157e-95
TGFBR3	-0.394635	0.317	0.45	2.99401e-99	1.0088e-94
ADAMTSL4	-0.283305	0.125	0.236	5.5761e-99	1.87881e-94
HES4	0.319769	0.242	0.13	7.25673e-99	2.44508e-94
MX1	0.396386	0.211	0.107	1.94842e-98	6.565e-94
IL7	0.278569	0.182	0.082	2.19857e-98	7.40785e-94
ADGRE5	0.352857	0.247	0.132	3.13419e-98	1.05603e-93
SBF2	0.379635	0.306	0.18	4.9382e-98	1.66388e-93
C5orf56	0.33143	0.316	0.199	6.90586e-98	2.32686e-93
LTBR	0.347469	0.38	0.266	7.49772e-98	2.52628e-93
RNASET2	-0.265982	0.15	0.273	1.12172e-97	3.77952e-93
LINC01436	0.481119	0.233	0.123	1.63479e-97	5.50828e-93
DIXDC1	-0.253199	0.115	0.223	2.17151e-97	7.31667e-93
PIGT	-0.421561	0.343	0.465	3.37607e-97	1.13753e-92
ISG20	0.252464	0.164	0.073	4.15214e-97	1.39902e-92
MAF	0.367568	0.423	0.304	4.84843e-97	1.63363e-92
ZEB1	-0.344152	0.107	0.206	1.13379e-96	3.8202e-92
SRSF5	-0.307592	0.699	0.788	2.07487e-96	6.99105e-92
GNAL	-0.250588	0.043	0.131	2.51811e-96	8.48452e-92
ZNF804A	0.271571	0.117	0.039	2.86025e-96	9.63732e-92
PDGFD	-0.520863	0.037	0.113	5.10592e-96	1.72039e-91
AP3S1	-0.326666	0.301	0.432	5.91851e-96	1.99418e-91
COL12A1	0.349961	0.587	0.454	1.09782e-95	3.69901e-91
ADAM33	-0.265373	0.096	0.204	1.48573e-95	5.00601e-91
LRCH2	0.276575	0.156	0.065	1.72773e-95	5.82142e-91
PELI2	0.285519	0.144	0.055	2.87163e-95	9.67567e-91
FAM19A5	0.261227	0.129	0.045	2.93844e-95	9.90079e-91
SAMD11	0.322071	0.253	0.138	9.85117e-95	3.31925e-90
PPP1CC	0.353645	0.582	0.479	1.44622e-94	4.8729e-90
ATP5G2	0.257712	0.847	0.804	2.17768e-94	7.33748e-90
PRDX4	-0.370078	0.363	0.495	3.64672e-94	1.22873e-89
FAM69A	0.315389	0.183	0.085	3.66228e-94	1.23397e-89
TMEM30A	0.326256	0.476	0.363	5.561e-94	1.87372e-89
NRIP1	0.38679	0.305	0.185	9.14351e-94	3.08081e-89
SDC2	-0.505066	0.463	0.576	1.41145e-93	4.75573e-89
ARF5	0.356007	0.431	0.313	3.8969e-93	1.31302e-88
YAF2	0.309824	0.247	0.138	6.29971e-93	2.12262e-88
CSRP1	0.302931	0.522	0.413	7.45723e-93	2.51264e-88
FAM13A	-0.354337	0.295	0.441	1.2246e-92	4.12617e-88
AES	0.331412	0.674	0.58	6.80406e-92	2.29256e-87
GPC3	-0.655179	0.114	0.219	1.99208e-91	6.7121e-87
TSLP	-0.399463	0.051	0.128	2.29697e-91	7.73941e-87
HNRNPA3	0.311882	0.727	0.649	2.30044e-91	7.75111e-87
CLMP	0.313922	0.547	0.429	9.4167e-91	3.17286e-86
EIF4G2	0.325171	0.732	0.657	1.24633e-90	4.19938e-86
SELENBP1	-0.285106	0.258	0.388	2.41957e-90	8.15252e-86
GADD45B	-0.389701	0.868	0.905	2.72398e-90	9.17818e-86
EPB41L2	-0.320028	0.58	0.693	3.37147e-90	1.13598e-85
DDX17	0.316864	0.72	0.641	6.39284e-90	2.154e-85
PCSK6	-0.40075	0.046	0.13	1.22467e-89	4.12639e-85
SYNDIG1	0.27568	0.173	0.077	2.17245e-89	7.31985e-85
RPS26	0.371101	0.841	0.793	1.70254e-88	5.73654e-84
FAT4	0.351162	0.195	0.087	1.91517e-88	6.45298e-84
ACOT7	-0.280802	0.079	0.173	3.72524e-88	1.25518e-83
UGDH	-0.322617	0.117	0.235	4.28422e-88	1.44352e-83
DAAM1	-0.448573	0.315	0.426	5.02074e-88	1.69169e-83
TMEM165	0.355878	0.437	0.321	6.72812e-88	2.26697e-83
ADAMTSL3	-0.262093	0.07	0.166	2.8805e-87	9.70556e-83
ETS1	0.304726	0.22	0.117	3.10785e-87	1.04716e-82
SAT1	-0.356063	0.631	0.727	5.00771e-87	1.6873e-82
DDX24	0.31073	0.716	0.643	1.08909e-86	3.66958e-82
DLL1	0.354467	0.312	0.194	1.48184e-86	4.99292e-82
KIRREL	0.278306	0.177	0.089	1.75137e-86	5.90108e-82
HMG20A	0.321812	0.18	0.085	2.72124e-86	9.16894e-82
LDHA	-0.37998	0.681	0.763	3.59328e-86	1.21072e-81
H2AFJ	-0.32698	0.461	0.575	8.37772e-86	2.82279e-81
C1R	-0.367831	0.896	0.911	1.04474e-85	3.52016e-81
RAD21	0.359438	0.441	0.325	2.19664e-85	7.40137e-81
JAZF1	0.313583	0.243	0.142	3.99869e-85	1.34732e-80
MIF	0.361128	0.574	0.47	4.74445e-85	1.59859e-80
LEPROT	0.275917	0.74	0.681	6.98943e-85	2.35502e-80
PDE1A	-0.271255	0.068	0.16	1.37622e-84	4.63703e-80
H3F3B	-0.257315	0.989	0.989	1.54655e-84	5.21096e-80
CKB	-0.348561	0.188	0.297	3.04828e-84	1.02709e-79
CXCL12	-0.515366	0.836	0.849	4.15832e-84	1.4011e-79
TNFRSF1A	0.330149	0.574	0.474	6.23246e-84	2.09996e-79
PML	0.305377	0.24	0.137	6.31669e-84	2.12834e-79
CD74	-1.05021	0.559	0.582	1.04048e-83	3.50579e-79
TUBA1B	-0.388372	0.714	0.781	5.87074e-83	1.97809e-78
RAP2A	0.278278	0.169	0.077	6.08083e-83	2.04887e-78
ARPC2	-0.318891	0.518	0.626	6.70151e-83	2.25801e-78
NPTN	0.298098	0.407	0.305	9.31993e-83	3.14026e-78
NEDD9	0.298938	0.151	0.07	1.17141e-82	3.94693e-78
PHLDB1	0.336075	0.346	0.225	2.38199e-82	8.02588e-78
NDUFS2	0.317614	0.364	0.259	2.79931e-82	9.43201e-78
CUTC	-0.298041	0.232	0.357	3.97584e-82	1.33962e-77
ARHGAP6	0.267816	0.229	0.137	4.81484e-82	1.62231e-77
ATP6V0E1	-0.292887	0.643	0.74	5.54276e-82	1.86758e-77
CDC42EP2	0.29992	0.298	0.193	6.73078e-82	2.26787e-77
NCBP3	0.281719	0.267	0.171	1.22826e-81	4.1385e-77
FUT8	0.285338	0.22	0.125	2.04482e-81	6.88981e-77
TMEM98	0.330148	0.526	0.417	2.12101e-81	7.14653e-77
CLMN	0.278954	0.154	0.063	4.08332e-81	1.37584e-76
IFIT2	0.46232	0.171	0.083	5.05021e-81	1.70162e-76
BDKRB1	-0.311179	0.034	0.104	6.15781e-81	2.07481e-76
ITGA9	0.254842	0.11	0.039	1.46479e-80	4.93546e-76
RP11-326I11.3	0.306877	0.206	0.112	2.43593e-80	8.20763e-76
ESD	-0.327555	0.467	0.61	5.52385e-80	1.86121e-75
PRSS23	-0.378124	0.124	0.222	5.68415e-80	1.91522e-75
CHST7	0.271743	0.176	0.094	6.37647e-80	2.14849e-75
OAT	-0.280606	0.3	0.43	9.67562e-80	3.2601e-75
DRAM1	0.301672	0.327	0.226	1.2017e-79	4.04902e-75
MRPS6	-0.284038	0.077	0.167	2.73185e-79	9.2047e-75
MTRNR2L8	-1.00915	0.148	0.237	6.00115e-79	2.02203e-74
ATRX	0.34071	0.603	0.514	7.08638e-79	2.38769e-74
LMO4	-0.366071	0.247	0.371	7.92962e-79	2.67181e-74
RCN2	0.282493	0.392	0.295	2.22625e-78	7.50113e-74
ATF5	-0.291423	0.096	0.194	5.04147e-78	1.69867e-73
FBXL7	0.259576	0.155	0.077	5.70891e-78	1.92356e-73
TNFRSF10D	0.287184	0.173	0.084	7.17626e-78	2.41797e-73
PIK3IP1	0.320827	0.264	0.149	7.44826e-78	2.50962e-73
ELL2	0.28625	0.167	0.08	7.80469e-78	2.62971e-73
PPP1R15B	0.376124	0.301	0.195	9.12936e-78	3.07605e-73
ALDH16A1	0.315816	0.237	0.136	3.10354e-77	1.04571e-72
HOXA5	0.268268	0.126	0.049	3.40615e-77	1.14767e-72
ARID4B	0.356391	0.541	0.44	7.93013e-77	2.67198e-72
SMIM14	-0.354953	0.389	0.499	1.46191e-76	4.92575e-72
TMTC3	0.305529	0.211	0.112	1.96627e-76	6.62515e-72
CTSB	0.306631	0.588	0.483	4.7453e-76	1.59888e-71
PPFIBP1	0.323034	0.477	0.38	6.16259e-76	2.07642e-71
METRN	0.279939	0.267	0.172	1.05804e-75	3.56497e-71
LGALS1	-0.374014	0.964	0.958	1.44455e-75	4.86725e-71
CDIPT	0.323508	0.398	0.296	1.50699e-75	5.07765e-71
ITPRIPL2	0.306187	0.249	0.15	2.35237e-75	7.92606e-71
KCTD12	0.333493	0.367	0.257	6.81058e-75	2.29476e-70
CCS	0.326534	0.465	0.363	1.21317e-74	4.08765e-70
CHSY1	0.28722	0.172	0.082	1.22128e-74	4.11499e-70
CXCR4	-0.355921	0.053	0.127	6.16113e-74	2.07593e-69
EGR1	-0.304073	0.839	0.907	8.24836e-74	2.7792e-69
SSR3	-0.293575	0.394	0.511	1.73635e-73	5.85045e-69
NFATC2	0.268911	0.159	0.074	4.96659e-73	1.67344e-68
ERCC6L2	0.305113	0.294	0.199	8.36385e-73	2.81812e-68
CLEC2B	0.35346	0.446	0.343	1.00919e-72	3.40035e-68
PLOD2	0.363419	0.245	0.152	1.43956e-72	4.85045e-68
ICAM1	0.33615	0.426	0.31	9.01172e-72	3.03641e-67
IFI6	0.287214	0.465	0.36	1.20332e-71	4.05445e-67
NAMPT	0.317103	0.498	0.39	1.25025e-71	4.21259e-67
CSNK1A1	0.2973	0.598	0.511	1.41427e-71	4.76523e-67
RBBP7	0.336005	0.469	0.373	2.11783e-71	7.13581e-67
SEPT2	0.297548	0.648	0.573	2.74509e-71	9.24932e-67
DIO3OS	-0.298901	0.133	0.231	4.29542e-71	1.4473e-66
VSTM4	0.307834	0.289	0.186	4.82132e-71	1.62449e-66
HCFC1R1	-0.312518	0.287	0.411	7.52159e-71	2.53432e-66
GCSH	0.284737	0.377	0.287	7.69363e-71	2.59229e-66
OAS1	0.319722	0.186	0.104	1.1628e-70	3.91794e-66
IRF9	0.317029	0.232	0.137	1.65104e-70	5.56302e-66
IRF2BPL	0.279373	0.193	0.103	2.18469e-70	7.36109e-66
SYNPO2	-0.266967	0.207	0.31	2.36852e-70	7.98049e-66
CCDC85B	-0.284803	0.297	0.422	2.45023e-70	8.25581e-66
AKAP12	0.297636	0.624	0.534	2.53805e-70	8.55169e-66
CD83	-0.302432	0.042	0.106	3.94709e-70	1.32993e-65
CHID1	-0.28216	0.308	0.424	4.90444e-70	1.6525e-65
GSTM5	-0.283265	0.257	0.364	5.19958e-70	1.75195e-65
TES	0.315301	0.22	0.126	5.56025e-70	1.87347e-65
ATP2A2	0.283255	0.278	0.194	7.23896e-69	2.4391e-64
XAF1	0.326221	0.33	0.229	9.93556e-69	3.34769e-64
RND3	0.34276	0.663	0.571	2.56563e-68	8.64465e-64
NDFIP1	0.267603	0.538	0.45	6.32674e-68	2.13173e-63
MTMR2	0.258893	0.185	0.101	6.81497e-68	2.29623e-63
UBE2E3	0.328672	0.565	0.481	8.24408e-68	2.77776e-63
COLEC12	0.282234	0.419	0.311	1.14125e-67	3.84531e-63
CBR1	0.30275	0.444	0.356	3.3597e-67	1.13202e-62
OLFML3	-0.320316	0.604	0.676	4.41879e-67	1.48887e-62
ANKRD10	0.291788	0.411	0.315	5.73282e-67	1.93162e-62
JAK1	0.277522	0.654	0.581	6.85172e-67	2.30862e-62
RXRA	0.291766	0.226	0.132	1.04866e-66	3.53336e-62
EXTL2	0.292943	0.238	0.146	1.12869e-66	3.80301e-62
ARPC1B	-0.310312	0.265	0.384	1.15933e-66	3.90625e-62
RBPJ	-0.255901	0.386	0.502	1.69129e-66	5.69863e-62
ASAP1	0.289636	0.273	0.177	1.91279e-66	6.44497e-62
LBR	0.27292	0.215	0.126	2.0489e-66	6.90356e-62
OSBPL1A	-0.318333	0.223	0.334	2.31809e-66	7.81058e-62
CALM1	-0.343877	0.757	0.805	5.72794e-66	1.92997e-61
PLEKHO1	0.274243	0.209	0.117	9.91252e-66	3.33992e-61
TXNDC5	0.275921	0.17	0.091	1.25766e-65	4.23757e-61
DAZAP2	0.305138	0.45	0.366	1.32179e-65	4.45363e-61
SFRP1	-1.3878	0.535	0.5	1.97462e-65	6.65327e-61
TTC17	0.333298	0.307	0.202	2.04063e-65	6.87569e-61
FLYWCH2	0.273791	0.334	0.241	2.22471e-65	7.49595e-61
ST6GALNAC6	0.317121	0.353	0.255	2.37473e-65	8.0014e-61
NFYB	-0.260706	0.174	0.274	3.01711e-65	1.01658e-60
ITGA1	-0.293092	0.181	0.287	3.81717e-65	1.28616e-60
PSME1	0.265222	0.693	0.638	4.39097e-65	1.47949e-60
DDIT3	-0.52794	0.288	0.395	2.00089e-64	6.74178e-60
RBBP6	0.336927	0.43	0.333	5.31322e-64	1.79024e-59
CYBRD1	-0.304186	0.459	0.564	1.27349e-63	4.29088e-59
PRPF38B	0.297493	0.382	0.283	1.48944e-63	5.01853e-59
DLG1	0.279528	0.228	0.138	1.72986e-63	5.82859e-59
DDIT4	-0.572776	0.656	0.714	4.63131e-63	1.56047e-58
CDC42EP1	0.272072	0.247	0.158	5.09962e-63	1.71827e-58
DESI2	0.282446	0.41	0.322	8.21933e-63	2.76942e-58
PLD3	-0.283597	0.547	0.639	1.03227e-62	3.47814e-58
TFPI2	0.322627	0.106	0.045	1.15457e-62	3.89022e-58
PQLC3	0.272293	0.329	0.24	1.16992e-62	3.94194e-58
TMX3	0.257216	0.25	0.159	1.96519e-62	6.6215e-58
TIPARP	-0.332658	0.169	0.258	2.02203e-62	6.81304e-58
STRN3	0.292259	0.279	0.186	2.63024e-62	8.86233e-58
SEPHS2	0.262067	0.133	0.065	3.26565e-62	1.10033e-57
YWHAB	0.255589	0.737	0.672	3.28917e-62	1.10825e-57
BLVRB	-0.252562	0.36	0.471	3.57347e-62	1.20405e-57
EPHA3	0.257786	0.222	0.138	4.55399e-62	1.53442e-57
FNDC3B	0.298068	0.417	0.325	6.2559e-62	2.10786e-57
HLA-DPB1	-0.361239	0.262	0.36	6.70756e-62	2.26004e-57
CDKN1A	-0.500466	0.289	0.391	1.43399e-61	4.83168e-57
CFD	-0.525896	0.985	0.69	1.82536e-61	6.15037e-57
DMKN	-0.423127	0.211	0.115	4.06776e-61	1.37059e-56
ANGPTL4	0.396921	0.333	0.241	7.88369e-61	2.65633e-56
FIGN	0.271025	0.209	0.119	8.71172e-61	2.93533e-56
RNU12	-0.347317	0.108	0.197	2.09096e-60	7.04529e-56
ELN	-0.278988	0.214	0.326	2.89561e-60	9.75648e-56
CHD9	0.261474	0.52	0.44	3.91527e-60	1.31921e-55
SH3D19	0.336827	0.433	0.339	5.32963e-60	1.79577e-55
RNPC3	0.313973	0.236	0.143	3.72058e-59	1.25361e-54
ATP5O	-0.275492	0.357	0.481	7.99939e-59	2.69531e-54
BCLAF1	0.297708	0.597	0.52	1.61335e-58	5.43603e-54
SOX4	-0.511636	0.327	0.426	1.77711e-58	5.98779e-54
NFKBIZ	-0.433945	0.529	0.611	2.47805e-58	8.34955e-54
MMP23B	-0.360445	0.318	0.425	3.54154e-58	1.19329e-53
KANK2	0.282657	0.362	0.271	1.42896e-57	4.81474e-53
SGCD	0.259411	0.243	0.158	1.66039e-57	5.59453e-53
FCGRT	-0.427165	0.732	0.754	1.69285e-57	5.7039e-53
UBE2H	0.281532	0.381	0.295	2.16354e-57	7.28984e-53
NAPA	0.300934	0.319	0.222	2.4322e-57	8.19506e-53
MYH10	0.282265	0.256	0.165	2.56004e-57	8.6258e-53
CLEC3B	-1.14788	0.564	0.369	2.65474e-57	8.94489e-53
EMP1	0.358165	0.387	0.282	3.57201e-57	1.20355e-52
CFI	0.265489	0.196	0.111	3.63865e-57	1.22601e-52
NR4A2	0.261161	0.158	0.088	9.99878e-57	3.36899e-52
TRIOBP	-0.271258	0.237	0.338	5.30333e-56	1.7869e-51
SEMA5A	-0.270823	0.119	0.194	6.22486e-56	2.0974e-51
IP6K2	0.295499	0.437	0.347	6.44688e-56	2.17221e-51
RDX	0.271258	0.365	0.276	3.03815e-55	1.02367e-50
SNHG8	-0.27621	0.51	0.61	3.60316e-55	1.21405e-50
GSK3B	0.262572	0.234	0.151	5.67749e-55	1.91297e-50
GLUD1	0.278388	0.389	0.308	6.02665e-55	2.03062e-50
RPS6	-0.285092	0.984	0.985	6.84741e-55	2.30717e-50
GRASP	0.27896	0.214	0.135	1.9172e-54	6.45981e-50
TACC1	0.282958	0.659	0.586	2.15941e-54	7.27592e-50
B3GNT9	0.257491	0.187	0.109	2.33507e-54	7.8678e-50
NEGR1	0.338136	0.382	0.294	2.51293e-54	8.46708e-50
EEA1	0.290414	0.505	0.427	3.14365e-54	1.05922e-49
AP000769.1	0.289489	0.159	0.085	3.19993e-54	1.07818e-49
MLLT4	0.278102	0.247	0.166	3.96435e-54	1.33575e-49
SUMF2	0.264495	0.368	0.28	4.04272e-54	1.36215e-49
ATP6V0D1	-0.33297	0.248	0.348	4.04437e-54	1.36271e-49
TBCC	0.25157	0.177	0.103	4.83337e-54	1.62856e-49
ADAMTS1	0.262674	0.695	0.592	5.73406e-54	1.93203e-49
SEC14L1	0.254373	0.198	0.119	9.29215e-54	3.1309e-49
ITGB1BP1	-0.26418	0.269	0.375	1.71177e-53	5.76764e-49
FDCSP	-1.58232	0.063	0.123	4.60575e-53	1.55186e-48
BLOC1S1	-0.304913	0.277	0.376	8.73287e-53	2.94245e-48
ARRDC3	0.288102	0.396	0.302	1.09676e-52	3.69543e-48
LPP	0.276351	0.587	0.516	1.45224e-52	4.89317e-48
MTRNR2L12	0.488372	0.557	0.484	6.07541e-52	2.04705e-47
CTSF	-0.266942	0.416	0.521	2.56751e-51	8.65097e-47
PRRC2B	0.289988	0.329	0.244	3.75486e-51	1.26516e-46
SET	0.264174	0.612	0.538	5.65826e-51	1.9065e-46
UBE2S	0.312276	0.434	0.357	6.72659e-51	2.26646e-46
PLSCR1	0.271786	0.487	0.398	8.2093e-51	2.76604e-46
FERMT2	0.271198	0.514	0.438	8.74221e-51	2.9456e-46
ZC3HAV1	0.28763	0.338	0.251	1.64108e-50	5.52946e-46
CEBPB	0.275241	0.716	0.661	2.20767e-50	7.43851e-46
HNRNPL	0.309191	0.35	0.264	6.52934e-50	2.2e-45
CTSK	-0.28601	0.708	0.758	7.50811e-50	2.52978e-45
TNKS2	0.260989	0.27	0.196	1.52504e-49	5.13847e-45
CD46	0.280098	0.522	0.433	4.22221e-49	1.42263e-44
BIRC3	-0.374606	0.174	0.253	4.54057e-49	1.5299e-44
GCC2	0.283238	0.431	0.346	6.25257e-49	2.10674e-44
LINC00657	0.294345	0.656	0.594	3.59638e-48	1.21176e-43
HNRNPUL1	0.261626	0.348	0.267	3.73348e-48	1.25796e-43
GALNS	0.257086	0.215	0.135	6.07673e-48	2.04749e-43
SMARCA5	0.282056	0.475	0.394	7.89438e-48	2.65993e-43
EIF3E	-0.272172	0.65	0.733	1.57605e-47	5.31036e-43
RBMS3	0.2867	0.401	0.312	1.6582e-47	5.58714e-43
CEP350	0.265291	0.307	0.234	2.29733e-47	7.74061e-43
ISG15	0.297362	0.283	0.207	6.07798e-47	2.04791e-42
ZMIZ1	0.258232	0.219	0.142	1.5409e-46	5.1919e-42
MYO6	0.254074	0.224	0.146	1.62747e-46	5.48359e-42
SLK	0.253947	0.297	0.222	1.68995e-46	5.69411e-42
ADAR	0.25125	0.345	0.271	3.43778e-46	1.15833e-41
RALA	0.257942	0.288	0.209	7.54134e-46	2.54098e-41
SLC25A25	0.256626	0.172	0.108	2.22491e-45	7.49662e-41
RBP5	-0.53685	0.354	0.386	5.48372e-45	1.84768e-40
GDF15	-0.353333	0.065	0.125	3.96514e-44	1.33602e-39
SEC31A	0.273031	0.508	0.441	1.51346e-43	5.09946e-39
IFIT3	0.385131	0.173	0.109	1.70698e-43	5.7515e-39
BCL3	0.265201	0.214	0.133	2.28537e-43	7.70032e-39
FN1	-0.265505	0.638	0.455	4.32108e-43	1.45594e-38
SH3PXD2A	0.267046	0.266	0.185	5.97548e-43	2.01338e-38
EWSR1	0.279959	0.407	0.323	3.41873e-42	1.15191e-37
IGF2	-0.264797	0.084	0.149	5.39612e-42	1.81817e-37
KAT6B	0.262967	0.371	0.294	1.84479e-41	6.21584e-37
DUSP6	0.255883	0.241	0.166	5.36392e-41	1.80732e-36
RB1CC1	0.255225	0.353	0.273	8.96017e-41	3.01904e-36
LTBP2	0.250418	0.29	0.206	2.62593e-40	8.8478e-36
UGP2	-0.277595	0.294	0.384	3.59114e-40	1.21e-35
KLF2	-0.561879	0.395	0.468	4.77378e-39	1.60848e-34
BRD2	0.255394	0.621	0.551	5.78077e-39	1.94777e-34
SYNE2	0.250795	0.265	0.198	2.46223e-38	8.29623e-34
MT2A	-0.71845	0.562	0.618	1.79677e-37	6.05404e-33
MYC	-0.471274	0.364	0.447	3.87214e-37	1.30468e-32
SNHG9	0.257123	0.357	0.298	4.47446e-37	1.50762e-32
GEM	-0.375386	0.543	0.616	4.7938e-37	1.61522e-32
ZFP36L2	-0.386006	0.934	0.929	7.32668e-36	2.46865e-31
MMP14	0.252388	0.294	0.222	3.12402e-35	1.05261e-30
CTNNB1	0.262448	0.378	0.295	3.46257e-34	1.16668e-29
MAP1LC3A	-0.380273	0.489	0.543	1.26645e-33	4.26718e-29
CLTC	0.260312	0.375	0.31	1.15659e-32	3.89703e-28
ARID5B	-0.260115	0.668	0.725	1.30943e-32	4.41198e-28
PRKAR1A	0.26812	0.478	0.413	1.89288e-30	6.37788e-26
MT1X	-0.609171	0.35	0.421	2.48632e-30	8.37741e-26
NR4A1	-0.406628	0.289	0.354	3.27324e-30	1.10288e-25
TAGLN	-0.863072	0.423	0.479	1.76698e-28	5.95367e-24
PGF	-0.394628	0.245	0.296	2.43755e-28	8.21307e-24
MT-ND6	0.274327	0.269	0.199	1.83546e-27	6.18438e-23
TIMP2	-0.351461	0.736	0.719	2.83971e-26	9.56812e-22
DNAJB4	0.259472	0.36	0.306	5.53172e-25	1.86386e-20
PPIC	-0.331863	0.471	0.521	6.54429e-25	2.20503e-20
RPL7	-0.515285	0.932	0.934	3.05072e-24	1.02791e-19
APP	-0.260953	0.678	0.703	8.50741e-24	2.86649e-19
GSN	-1.07962	0.945	0.883	8.66909e-24	2.92096e-19
RPS17	-0.499564	0.659	0.701	2.91537e-23	9.82305e-19
RPS20	-0.453753	0.679	0.703	8.62411e-23	2.90581e-18
HERPUD1	-0.462169	0.628	0.684	1.16707e-22	3.93233e-18
RPL31	-0.388096	0.743	0.774	4.25972e-22	1.43527e-17
IER3	-0.529256	0.509	0.541	3.06276e-21	1.03197e-16
S100A11	-0.303091	0.82	0.807	1.05901e-20	3.56823e-16
TNXB	-0.280094	0.656	0.492	2.3408e-20	7.8871e-16
ANXA1	-0.456939	0.669	0.597	4.12214e-20	1.38892e-15
ATP1B1	-0.268398	0.068	0.101	8.74425e-16	2.94629e-11
TSC22D1	-0.5393	0.904	0.872	2.6606e-15	8.96464e-11
HTRA3	-0.369338	0.254	0.288	2.72269e-15	9.17382e-11
RPL27A	-0.315278	0.901	0.904	9.56567e-15	3.22306e-10
APOD	-0.613309	0.268	0.213	8.20545e-14	2.76475e-09
FBN1	-0.713258	0.662	0.537	5.2209e-13	1.75913e-08
TIMP3	-0.453839	0.718	0.632	1.06435e-12	3.58624e-08
ATF3	-0.25995	0.494	0.529	6.09561e-12	2.05385e-07
TRPA1	-0.309411	0.137	0.105	2.49908e-10	8.4204e-06
THY1	-0.253541	0.627	0.633	1.81829e-09	6.12654e-05
ADAMTS5	-0.268592	0.24	0.261	7.58623e-08	0.0025561
C7	-0.326901	0.614	0.569	5.25645e-07	0.0177111
NSG1	-0.41924	0.126	0.102	2.20589e-05	0.743251
FRZB	-0.478592	0.327	0.329	4.56131e-05	1
POSTN	-0.834852	0.125	0.113	0.000213483	1
F3	-1.40905	0.223	0.224	0.000453579	1
ID1	-0.586037	0.232	0.248	0.00132838	1
MAFB	-0.26601	0.437	0.443	0.00338456	1

## Sheet: Cluster_3 SM FB
gene	avg_log2FC	pct.1	pct.2	p_val	p_val_adj
SFRP2	4.94907	0.828	0.029	<1E-300	<1E-300
MFAP5	4.22939	0.694	0.009	<1E-300	<1E-300
MGP	4.13397	0.976	0.436	<1E-300	<1E-300
IGFBP6	3.59866	0.942	0.559	<1E-300	<1E-300
SLPI	2.9881	0.452	0.003	<1E-300	<1E-300
CD55	2.92864	0.719	0.148	<1E-300	<1E-300
PLA2G2A	2.92487	0.402	0.004	<1E-300	<1E-300
SFRP1	2.74577	0.904	0.362	<1E-300	<1E-300
CLEC3B	2.64945	0.691	0.356	<1E-300	<1E-300
PLAC9	2.49213	0.969	0.634	<1E-300	<1E-300
FBLN2	2.38042	0.762	0.072	<1E-300	<1E-300
DCN	2.37951	1	0.928	<1E-300	<1E-300
GSN	2.32284	0.992	0.876	<1E-300	<1E-300
PI16	2.31549	0.456	0.004	<1E-300	<1E-300
GPNMB	2.31187	0.838	0.109	<1E-300	<1E-300
CCDC80	2.28022	0.954	0.554	<1E-300	<1E-300
EFEMP1	2.2352	0.948	0.505	<1E-300	<1E-300
CFD	2.19655	0.994	0.742	<1E-300	<1E-300
S100A10	2.18203	0.955	0.674	<1E-300	<1E-300
PCOLCE2	2.14796	0.554	0.048	<1E-300	<1E-300
ITM2A	2.11688	0.759	0.081	<1E-300	<1E-300
S100A4	2.11053	0.985	0.738	<1E-300	<1E-300
C1QTNF3	2.10676	0.661	0.043	<1E-300	<1E-300
MGST1	2.08465	0.69	0.017	<1E-300	<1E-300
UAP1	2.07701	0.662	0.108	<1E-300	<1E-300
OGN	2.07069	0.763	0.079	<1E-300	<1E-300
FBN1	1.85838	0.774	0.516	<1E-300	<1E-300
WISP2	1.8532	0.458	0.008	<1E-300	<1E-300
CD248	1.81406	0.668	0.14	<1E-300	<1E-300
SEMA3C	1.71963	0.488	0.01	<1E-300	<1E-300
TIMP3	1.70184	0.948	0.558	<1E-300	<1E-300
SERPINE2	1.68905	0.757	0.37	<1E-300	<1E-300
SRPX	1.62321	0.66	0.256	<1E-300	<1E-300
FN1	1.56488	0.797	0.427	<1E-300	<1E-300
S100A6	1.56154	0.999	0.983	<1E-300	<1E-300
TNXB	1.55429	0.847	0.448	<1E-300	<1E-300
PRELP	1.51973	0.767	0.186	<1E-300	<1E-300
CADM3	1.50884	0.653	0.174	<1E-300	<1E-300
OSR2	1.50077	0.568	0.067	<1E-300	<1E-300
ANXA1	1.44803	0.912	0.515	<1E-300	<1E-300
CES1	1.445	0.584	0.15	<1E-300	<1E-300
FBLN1	1.43174	0.976	0.829	<1E-300	<1E-300
DPT	1.42055	0.797	0.431	<1E-300	<1E-300
GPC3	1.41655	0.444	0.07	<1E-300	<1E-300
CYP4B1	1.40797	0.387	0.002	<1E-300	<1E-300
SEMA3E	1.34162	0.503	0.082	<1E-300	<1E-300
SLIT3	1.31799	0.729	0.296	<1E-300	<1E-300
MT1X	1.31655	0.575	0.319	<1E-300	<1E-300
MT2A	1.29745	0.789	0.518	<1E-300	<1E-300
SH3BGRL3	1.29337	0.818	0.55	<1E-300	<1E-300
CD34	1.27243	0.502	0.031	<1E-300	<1E-300
HTRA1	1.24986	0.753	0.365	<1E-300	<1E-300
KRT24	1.23072	0.194	0.001	<1E-300	<1E-300
CST3	1.22324	0.994	0.962	<1E-300	<1E-300
EMP3	1.22077	0.868	0.602	<1E-300	<1E-300
MEDAG	1.2178	0.438	0.005	<1E-300	<1E-300
CHRDL1	1.20137	0.57	0.113	<1E-300	<1E-300
FSTL1	1.19662	0.833	0.607	<1E-300	<1E-300
C17orf58	1.17126	0.381	0.048	<1E-300	<1E-300
METRNL	1.13176	0.448	0.05	<1E-300	<1E-300
LEPR	1.12814	0.38	0.039	<1E-300	<1E-300
CLDN11	1.12317	0.395	0.007	<1E-300	<1E-300
TIMP2	1.11987	0.887	0.663	<1E-300	<1E-300
SDCBP	1.1183	0.741	0.406	<1E-300	<1E-300
ANXA2	1.11216	0.957	0.814	<1E-300	<1E-300
KLF2	1.10541	0.644	0.356	<1E-300	<1E-300
DDIT3	1.10341	0.554	0.27	<1E-300	<1E-300
TIMP1	1.102	0.983	0.939	<1E-300	<1E-300
RGCC	1.09462	0.319	0.02	<1E-300	<1E-300
C16orf89	1.08759	0.648	0.256	<1E-300	<1E-300
FCGRT	1.08752	0.89	0.688	<1E-300	<1E-300
HTRA3	1.08004	0.497	0.186	<1E-300	<1E-300
RSPO3	1.06666	0.688	0.264	<1E-300	<1E-300
MYC	1.06579	0.607	0.335	<1E-300	<1E-300
CILP	1.05682	0.44	0.099	<1E-300	<1E-300
DBN1	1.03307	0.474	0.103	<1E-300	<1E-300
ADAMTS5	1.0303	0.485	0.161	<1E-300	<1E-300
REXO2	1.02833	0.761	0.436	<1E-300	<1E-300
GALNT15	1.02118	0.334	0.002	<1E-300	<1E-300
EBF1	1.01275	0.46	0.052	<1E-300	<1E-300
ABLIM1	1.01102	0.421	0.031	<1E-300	<1E-300
BTG2	1.00908	0.887	0.69	<1E-300	<1E-300
F10	1.00249	0.558	0.275	<1E-300	<1E-300
IGSF10	0.999828	0.355	0.029	<1E-300	<1E-300
LRRN4CL	0.986617	0.55	0.135	<1E-300	<1E-300
ATP1A1	0.963014	0.602	0.223	<1E-300	<1E-300
FGL2	0.942411	0.345	0.044	<1E-300	<1E-300
DDIT4	0.933225	0.823	0.637	<1E-300	<1E-300
DDAH2	0.932932	0.75	0.386	<1E-300	<1E-300
THBS2	0.931678	0.4	0.044	<1E-300	<1E-300
OMD	0.926149	0.353	0.017	<1E-300	<1E-300
VKORC1	0.914251	0.662	0.382	<1E-300	<1E-300
MYOC	0.912588	0.159	0.003	<1E-300	<1E-300
TGFBR3	0.910949	0.665	0.288	<1E-300	<1E-300
SH3BP5	0.903142	0.577	0.203	<1E-300	<1E-300
COL14A1	0.900106	0.924	0.643	<1E-300	<1E-300
PPIC	0.897287	0.689	0.426	<1E-300	<1E-300
ADH1B	0.894859	0.982	0.799	<1E-300	<1E-300
CRYAB	0.88943	0.606	0.281	<1E-300	<1E-300
PIGT	0.888856	0.647	0.322	<1E-300	<1E-300
LINC01133	0.888374	0.361	0.034	<1E-300	<1E-300
PODN	0.881699	0.442	0.074	<1E-300	<1E-300
CD59	0.880732	0.754	0.448	<1E-300	<1E-300
S100A11	0.87852	0.906	0.776	<1E-300	<1E-300
VAT1	0.874902	0.555	0.195	<1E-300	<1E-300
CD99	0.872579	0.918	0.759	<1E-300	<1E-300
APP	0.872479	0.859	0.628	<1E-300	<1E-300
PCOLCE	0.868642	0.906	0.719	<1E-300	<1E-300
ALDH1A1	0.868585	0.579	0.188	<1E-300	<1E-300
CLTB	0.866943	0.665	0.405	<1E-300	<1E-300
PTGIS	0.854576	0.347	0.022	<1E-300	<1E-300
HSPB6	0.847607	0.439	0.159	<1E-300	<1E-300
PRSS23	0.844222	0.376	0.105	<1E-300	<1E-300
C1R	0.841987	0.968	0.879	<1E-300	<1E-300
PHGDH	0.840051	0.435	0.091	<1E-300	<1E-300
SMIM14	0.839081	0.687	0.361	<1E-300	<1E-300
CPVL	0.837262	0.443	0.125	<1E-300	<1E-300
CKB	0.835035	0.488	0.159	<1E-300	<1E-300
BCAT1	0.834838	0.34	0.016	<1E-300	<1E-300
SERPINF1	0.833832	0.975	0.901	<1E-300	<1E-300
FXYD1	0.828161	0.83	0.563	<1E-300	<1E-300
MRC2	0.825097	0.57	0.262	<1E-300	<1E-300
LGALS3	0.824552	0.939	0.771	<1E-300	<1E-300
RAMP2	0.822229	0.423	0.185	<1E-300	<1E-300
CYP1B1	0.822012	0.291	0.034	<1E-300	<1E-300
GFPT2	0.816326	0.367	0.058	<1E-300	<1E-300
SERPING1	0.813718	0.961	0.821	<1E-300	<1E-300
NUPR1	0.805477	0.889	0.685	<1E-300	<1E-300
GPX3	0.795892	0.884	0.648	<1E-300	<1E-300
CPQ	0.79549	0.741	0.456	<1E-300	<1E-300
SHISA3	0.795435	0.384	0.084	<1E-300	<1E-300
SCARA5	0.783986	0.7	0.364	<1E-300	<1E-300
ANXA4	0.777942	0.592	0.263	<1E-300	<1E-300
EMILIN2	0.764573	0.294	0.02	<1E-300	<1E-300
FST	0.76403	0.349	0.051	<1E-300	<1E-300
GSTP1	0.763093	0.931	0.819	<1E-300	<1E-300
IGFBP4	0.751146	0.846	0.72	<1E-300	<1E-300
AOX1	0.751113	0.32	0.017	<1E-300	<1E-300
RNH1	0.75105	0.782	0.542	<1E-300	<1E-300
TRAC	0.748967	0.255	0.02	<1E-300	<1E-300
PXDC1	0.747781	0.399	0.122	<1E-300	<1E-300
ADD3	0.747684	0.711	0.379	<1E-300	<1E-300
LARP6	0.747101	0.414	0.093	<1E-300	<1E-300
CYB5A	0.745567	0.712	0.434	<1E-300	<1E-300
VEGFB	0.745257	0.599	0.345	<1E-300	<1E-300
KLF4	0.742329	0.811	0.578	<1E-300	<1E-300
NT5E	0.740459	0.349	0.037	<1E-300	<1E-300
FAM129A	0.737786	0.306	0.012	<1E-300	<1E-300
TMSB10	0.73419	0.996	0.98	<1E-300	<1E-300
TIPARP	0.731305	0.394	0.153	<1E-300	<1E-300
CREB5	0.728112	0.328	0.056	<1E-300	<1E-300
FTL	0.71816	0.999	0.995	<1E-300	<1E-300
BLOC1S1	0.71554	0.541	0.254	<1E-300	<1E-300
BIN1	0.710972	0.524	0.219	<1E-300	<1E-300
SDC2	0.705769	0.727	0.451	<1E-300	<1E-300
MEG3	0.702779	0.8	0.58	<1E-300	<1E-300
LGALS1	0.699203	0.992	0.948	<1E-300	<1E-300
TUBA1B	0.696587	0.875	0.705	<1E-300	<1E-300
ADAMTSL4	0.696112	0.403	0.106	<1E-300	<1E-300
PAMR1	0.685553	0.493	0.19	<1E-300	<1E-300
DUSP1	0.681001	0.959	0.861	<1E-300	<1E-300
TSPO	0.679298	0.679	0.384	<1E-300	<1E-300
USP53	0.673546	0.39	0.111	<1E-300	<1E-300
GAS1	0.667198	0.276	0.028	<1E-300	<1E-300
ZNF385A	0.667088	0.419	0.147	<1E-300	<1E-300
LTBP4	0.665377	0.904	0.767	<1E-300	<1E-300
OLFML3	0.665172	0.795	0.587	<1E-300	<1E-300
CTSK	0.662884	0.86	0.689	<1E-300	<1E-300
ARHGAP29	0.659693	0.425	0.14	<1E-300	<1E-300
SEMA3B	0.649474	0.305	0.056	<1E-300	<1E-300
PTRF	0.647616	0.702	0.427	<1E-300	<1E-300
UGP2	0.646238	0.53	0.274	<1E-300	<1E-300
RP11-14N7.2	0.644384	0.533	0.261	<1E-300	<1E-300
CYBRD1	0.642493	0.712	0.445	<1E-300	<1E-300
C3	0.64211	0.91	0.438	<1E-300	<1E-300
RERG	0.639338	0.407	0.127	<1E-300	<1E-300
NPR1	0.63725	0.257	0.006	<1E-300	<1E-300
OSR1	0.631921	0.274	0.064	<1E-300	<1E-300
FGFR1	0.628015	0.652	0.376	<1E-300	<1E-300
GPX4	0.615898	0.866	0.716	<1E-300	<1E-300
PLP2	0.614724	0.469	0.198	<1E-300	<1E-300
CALM1	0.614231	0.889	0.744	<1E-300	<1E-300
AKR1C1	0.612966	0.302	0.05	<1E-300	<1E-300
UCHL1	0.611166	0.25	0.026	<1E-300	<1E-300
ELN	0.610051	0.47	0.204	<1E-300	<1E-300
PIK3R1	0.608868	0.798	0.569	<1E-300	<1E-300
SERF2	0.60674	0.983	0.96	<1E-300	<1E-300
PDGFRL	0.604948	0.237	0.021	<1E-300	<1E-300
UGDH	0.604882	0.362	0.116	<1E-300	<1E-300
LHFP	0.600898	0.69	0.443	<1E-300	<1E-300
ABHD14A	0.595014	0.378	0.119	<1E-300	<1E-300
TRIOBP	0.589978	0.477	0.225	<1E-300	<1E-300
AHNAK2	0.587237	0.318	0.073	<1E-300	<1E-300
NPC2	0.582768	0.858	0.682	<1E-300	<1E-300
RTN4	0.578786	0.814	0.62	<1E-300	<1E-300
C16orf45	0.577407	0.42	0.153	<1E-300	<1E-300
OAZ1	0.574439	0.923	0.805	<1E-300	<1E-300
GREM2	0.573522	0.207	0.008	<1E-300	<1E-300
PLD3	0.572713	0.755	0.54	<1E-300	<1E-300
LRRC17	0.570496	0.312	0.083	<1E-300	<1E-300
HSD3B7	0.569229	0.306	0.077	<1E-300	<1E-300
PTX3	0.567586	0.198	0.028	<1E-300	<1E-300
IER2	0.565269	0.948	0.836	<1E-300	<1E-300
AK1	0.564721	0.402	0.152	<1E-300	<1E-300
GPRC5A	0.564576	0.251	0.042	<1E-300	<1E-300
HEXB	0.562957	0.565	0.317	<1E-300	<1E-300
PALM	0.56214	0.32	0.074	<1E-300	<1E-300
MGST3	0.556171	0.814	0.613	<1E-300	<1E-300
PLCB1	0.554862	0.232	0.015	<1E-300	<1E-300
FIGF	0.552798	0.201	0.011	<1E-300	<1E-300
NPDC1	0.551971	0.463	0.207	<1E-300	<1E-300
ITGB1BP1	0.550893	0.518	0.257	<1E-300	<1E-300
SSC5D	0.550716	0.378	0.129	<1E-300	<1E-300
CBR3	0.548384	0.273	0.051	<1E-300	<1E-300
P2RX2	0.543721	0.211	0.014	<1E-300	<1E-300
FYN	0.541955	0.401	0.145	<1E-300	<1E-300
SSR4	0.538977	0.848	0.717	<1E-300	<1E-300
UTRN	0.538697	0.395	0.148	<1E-300	<1E-300
CDR1-AS	0.537645	0.241	0.047	<1E-300	<1E-300
IL18	0.537576	0.202	0.003	<1E-300	<1E-300
PCDH9	0.537108	0.245	0.034	<1E-300	<1E-300
ADAM33	0.535964	0.329	0.092	<1E-300	<1E-300
PSAP	0.535157	0.94	0.834	<1E-300	<1E-300
FABP3	0.533622	0.166	0.001	<1E-300	<1E-300
COL8A1	0.519813	0.204	0.023	<1E-300	<1E-300
CD63	0.518905	0.994	0.983	<1E-300	<1E-300
LVRN	0.518825	0.187	0.002	<1E-300	<1E-300
GALNT12	0.518768	0.214	0.009	<1E-300	<1E-300
LRRC16A	0.515473	0.265	0.048	<1E-300	<1E-300
PPL	0.513193	0.212	0.019	<1E-300	<1E-300
FILIP1	0.511267	0.278	0.063	<1E-300	<1E-300
CCDC109B	0.507388	0.338	0.098	<1E-300	<1E-300
ADAMTSL3	0.502193	0.283	0.065	<1E-300	<1E-300
MARCH3	0.501135	0.221	0.017	<1E-300	<1E-300
LSP1	0.500554	0.677	0.345	<1E-300	<1E-300
MAP1B	0.498238	0.316	0.104	<1E-300	<1E-300
UACA	0.497804	0.299	0.073	<1E-300	<1E-300
PDZRN4	0.496317	0.201	0.02	<1E-300	<1E-300
NTN4	0.487104	0.27	0.063	<1E-300	<1E-300
CRABP2	0.473432	0.2	0.019	<1E-300	<1E-300
GRIK1	0.469675	0.158	0.001	<1E-300	<1E-300
CA12	0.465875	0.175	0.001	<1E-300	<1E-300
MT-ND4	0.464684	0.988	0.969	<1E-300	<1E-300
ECM2	0.460018	0.297	0.088	<1E-300	<1E-300
AIF1L	0.441242	0.177	0.003	<1E-300	<1E-300
EIF1	0.430552	0.996	0.991	<1E-300	<1E-300
LMO3	0.428986	0.179	0.012	<1E-300	<1E-300
CDA	0.378449	0.147	0.001	<1E-300	<1E-300
GPBAR1	0.373958	0.138	0.002	<1E-300	<1E-300
SHISA6	0.353949	0.138	0	<1E-300	<1E-300
FTH1	0.351849	1	0.999	<1E-300	<1E-300
ACKR4	0.330046	0.133	0.002	<1E-300	<1E-300
CLU	0.279288	0.783	0.313	<1E-300	<1E-300
MALAT1	-0.414892	0.997	0.999	<1E-300	<1E-300
VIM	-0.419815	0.998	0.998	<1E-300	<1E-300
RPL6	-0.479825	0.983	0.985	<1E-300	<1E-300
HMGB1	-0.497694	0.862	0.91	<1E-300	<1E-300
HNRNPA1	-0.53803	0.905	0.943	<1E-300	<1E-300
FGFR2	-0.576121	0.017	0.185	<1E-300	<1E-300
TANC1	-0.596442	0.048	0.255	<1E-300	<1E-300
RPS7	-0.599132	0.989	0.99	<1E-300	<1E-300
TNS3	-0.604892	0.023	0.221	<1E-300	<1E-300
TMEM176A	-0.608302	0.89	0.943	<1E-300	<1E-300
DAAM2	-0.613123	0.038	0.245	<1E-300	<1E-300
KCNS3	-0.622282	0.029	0.22	<1E-300	<1E-300
EPAS1	-0.627979	0.102	0.311	<1E-300	<1E-300
PTGDR2	-0.630383	0.014	0.172	<1E-300	<1E-300
FGFR4	-0.639077	0.056	0.283	<1E-300	<1E-300
TMEM176B	-0.643013	0.957	0.983	<1E-300	<1E-300
NTF3	-0.645283	0.019	0.212	<1E-300	<1E-300
SLCO2B1	-0.654087	0.058	0.277	<1E-300	<1E-300
CADM1	-0.657395	0.016	0.223	<1E-300	<1E-300
IQGAP2	-0.664333	0.01	0.169	<1E-300	<1E-300
TMEM150C	-0.670576	0.029	0.265	<1E-300	<1E-300
SEPT4	-0.674923	0.027	0.254	<1E-300	<1E-300
ST5	-0.685049	0.156	0.381	<1E-300	<1E-300
PRKAR2B	-0.686583	0.359	0.581	<1E-300	<1E-300
ITGB1	-0.687586	0.737	0.818	<1E-300	<1E-300
PRDM1	-0.695535	0.011	0.213	<1E-300	<1E-300
CCND1	-0.70274	0.079	0.289	<1E-300	<1E-300
CNN2	-0.703149	0.027	0.247	<1E-300	<1E-300
GMFG	-0.704879	0.007	0.22	<1E-300	<1E-300
SLITRK6	-0.708902	0.015	0.174	<1E-300	<1E-300
IL1R1	-0.745151	0.396	0.6	<1E-300	<1E-300
PLEKHH2	-0.745469	0.2	0.434	<1E-300	<1E-300
RBPMS	-0.762378	0.403	0.604	<1E-300	<1E-300
PALLD	-0.764096	0.406	0.596	<1E-300	<1E-300
TGM2	-0.765306	0.037	0.249	<1E-300	<1E-300
TDO2	-0.770951	0.063	0.307	<1E-300	<1E-300
COL3A1	-0.772445	0.768	0.91	<1E-300	<1E-300
LBH	-0.775957	0.118	0.333	<1E-300	<1E-300
CMIP	-0.778326	0.095	0.312	<1E-300	<1E-300
PTMA	-0.778922	0.97	0.987	<1E-300	<1E-300
CD44	-0.78029	0.342	0.581	<1E-300	<1E-300
NDRG2	-0.785354	0.242	0.467	<1E-300	<1E-300
WARS	-0.787418	0.162	0.382	<1E-300	<1E-300
ITGA8	-0.789978	0.031	0.292	<1E-300	<1E-300
COL6A5	-0.797308	0.02	0.185	<1E-300	<1E-300
TRPA1	-0.812057	0.004	0.164	<1E-300	<1E-300
TBX2	-0.813909	0.018	0.263	<1E-300	<1E-300
TMEM204	-0.815429	0.141	0.368	<1E-300	<1E-300
KLHL23	-0.81726	0.025	0.246	<1E-300	<1E-300
CCDC102B	-0.830886	0.082	0.317	<1E-300	<1E-300
LIFR	-0.848694	0.215	0.488	<1E-300	<1E-300
PDE4DIP	-0.849815	0.135	0.375	<1E-300	<1E-300
ADGRL3	-0.8659	0.06	0.323	<1E-300	<1E-300
IL34	-0.866482	0.188	0.477	<1E-300	<1E-300
IGFBP7	-0.879514	0.856	0.961	<1E-300	<1E-300
NSG1	-0.884284	0.002	0.155	<1E-300	<1E-300
COL4A1	-0.886093	0.205	0.461	<1E-300	<1E-300
P2RX1	-0.887244	0.017	0.284	<1E-300	<1E-300
PCDH18	-0.888566	0.182	0.397	<1E-300	<1E-300
A2M	-0.892001	0.539	0.764	<1E-300	<1E-300
LAP3	-0.898066	0.304	0.557	<1E-300	<1E-300
MYH9	-0.899266	0.28	0.529	<1E-300	<1E-300
CDH11	-0.912307	0.123	0.446	<1E-300	<1E-300
MXRA5	-0.91813	0.277	0.567	<1E-300	<1E-300
RASL11A	-0.927038	0.208	0.441	<1E-300	<1E-300
TMEM119	-0.928	0.173	0.422	<1E-300	<1E-300
CD82	-0.934948	0.089	0.314	<1E-300	<1E-300
PLPP1	-0.937806	0.681	0.807	<1E-300	<1E-300
SLC9A3R2	-0.94282	0.262	0.559	<1E-300	<1E-300
ITIH5	-0.971447	0.508	0.676	<1E-300	<1E-300
SMIM3	-0.981019	0.199	0.5	<1E-300	<1E-300
FARP1	-0.984707	0.159	0.455	<1E-300	<1E-300
MDK	-0.990101	0.18	0.491	<1E-300	<1E-300
SFTA1P	-0.99868	0.033	0.31	<1E-300	<1E-300
DKK3	-1.01233	0.257	0.527	<1E-300	<1E-300
CCDC68	-1.01531	0.055	0.382	<1E-300	<1E-300
APOC1	-1.0305	0.142	0.459	<1E-300	<1E-300
FBLIM1	-1.04899	0.106	0.473	<1E-300	<1E-300
IRF8	-1.04931	0.039	0.374	<1E-300	<1E-300
NBL1	-1.04949	0.634	0.759	<1E-300	<1E-300
CXCL6	-1.05301	0.025	0.237	<1E-300	<1E-300
PTCH1	-1.06799	0.097	0.389	<1E-300	<1E-300
THBD	-1.06826	0.081	0.338	<1E-300	<1E-300
CLEC14A	-1.08324	0.022	0.296	<1E-300	<1E-300
CTSS	-1.08394	0.266	0.52	<1E-300	<1E-300
ACTN1	-1.09017	0.094	0.482	<1E-300	<1E-300
WNT4	-1.10979	0.02	0.32	<1E-300	<1E-300
ETS2	-1.11207	0.268	0.596	<1E-300	<1E-300
BMP2	-1.11267	0.047	0.307	<1E-300	<1E-300
COL4A2	-1.11702	0.219	0.568	<1E-300	<1E-300
CALD1	-1.125	0.965	0.992	<1E-300	<1E-300
TPM2	-1.12718	0.499	0.797	<1E-300	<1E-300
ALDH1A3	-1.14673	0.225	0.48	<1E-300	<1E-300
COL18A1	-1.16473	0.282	0.6	<1E-300	<1E-300
TCF21	-1.16655	0.6	0.713	<1E-300	<1E-300
RCSD1	-1.17171	0.019	0.384	<1E-300	<1E-300
TSC22D1	-1.17591	0.802	0.917	<1E-300	<1E-300
DMKN	-1.19335	0.012	0.211	<1E-300	<1E-300
PTGER2	-1.19748	0.05	0.429	<1E-300	<1E-300
FRZB	-1.20482	0.1	0.418	<1E-300	<1E-300
FAM150B	-1.21941	0.009	0.249	<1E-300	<1E-300
IFITM1	-1.22444	0.326	0.608	<1E-300	<1E-300
APOE	-1.24266	0.563	0.896	<1E-300	<1E-300
FILIP1L	-1.25941	0.567	0.795	<1E-300	<1E-300
TNC	-1.26855	0.067	0.398	<1E-300	<1E-300
NUDT4	-1.27031	0.377	0.641	<1E-300	<1E-300
CHL1	-1.27845	0.115	0.457	<1E-300	<1E-300
STMN2	-1.2802	0.013	0.243	<1E-300	<1E-300
CYGB	-1.30006	0.422	0.67	<1E-300	<1E-300
EMID1	-1.31913	0.085	0.493	<1E-300	<1E-300
IGFBP3	-1.32656	0.295	0.522	<1E-300	<1E-300
RBP5	-1.32924	0.107	0.477	<1E-300	<1E-300
FHL2	-1.33289	0.09	0.474	<1E-300	<1E-300
PDLIM1	-1.33327	0.546	0.822	<1E-300	<1E-300
F2R	-1.34533	0.061	0.428	<1E-300	<1E-300
TGFBI	-1.38586	0.056	0.471	<1E-300	<1E-300
EMILIN1	-1.41615	0.317	0.738	<1E-300	<1E-300
MYLK	-1.42559	0.073	0.539	<1E-300	<1E-300
WFDC1	-1.48281	0.012	0.347	<1E-300	<1E-300
VCAM1	-1.52567	0.198	0.634	<1E-300	<1E-300
HAPLN1	-1.52836	0.099	0.472	<1E-300	<1E-300
CD74	-1.55993	0.399	0.64	<1E-300	<1E-300
GGT5	-1.57025	0.212	0.656	<1E-300	<1E-300
ADAM28	-1.57263	0.065	0.461	<1E-300	<1E-300
EDIL3	-1.62627	0.323	0.648	<1E-300	<1E-300
BMP5	-1.62792	0.019	0.467	<1E-300	<1E-300
FABP4	-1.62869	0.038	0.307	<1E-300	<1E-300
CCL11	-1.64829	0.182	0.516	<1E-300	<1E-300
EDNRB	-1.67451	0.137	0.622	<1E-300	<1E-300
RBP1	-1.71762	0.224	0.722	<1E-300	<1E-300
PPP1R14A	-1.99003	0.068	0.577	<1E-300	<1E-300
CCL13	-2.0769	0.099	0.364	<1E-300	<1E-300
TM4SF1	-2.08721	0.049	0.529	<1E-300	<1E-300
FABP5	-2.23734	0.077	0.52	<1E-300	<1E-300
CTSC	-2.50148	0.225	0.815	<1E-300	<1E-300
CCL8	-2.54048	0.038	0.402	<1E-300	<1E-300
ADAMDEC1	-3.22552	0.277	0.911	<1E-300	<1E-300
CCL19	-3.78313	0.136	0.399	<1E-300	<1E-300
CXCL14	-4.47211	0.224	0.962	<1E-300	<1E-300
NRP1	0.559495	0.444	0.191	<1E-300	<1E-300
GLRX	0.544866	0.376	0.144	<1E-300	<1E-300
SOX6	-0.771902	0.008	0.15	<1E-300	<1E-300
ATF3	0.852394	0.673	0.452	<1E-300	<1E-300
NDUFA4	-0.58078	0.845	0.883	<1E-300	<1E-300
COL15A1	-0.801927	0.163	0.382	<1E-300	3.11576e-300
ACTA2	-1.40944	0.251	0.453	<1E-300	8.71674e-300
DIO2	-0.645062	0.022	0.179	<1E-300	1.1114e-299
BDKRB1	0.608319	0.188	0.03	<1E-300	3.79451e-299
COL27A1	-0.44718	0.017	0.165	<1E-300	7.22412e-299
SEMA5A	-0.554801	0.04	0.211	<1E-300	2.70466e-298
TPPP3	0.778709	0.45	0.208	<1E-300	7.23757e-298
HCFC1R1	0.556087	0.538	0.289	<1E-300	2.08448e-297
ACTG1	0.444295	0.977	0.949	<1E-300	2.27701e-297
MAP1LC3A	-0.814195	0.392	0.571	<1E-300	1.1363e-296
AADACL2	0.308709	0.124	0	<1E-300	1.62681e-296
TCEA3	0.456717	0.298	0.091	1.30215e-300	4.38746e-296
AKR1C2	0.396518	0.202	0.031	2.05797e-300	6.93412e-296
COX6C	0.54765	0.833	0.672	3.04921e-298	1.0274e-293
FAM105A	-0.717209	0.017	0.176	1.41817e-297	4.77839e-293
KRT8	-0.454881	0.012	0.155	5.22659e-297	1.76105e-292
C12orf75	0.498929	0.276	0.079	8.93774e-296	3.01148e-291
DCLK1	0.509608	0.422	0.173	1.25374e-295	4.22436e-291
PLAU	-0.75718	0.09	0.281	1.47308e-294	4.96341e-290
RCN3	0.587047	0.541	0.295	5.04403e-294	1.69953e-289
AKR1C3	0.351564	0.176	0.023	1.42067e-293	4.7868e-289
CCDC51	0.412945	0.205	0.036	7.91245e-293	2.66602e-288
TSPAN33	-0.603219	0.035	0.202	2.1954e-292	7.39718e-288
HEXA	0.563239	0.493	0.25	2.27166e-292	7.65413e-288
CHCHD10	-0.641886	0.145	0.362	1.86479e-291	6.28321e-287
CD83	0.633965	0.192	0.035	2.46264e-291	8.29761e-287
HAND2	0.453111	0.216	0.04	3.25999e-291	1.09842e-286
LOXL2	-0.561946	0.026	0.186	9.93122e-291	3.34622e-286
FENDRR	-0.712443	0.12	0.324	2.88219e-290	9.71126e-286
HPSE2	-0.446287	0.007	0.138	5.29802e-290	1.78511e-285
IL16	0.395817	0.174	0.019	7.95648e-290	2.68086e-285
SCUBE1	-0.477115	0.005	0.141	1.51109e-289	5.09145e-285
CERCAM	0.534823	0.523	0.281	3.11559e-289	1.04977e-284
ARL6IP5	0.493755	0.794	0.582	5.78987e-289	1.95084e-284
IL6	0.787354	0.176	0.023	6.05273e-289	2.03941e-284
FNDC5	0.305129	0.133	0.005	7.51438e-288	2.53189e-283
MMP16	0.358001	0.15	0.012	1.00418e-287	3.38348e-283
PRKG1	-0.672972	0.127	0.327	1.24852e-284	4.20676e-280
GYPC	0.533872	0.672	0.446	1.5197e-284	5.12047e-280
KIAA0040	-0.705587	0.12	0.328	1.32147e-282	4.45255e-278
TAGLN	-1.36512	0.308	0.513	2.95336e-282	9.95107e-278
LIMA1	0.546435	0.713	0.484	3.12395e-282	1.05258e-277
PKDCC	-0.658526	0.127	0.314	3.48908e-282	1.17561e-277
KRT18	-0.517559	0.006	0.145	4.43928e-282	1.49577e-277
CXCR4	-0.552046	0.005	0.132	1.80384e-281	6.07786e-277
PPP1R14B	0.610298	0.378	0.162	2.79736e-280	9.42542e-276
SOD3	0.717255	0.831	0.647	4.39833e-278	1.48197e-273
MDFIC	-0.602178	0.096	0.292	6.71862e-275	2.26377e-270
COLEC11	-0.755433	0.054	0.223	3.07945e-274	1.03759e-269
MAP3K8	0.522525	0.31	0.106	4.5748e-274	1.54143e-269
COPZ2	0.538755	0.464	0.231	1.12207e-273	3.78069e-269
NENF	0.513741	0.761	0.59	1.79342e-272	6.04275e-268
CXCL13	-2.81796	0.033	0.184	1.10399e-271	3.7198e-267
ASAP2	0.379417	0.211	0.043	2.87093e-271	9.6733e-267
TAC3	-0.511074	0.011	0.147	6.40491e-269	2.15807e-264
PXN	0.431069	0.249	0.062	1.00538e-268	3.38754e-264
THY1	0.68562	0.751	0.583	1.08842e-267	3.66734e-263
ATP6V0E1	0.46179	0.819	0.652	4.23762e-266	1.42782e-261
IFITM3	-0.507699	0.98	0.981	1.02404e-263	3.45041e-259
ST8SIA4	-0.458678	0.012	0.141	1.90825e-263	6.42967e-259
CDKN1A	0.894924	0.511	0.285	2.62424e-263	8.8421e-259
PRRG3	0.289619	0.131	0.008	7.30736e-263	2.46214e-258
PHACTR2	-0.634437	0.275	0.47	1.17892e-261	3.97225e-257
PID1	0.53685	0.705	0.457	1.3955e-261	4.70199e-257
MAOA	0.405614	0.216	0.049	1.72931e-261	5.82674e-257
RPS6KA2	-0.522091	0.051	0.212	2.72149e-258	9.1698e-254
STAT3	-0.623349	0.6	0.73	2.85438e-258	9.61755e-254
RHOA	0.492895	0.874	0.774	7.3547e-258	2.47809e-253
ERRFI1	0.549443	0.467	0.233	6.90847e-256	2.32774e-251
PAG1	-0.494852	0.028	0.172	2.181e-255	7.34868e-251
TMSB4X	0.440609	1	0.993	3.97056e-255	1.33784e-250
NCAM1	-0.535181	0.078	0.253	6.72222e-255	2.26498e-250
C1QTNF7	0.426798	0.19	0.037	1.9844e-253	6.68624e-249
COLEC12	-0.593079	0.209	0.414	3.59312e-252	1.21066e-247
CCL21	-5.1392	0.216	0.39	4.25135e-252	1.43245e-247
SLC25A4	0.348024	0.2	0.042	1.44643e-251	4.87361e-247
FNDC1	-0.903055	0.138	0.34	1.96542e-251	6.62229e-247
MSC	-0.533491	0.073	0.237	9.64121e-251	3.24851e-246
LAMB1	-0.720317	0.49	0.643	1.04109e-250	3.50784e-246
HES4	-0.512605	0.061	0.222	1.54564e-249	5.20789e-245
TMEM123	-0.636344	0.379	0.557	1.60096e-249	5.39427e-245
NR4A1	0.765532	0.494	0.261	2.10158e-248	7.08107e-244
CPNE8	-0.649434	0.164	0.345	3.96853e-248	1.33716e-243
CCDC69	0.325065	0.171	0.028	5.78309e-247	1.94855e-242
APBB1IP	0.405201	0.306	0.107	3.40554e-246	1.14746e-241
HSD11B1	0.425205	0.203	0.043	6.22621e-246	2.09786e-241
XBP1	0.616221	0.63	0.429	1.81112e-245	6.1024e-241
NFASC	-0.500554	0.096	0.263	2.55403e-245	8.60555e-241
CUTC	0.483811	0.47	0.24	2.60195e-244	8.767e-240
CTSF	0.524671	0.636	0.415	2.76112e-244	9.30333e-240
DAB2	0.492343	0.598	0.364	3.39918e-244	1.14532e-239
KRT222	0.252483	0.109	0.001	4.66717e-244	1.57256e-239
AP3S1	0.484694	0.54	0.314	2.32263e-243	7.82586e-239
LTBP2	-0.596188	0.107	0.294	3.11092e-243	1.04819e-238
CD70	0.267357	0.102	0	5.42283e-243	1.82717e-238
THBS3	0.424553	0.317	0.114	7.02771e-243	2.36792e-238
FAM107B	0.412689	0.251	0.078	7.50756e-243	2.5296e-238
FBP1	0.289899	0.131	0.01	3.90524e-242	1.31583e-237
PARP14	-0.63905	0.207	0.398	9.50264e-242	3.20182e-237
EVA1A	-0.409792	0.022	0.15	9.70566e-242	3.27022e-237
CRIP2	-0.648188	0.165	0.365	2.09088e-241	7.04501e-237
LDHA	0.559542	0.832	0.688	2.56389e-241	8.63878e-237
FAM214A	-0.600493	0.097	0.273	4.26324e-241	1.43646e-236
P4HA2	0.45089	0.509	0.285	2.14945e-240	7.24237e-236
MFGE8	0.447321	0.795	0.635	1.61298e-239	5.43477e-235
A1BG	-0.431343	0.063	0.223	4.27003e-238	1.43875e-233
EPB41L3	0.369939	0.242	0.073	5.32548e-238	1.79437e-233
ACP5	-0.636348	0.172	0.365	6.40473e-238	2.15801e-233
IDO1	-0.495959	0.003	0.112	1.66158e-237	5.59852e-233
PRKCDBP	0.516044	0.684	0.463	1.66845e-237	5.62166e-233
CSTB	0.484971	0.705	0.501	3.73553e-237	1.25865e-232
ZFAND5	0.610554	0.815	0.666	5.30213e-237	1.7865e-232
NDUFA4L2	-0.57874	0.036	0.182	1.3132e-236	4.42469e-232
SLC38A2	-0.669074	0.645	0.747	3.53178e-236	1.19e-231
TNFAIP6	0.568505	0.264	0.091	7.38056e-236	2.48681e-231
CHID1	0.508198	0.538	0.312	1.13179e-234	3.81344e-230
IL27RA	-0.345967	0.006	0.116	1.5617e-234	5.262e-230
CRYL1	0.36381	0.247	0.075	9.31358e-234	3.13812e-229
MT-CO1	-0.374879	0.995	0.997	6.96103e-233	2.34545e-228
SOD1	0.445877	0.832	0.669	1.51497e-232	5.10454e-228
ABCA9	0.367983	0.191	0.044	1.54829e-232	5.2168e-228
ADGRD1	0.368589	0.232	0.064	1.75179e-232	5.90249e-228
BST1	0.347623	0.228	0.068	4.54683e-231	1.53201e-226
THUMPD3-AS1	0.532782	0.338	0.143	9.61654e-231	3.2402e-226
VMP1	-0.665314	0.427	0.582	1.05571e-230	3.55711e-226
AFF3	-0.455926	0.018	0.14	3.71111e-230	1.25042e-225
FAM43A	0.489804	0.271	0.093	3.09833e-229	1.04395e-224
RAMP3	-0.688961	0.02	0.143	4.14428e-229	1.39637e-224
IL7	-0.391349	0.029	0.161	9.66306e-229	3.25587e-224
DYNLL1	0.427116	0.871	0.753	2.04103e-228	6.87705e-224
HSPB2	0.357915	0.21	0.057	8.61771e-228	2.90365e-223
CNN3	-0.551731	0.535	0.685	5.13515e-227	1.73024e-222
C10orf10	0.964828	0.635	0.422	1.62254e-226	5.46698e-222
CERS6	-0.425258	0.036	0.17	2.78531e-226	9.38481e-222
SYNDIG1	-0.379616	0.024	0.153	3.12804e-226	1.05396e-221
FAM180A	0.313294	0.165	0.035	1.58116e-225	5.32757e-221
TBX3	-0.45577	0.032	0.164	3.84436e-225	1.29532e-220
SCT	-0.40405	0.014	0.131	9.3271e-225	3.14267e-220
PAPLN	-0.351333	0.017	0.135	1.1321e-224	3.81451e-220
SLC9A9	-0.596533	0.194	0.386	1.373e-224	4.62618e-220
TOP1	-0.650218	0.402	0.556	1.49542e-223	5.03868e-219
FOXF1	-0.678759	0.204	0.389	1.86655e-223	6.28916e-219
COL13A1	-0.447816	0.032	0.17	7.69412e-223	2.59246e-218
PRDX4	0.545117	0.586	0.382	2.56628e-222	8.64682e-218
PGF	-0.756721	0.148	0.325	6.91598e-222	2.33027e-217
SSPN	0.475553	0.62	0.389	1.28449e-221	4.32795e-217
NR1H4	-0.323224	0.004	0.108	2.22214e-221	7.48728e-217
BZW1	0.473407	0.635	0.43	2.60836e-221	8.78862e-217
MMD	-0.584214	0.114	0.284	3.10318e-221	1.04559e-216
CRYBG3	-0.81785	0.512	0.631	3.5909e-221	1.20992e-216
C11orf96	-0.727355	0.7	0.82	5.4318e-221	1.83019e-216
RARRES3	-0.701909	0.474	0.608	6.81706e-221	2.29694e-216
PLEKHO1	-0.439425	0.051	0.196	1.222e-219	4.11739e-215
DOCK4	0.320148	0.162	0.033	1.6561e-219	5.58008e-215
NPNT	-0.371303	0.008	0.116	1.77401e-219	5.97736e-215
TUSC3	-0.504813	0.099	0.27	2.6683e-219	8.99056e-215
RUNX2	-0.323936	0.009	0.115	1.51559e-218	5.10662e-214
PRR16	-0.474115	0.07	0.22	3.45206e-218	1.16314e-213
ENHO	-0.777472	0.004	0.103	6.95022e-218	2.34181e-213
PDLIM3	-0.660974	0.227	0.418	3.27996e-217	1.10515e-212
CCL2	-0.842502	0.464	0.65	3.54468e-217	1.19434e-212
PQLC2L	0.298056	0.144	0.024	4.20333e-217	1.41627e-212
H2AFJ	0.486657	0.678	0.468	5.5086e-217	1.85607e-212
RUNX1	-0.55302	0.079	0.242	7.75902e-217	2.61433e-212
ATRAID	0.481828	0.807	0.659	8.13517e-216	2.74106e-211
PRDX1	0.433382	0.827	0.684	1.56351e-215	5.2681e-211
NR2F1	-0.558442	0.186	0.376	2.7658e-215	9.3191e-211
HIF1A	-0.59636	0.246	0.421	1.79933e-214	6.06266e-210
FAM84A	-0.337311	0.004	0.106	1.75112e-213	5.90024e-209
NET1	0.381616	0.262	0.083	1.96665e-213	6.62641e-209
NUCB2	0.468884	0.623	0.42	2.93928e-212	9.90362e-208
ERGIC1	0.394428	0.346	0.148	3.53768e-211	1.19199e-206
ARL2	0.484055	0.502	0.283	4.94696e-209	1.66683e-204
ARL4D	0.447155	0.366	0.167	8.01852e-209	2.70176e-204
INMT	0.39917	0.206	0.056	8.57655e-209	2.88978e-204
ARPC2	0.447143	0.71	0.531	2.5182e-208	8.48481e-204
GP1BA	-0.35328	0.008	0.112	3.2601e-208	1.09846e-203
ITGA11	0.361592	0.235	0.071	2.95233e-207	9.94759e-203
SVEP1	0.514547	0.491	0.277	2.54947e-206	8.59017e-202
PRRX1	0.409401	0.303	0.117	3.9667e-206	1.33654e-201
SEPW1	0.424746	0.88	0.764	1.98155e-205	6.67663e-201
GBP1	-0.729088	0.162	0.336	8.13011e-205	2.73936e-200
NQO1	0.347146	0.21	0.059	1.47144e-204	4.95788e-200
BIRC3	-0.638854	0.108	0.264	2.65361e-204	8.94106e-200
LIMS1	-0.647483	0.339	0.501	1.25871e-203	4.24108e-199
LAMA2	0.416786	0.474	0.254	7.64122e-203	2.57463e-198
DACH1	-0.447617	0.08	0.223	1.47227e-202	4.96068e-198
FEZ1	0.423902	0.394	0.192	1.87977e-202	6.3337e-198
FAM198A	0.278929	0.161	0.035	2.66402e-202	8.97614e-198
MAML2	-0.623469	0.215	0.372	7.38699e-201	2.48897e-196
GBP4	-0.551519	0.092	0.252	1.62842e-200	5.4868e-196
PCDH7	-0.704176	0.316	0.482	2.22561e-200	7.49897e-196
UBC	0.349845	0.99	0.976	2.39217e-200	8.06017e-196
MMP23B	0.571919	0.518	0.326	7.12836e-200	2.40183e-195
UNC5B	-0.31848	0.01	0.113	1.00126e-199	3.37366e-195
POSTN	-1.73385	0.029	0.153	2.27545e-199	7.6669e-195
PEAK1	-0.553124	0.107	0.266	5.75874e-199	1.94035e-194
ANKRD10	-0.525795	0.234	0.402	2.027e-197	6.82977e-193
RP11-532F6.3	-0.370495	0.033	0.149	2.35497e-197	7.93483e-193
PTGER4	-0.570075	0.132	0.3	5.64047e-197	1.9005e-192
TGFB1	-0.467151	0.077	0.222	1.578e-196	5.31691e-192
PKIG	-0.586982	0.22	0.38	1.0904e-195	3.67399e-191
RHOQ	0.398698	0.379	0.185	7.80737e-195	2.63061e-190
VWA1	-0.448572	0.116	0.269	8.16109e-195	2.7498e-190
SLC25A6	-0.429756	0.778	0.829	1.90598e-194	6.42203e-190
BRI3	0.468547	0.671	0.501	2.16621e-194	7.29883e-190
FLRT2	0.351146	0.244	0.089	1.95661e-193	6.59262e-189
SPTAN1	0.449001	0.485	0.279	2.46737e-193	8.31356e-189
SLC29A1	0.368858	0.247	0.088	1.18181e-192	3.98198e-188
MAP4K3	-0.497197	0.085	0.231	2.25348e-192	7.59288e-188
ANG	0.353207	0.26	0.095	2.38339e-192	8.03059e-188
ADGRE5	-0.468587	0.074	0.221	2.38547e-192	8.03761e-188
RPL3	-0.341465	0.993	0.992	3.11183e-192	1.0485e-187
ACKR3	0.491352	0.491	0.287	4.3018e-192	1.44945e-187
CIRBP	-0.409044	0.88	0.904	2.11189e-191	7.1158e-187
TSLP	-0.467876	0.015	0.128	2.21326e-191	7.45734e-187
DDX17	-0.507717	0.599	0.703	2.50479e-190	8.43965e-186
PDGFRA	-0.736537	0.598	0.697	3.7326e-190	1.25766e-185
SCUBE2	-0.325783	0.014	0.111	5.7293e-190	1.93043e-185
FKBP5	0.408942	0.732	0.519	2.78494e-189	9.38358e-185
ANKRD29	-0.423558	0.021	0.133	3.56046e-189	1.19966e-184
TSPAN11	-0.320885	0.015	0.118	1.54729e-188	5.21343e-184
DCBLD1	-0.440365	0.056	0.192	1.73797e-188	5.85591e-184
MOXD1	-0.484282	0.111	0.264	2.22847e-188	7.50862e-184
NFKBIZ	0.671699	0.69	0.532	5.70651e-188	1.92275e-183
C9orf3	-0.579114	0.17	0.332	8.19102e-188	2.75988e-183
TMEM106C	0.368172	0.344	0.16	6.29971e-187	2.12262e-182
CLIC1	0.424427	0.776	0.635	1.78956e-186	6.02975e-182
NES	-0.426313	0.05	0.177	1.25077e-185	4.21434e-181
HIGD1A	0.406388	0.327	0.146	8.36627e-185	2.81893e-180
CARD16	-0.616696	0.152	0.312	1.03021e-184	3.4712e-180
ARRDC2	-0.513592	0.077	0.219	1.63747e-184	5.51728e-180
ITGA2	-0.308842	0.007	0.103	7.13604e-184	2.40442e-179
AMD1	0.454983	0.443	0.249	8.19442e-184	2.76103e-179
GAS7	0.448099	0.445	0.242	1.13041e-183	3.8088e-179
MYO10	-0.412168	0.032	0.148	1.28096e-183	4.31607e-179
PAPPA	-0.443284	0.059	0.191	2.38475e-183	8.03516e-179
DIAPH1	0.296677	0.191	0.058	8.41643e-183	2.83583e-178
CARMN	-0.379995	0.012	0.11	1.08899e-182	3.66925e-178
PSD3	-0.617599	0.161	0.323	1.262e-181	4.25218e-177
TPD52L1	0.412647	0.233	0.082	1.5513e-181	5.22695e-177
GRAMD3	-0.396555	0.056	0.186	2.37964e-181	8.01795e-177
SH3PXD2B	0.310726	0.27	0.115	2.76778e-181	9.32574e-177
TOMM7	0.333656	0.923	0.834	7.87757e-181	2.65427e-176
BCKDHB	0.295006	0.196	0.065	1.77066e-180	5.96605e-176
PREX2	-0.559253	0.147	0.307	3.02789e-180	1.02022e-175
EPSTI1	-0.459786	0.093	0.241	3.70303e-180	1.2477e-175
SCD5	-0.352256	0.035	0.153	4.86317e-180	1.6386e-175
SAT1	0.337159	0.81	0.639	9.45102e-179	3.18443e-174
NPB	-0.44529	0.031	0.139	1.94967e-178	6.56922e-174
SGMS2	0.251891	0.14	0.027	2.92706e-178	9.86243e-174
KAZALD1	0.28489	0.166	0.044	1.08857e-177	3.66781e-173
MARCKSL1	-0.53079	0.167	0.331	1.42664e-177	4.80692e-173
FAM101B	-0.44273	0.024	0.132	2.09898e-177	7.07232e-173
ZNF608	-0.381056	0.066	0.191	2.97675e-177	1.00299e-172
IL6ST	-0.516715	0.811	0.841	5.06427e-177	1.70635e-172
HSPB1	0.296879	0.919	0.798	1.38745e-176	4.67487e-172
S100A13	0.376285	0.921	0.847	1.72694e-176	5.81876e-172
HSPB8	0.442568	0.407	0.215	1.27507e-175	4.29624e-171
HNRNPA2B1	-0.37615	0.882	0.906	6.80801e-175	2.29389e-170
GRIA4	-0.38143	0.023	0.13	1.16564e-174	3.9275e-170
RFTN1	-0.511671	0.298	0.439	2.43208e-174	8.19466e-170
DMD	-0.466859	0.074	0.206	5.27105e-174	1.77603e-169
FOXF2	-0.398054	0.055	0.186	8.51314e-174	2.86842e-169
RRBP1	-0.438778	0.747	0.794	1.54395e-173	5.20218e-169
SLIT2	0.428714	0.385	0.196	1.95389e-173	6.58343e-169
BLVRB	0.39358	0.568	0.369	2.38851e-173	8.04784e-169
ARPC1B	0.414241	0.474	0.279	3.39274e-173	1.14315e-168
PLEKHF1	0.34735	0.337	0.163	3.49146e-173	1.17641e-168
YWHAH	0.490849	0.472	0.289	5.8022e-173	1.95499e-168
SVBP	0.363037	0.31	0.134	7.92386e-173	2.66987e-168
COL5A2	-0.555965	0.447	0.571	1.44276e-172	4.86124e-168
MIR22HG	0.397949	0.305	0.143	1.15668e-171	3.8973e-167
RCAN2	-0.459292	0.209	0.372	3.75792e-171	1.26619e-166
SULF1	-0.714418	0.275	0.429	3.99232e-171	1.34517e-166
FDCSP	-1.55955	0.025	0.127	1.84714e-170	6.22376e-166
ANGPTL2	0.358102	0.455	0.263	7.94566e-170	2.67721e-165
OSMR	-0.482753	0.182	0.341	1.19663e-169	4.03191e-165
PCDH19	-0.320361	0.017	0.109	1.46137e-169	4.92394e-165
TYMP	-0.622267	0.477	0.594	2.17875e-169	7.34107e-165
ENPP6	-0.345974	0.018	0.119	1.26977e-168	4.27837e-164
TPM4	-0.461202	0.655	0.737	1.72834e-168	5.82347e-164
TFPI	0.324113	0.824	0.63	5.26268e-168	1.77321e-163
GPC1	-0.461032	0.095	0.238	5.87983e-168	1.98115e-163
SET	-0.479416	0.491	0.599	9.32256e-168	3.14114e-163
EMP1	0.370375	0.476	0.266	2.6325e-167	8.86995e-163
ITPR2	-0.413107	0.073	0.2	2.77438e-167	9.34798e-163
GBGT1	-0.331035	0.04	0.146	3.77088e-167	1.27056e-162
STON1	-0.318574	0.027	0.134	2.97984e-166	1.00403e-161
COL1A2	0.431855	0.98	0.963	4.40323e-166	1.48363e-161
LMCD1	-0.382536	0.035	0.138	3.51942e-165	1.18583e-160
ARHGAP18	-0.461288	0.091	0.218	3.59583e-165	1.21158e-160
PTMS	-0.447369	0.641	0.721	3.74255e-165	1.26101e-160
SLC39A14	0.321756	0.164	0.042	4.05406e-165	1.36597e-160
POLR2L	0.420414	0.77	0.617	6.34634e-164	2.13834e-159
SLC16A4	0.26449	0.173	0.051	8.32072e-164	2.80358e-159
NRP2	-0.350789	0.055	0.165	5.01151e-163	1.68858e-158
ACOT7	-0.376018	0.051	0.166	5.18279e-163	1.74629e-158
TNFRSF21	0.278176	0.159	0.042	2.67084e-162	8.99914e-158
COLCA1	-0.363154	0.044	0.157	6.63067e-162	2.23414e-157
RNASE4	0.370824	0.333	0.165	1.63227e-161	5.49979e-157
ITM2B	0.265603	0.983	0.977	2.19905e-161	7.40949e-157
CD302	-0.557938	0.315	0.448	3.77844e-161	1.27311e-156
MICALL2	-0.434445	0.131	0.274	5.13003e-161	1.72851e-156
PAM	0.42388	0.609	0.409	2.29258e-160	7.72462e-156
CBLB	0.32913	0.25	0.104	2.7989e-160	9.43063e-156
CHIC2	-0.501004	0.216	0.364	3.19531e-160	1.07663e-155
PSME2	-0.527629	0.438	0.554	1.03326e-159	3.48147e-155
CSRP2	-0.55899	0.095	0.226	2.76446e-159	9.31456e-155
PHACTR3	-0.279434	0.013	0.103	3.75554e-159	1.26539e-154
SPON1	-0.514073	0.168	0.315	8.72772e-159	2.94072e-154
OLFML2A	0.264409	0.138	0.032	1.0027e-158	3.37849e-154
PLIN2	0.437917	0.476	0.288	4.73879e-158	1.59669e-153
CLIP4	0.269854	0.214	0.081	5.22115e-158	1.75921e-153
AC007246.3	-0.340876	0.035	0.141	5.98379e-158	2.01618e-153
CAB39L	0.250376	0.165	0.052	1.19032e-157	4.01065e-153
NLGN4X	-0.281457	0.015	0.105	1.32952e-157	4.4797e-153
ISLR	0.440448	0.614	0.423	1.5312e-157	5.15924e-153
INTS6	0.424039	0.53	0.332	1.07051e-156	3.60698e-152
AHNAK	0.445971	0.879	0.76	1.24853e-156	4.20681e-152
ENC1	-0.428761	0.074	0.195	2.48396e-156	8.36946e-152
PCBP3	-0.25798	0.021	0.11	5.63226e-155	1.89773e-150
CH25H	-0.918863	0.07	0.191	6.18904e-155	2.08533e-150
ABCC4	-0.366952	0.038	0.147	6.29553e-155	2.12122e-150
GRN	0.379379	0.75	0.621	6.54675e-155	2.20586e-150
GNAI1	-0.467016	0.121	0.262	1.05823e-154	3.56558e-150
SULF2	-0.320504	0.028	0.126	1.10245e-154	3.71461e-150
UGCG	-0.51374	0.156	0.303	1.50536e-154	5.07217e-150
GUK1	0.338996	0.789	0.665	1.62496e-154	5.47513e-150
LMOD1	-0.462089	0.086	0.215	1.22554e-153	4.12932e-149
DUSP6	-0.566691	0.1	0.235	2.12562e-153	7.16205e-149
HLA-DRA	-0.806586	0.13	0.264	3.69078e-153	1.24357e-148
NFIX	0.429676	0.525	0.322	3.77017e-153	1.27032e-148
C1QL1	-0.326945	0.024	0.123	1.10972e-152	3.73908e-148
CLSTN3	-0.39034	0.075	0.198	2.67059e-152	8.99827e-148
ADI1	0.421401	0.582	0.414	3.37584e-152	1.13745e-147
PNRC1	-0.314828	0.875	0.9	4.99875e-152	1.68428e-147
QSOX1	-0.757761	0.596	0.632	6.54567e-152	2.2055e-147
ADGRL2	-0.489113	0.175	0.314	7.96892e-152	2.68505e-147
RPL36	0.269864	0.986	0.966	1.56135e-151	5.26082e-147
TPM3	0.377687	0.51	0.317	2.91586e-151	9.82469e-147
SNX21	0.307906	0.324	0.164	5.0421e-151	1.69889e-146
SYNGR2	-0.283275	0.023	0.112	6.15536e-151	2.07399e-146
LDLR	-0.55562	0.109	0.244	1.3988e-150	4.71312e-146
VCL	-0.552872	0.329	0.463	1.60544e-150	5.40936e-146
KANK1	0.297004	0.247	0.104	3.85254e-150	1.29808e-145
EFCC1	-0.368304	0.047	0.156	5.6366e-150	1.8992e-145
DLC1	0.315465	0.444	0.257	8.03087e-150	2.70592e-145
PMP22	0.355103	0.893	0.775	6.52627e-149	2.19896e-144
PTPRM	-0.397433	0.067	0.191	8.49168e-149	2.86119e-144
C10orf54	0.355852	0.44	0.258	1.94953e-148	6.56873e-144
SOCS1	0.40896	0.519	0.334	3.01281e-148	1.01514e-143
MAN1A1	0.323259	0.38	0.21	4.41824e-148	1.48868e-143
RPS16	-0.255656	0.98	0.976	6.26327e-148	2.11035e-143
CRIP1	0.624308	0.415	0.257	6.88812e-148	2.32088e-143
SAMHD1	-0.623579	0.513	0.595	8.76836e-148	2.95441e-143
SASH1	0.321968	0.298	0.138	9.5645e-148	3.22266e-143
GREM1	0.615096	0.34	0.173	1.75322e-147	5.90731e-143
ATP5E	0.358031	0.878	0.796	2.88836e-147	9.73204e-143
CFI	-0.411813	0.065	0.179	1.57982e-146	5.32303e-142
G0S2	0.379898	0.398	0.228	2.49566e-146	8.40888e-142
IGF1	0.536717	0.43	0.255	5.72748e-146	1.92982e-141
HLA-F	-0.449149	0.183	0.326	2.36539e-145	7.96993e-141
THSD4	-0.299062	0.02	0.108	2.39542e-145	8.07111e-141
CSRP1	-0.547682	0.368	0.494	4.63918e-145	1.56313e-140
CCNL1	0.466309	0.835	0.729	8.48484e-145	2.85888e-140
ISYNA1	-0.353459	0.057	0.174	2.23048e-144	7.51539e-140
DAAM1	-0.582404	0.289	0.415	1.62277e-143	5.46775e-139
TNFSF9	0.28595	0.153	0.048	3.64476e-143	1.22806e-138
ANKRD50	-0.340756	0.042	0.14	4.25152e-143	1.43251e-138
PIK3R3	-0.356218	0.054	0.165	9.64953e-143	3.25131e-138
NKX2-3	-0.524685	0.273	0.402	1.59661e-142	5.37961e-138
TPM1	0.295264	0.863	0.756	4.1603e-142	1.40177e-137
SPRED1	-0.442488	0.17	0.306	5.43673e-142	1.83185e-137
DLL1	-0.490655	0.148	0.281	5.75735e-142	1.93988e-137
SPRYD3	0.31066	0.211	0.086	5.77196e-142	1.9448e-137
RTN3	0.327977	0.565	0.381	7.05564e-142	2.37733e-137
HMGN2	-0.399624	0.682	0.74	4.59131e-141	1.547e-136
TPST1	0.337117	0.471	0.291	7.193e-141	2.42361e-136
MARCH2	0.289149	0.225	0.089	7.7949e-141	2.62641e-136
CDKN2B	0.27742	0.162	0.048	8.34693e-141	2.81241e-136
GABARAPL1	0.296619	0.402	0.236	1.73779e-140	5.85532e-136
PLXDC1	0.314841	0.351	0.18	3.01015e-140	1.01424e-135
MCTP1	-0.378087	0.051	0.16	7.68899e-140	2.59073e-135
ACYP1	0.30804	0.215	0.081	1.04425e-139	3.51849e-135
RNF150	-0.293265	0.035	0.129	8.02619e-139	2.70434e-134
NID1	-0.735763	0.422	0.525	1.26807e-138	4.27262e-134
MRVI1	-0.324742	0.034	0.131	1.93408e-137	6.51668e-133
ACTN4	-0.506503	0.266	0.397	2.86658e-137	9.65864e-133
CIB2	-0.322218	0.042	0.145	4.58397e-137	1.54452e-132
SDC3	-0.353468	0.059	0.166	5.385e-137	1.81442e-132
MAP1A	0.276137	0.225	0.097	1.03949e-136	3.50246e-132
MGLL	-0.633917	0.202	0.336	4.03643e-136	1.36004e-131
FOXO1	0.313372	0.303	0.158	4.1344e-136	1.39304e-131
CD320	0.298846	0.288	0.138	5.27312e-136	1.77673e-131
MMP11	-0.446431	0.028	0.113	1.60342e-135	5.40258e-131
TGFB1I1	-0.513753	0.376	0.498	2.02141e-135	6.81094e-131
SAMD11	-0.379246	0.1	0.22	2.77442e-135	9.34812e-131
TRIP10	0.353257	0.39	0.218	2.71427e-134	9.14545e-130
ARHGAP42	-0.359168	0.06	0.171	5.02907e-134	1.6945e-129
UNC5C	-0.42777	0.095	0.209	1.1023e-133	3.7141e-129
CDC37L1	-0.465629	0.248	0.378	1.52024e-133	5.12229e-129
RAB13	-0.519643	0.499	0.611	2.11315e-133	7.12005e-129
CNST	-0.426776	0.111	0.233	4.38879e-133	1.47876e-128
C8orf4	-0.941078	0.462	0.562	1.0111e-132	3.4068e-128
HMCN2	0.267937	0.225	0.092	1.5707e-132	5.29231e-128
CITED4	0.324345	0.191	0.076	2.50029e-132	8.42449e-128
SGCE	-0.454883	0.42	0.538	3.03903e-132	1.02397e-127
GNG11	0.319018	0.713	0.516	4.13626e-132	1.39367e-127
TUBB2A	0.312756	0.287	0.139	5.54111e-132	1.86702e-127
ITGB5	0.287891	0.338	0.177	7.62317e-132	2.56855e-127
CD4	-0.314734	0.035	0.13	9.06662e-132	3.05491e-127
CSF1	-0.528488	0.406	0.525	1.21208e-131	4.08399e-127
MYO1B	-0.375537	0.091	0.206	1.45609e-131	4.90616e-127
SPON2	0.336131	0.793	0.591	1.47567e-131	4.97212e-127
MTSS1L	-0.272881	0.025	0.112	1.66956e-131	5.62541e-127
ADRA2A	-0.495768	0.028	0.119	1.81511e-131	6.11584e-127
PBX1	0.35093	0.517	0.335	1.89838e-131	6.39642e-127
PXDN	-0.507901	0.162	0.286	4.93754e-131	1.66365e-126
ARHGAP21	0.331158	0.398	0.232	7.39239e-131	2.49079e-126
PDE7B	-0.269797	0.028	0.114	1.2153e-130	4.09484e-126
CMBL	0.271055	0.254	0.113	2.13894e-130	7.20694e-126
TMED3	0.330228	0.399	0.229	9.69934e-130	3.2681e-125
MT-ND2	0.315644	0.977	0.943	5.4215e-129	1.82672e-124
PNISR	-0.403567	0.626	0.694	7.28039e-129	2.45306e-124
TMEM30A	-0.490684	0.329	0.442	8.56793e-129	2.88688e-124
TMEM37	-0.304415	0.047	0.144	1.9324e-128	6.51104e-124
PHC2	-0.466652	0.249	0.375	9.13809e-128	3.07899e-123
PTPRK	-0.415231	0.149	0.28	1.91616e-127	6.45631e-123
NEAT1	0.289902	0.902	0.814	2.45726e-127	8.27951e-123
GSTM3	0.349247	0.695	0.523	6.01832e-127	2.02781e-122
A4GALT	0.312884	0.451	0.278	8.22961e-127	2.77289e-122
CAST	0.325122	0.726	0.578	1.37632e-126	4.63739e-122
ABHD17C	-0.256014	0.026	0.113	2.22949e-126	7.51203e-122
PMEPA1	-0.369462	0.071	0.178	3.32468e-126	1.12022e-121
HSPG2	0.305776	0.357	0.197	4.34736e-126	1.4648e-121
NABP1	0.276579	0.188	0.076	7.84581e-126	2.64357e-121
MCTP2	-0.295819	0.027	0.11	1.04403e-125	3.51774e-121
PBX3	0.27082	0.257	0.119	1.10613e-125	3.72698e-121
PDK4	-0.460709	0.819	0.856	3.93352e-125	1.32536e-120
VSTM4	-0.373725	0.145	0.262	6.43162e-125	2.16707e-120
TWIST2	0.270611	0.245	0.112	9.36395e-125	3.15509e-120
RAB31	-0.407468	0.095	0.212	1.06871e-124	3.6009e-120
SCN1B	0.296714	0.185	0.068	1.88521e-124	6.35202e-120
CDO1	0.256293	0.148	0.045	9.41518e-124	3.17235e-119
FXYD5	-0.393209	0.207	0.344	1.042e-123	3.51093e-119
RAB8B	0.354667	0.584	0.405	2.83095e-123	9.53861e-119
MT-ND3	0.351406	0.941	0.899	2.85463e-123	9.61838e-119
ARHGAP24	-0.37969	0.107	0.225	4.08241e-123	1.37553e-118
ZEB2	-0.561103	0.482	0.574	7.0875e-123	2.38806e-118
RAI14	-0.311551	0.05	0.149	7.20922e-123	2.42907e-118
RHOC	0.344081	0.588	0.426	1.37866e-122	4.64524e-118
CRISPLD2	-0.53869	0.614	0.677	2.75388e-122	9.27893e-118
GNG2	-0.305721	0.052	0.147	2.80148e-122	9.4393e-118
SCPEP1	0.301723	0.675	0.498	4.82829e-122	1.62685e-117
SMAP2	-0.354266	0.08	0.192	5.81345e-122	1.95879e-117
MYH10	-0.369471	0.122	0.234	8.14031e-122	2.7428e-117
HERPUD1	0.82765	0.74	0.63	8.86136e-122	2.98575e-117
AKAP13	0.314271	0.574	0.398	9.59011e-122	3.23129e-117
LRIG3	0.267996	0.229	0.099	1.16871e-121	3.93784e-117
RELB	-0.332486	0.058	0.161	1.45072e-121	4.88807e-117
EID1	0.258241	0.941	0.881	2.18752e-121	7.37062e-117
SESTD1	0.281087	0.351	0.198	2.54819e-121	8.58586e-117
TUBA1A	0.342274	0.8	0.668	7.06877e-121	2.38175e-116
COL4A5	-0.387857	0.031	0.121	8.08424e-121	2.7239e-116
CD24	-0.782167	0.119	0.233	2.34147e-120	7.88936e-116
TMEM159	0.254244	0.276	0.137	3.40824e-120	1.14837e-115
LRPAP1	0.320995	0.697	0.557	5.80655e-120	1.95646e-115
PLPP3	0.323452	0.867	0.709	6.12344e-120	2.06323e-115
HAAO	-0.420944	0.122	0.24	1.49725e-119	5.04484e-115
JAM2	0.252641	0.193	0.081	1.97959e-118	6.67001e-114
CDKN1C	0.516669	0.529	0.378	2.13137e-118	7.18145e-114
MLXIP	-0.379912	0.139	0.252	5.81677e-118	1.9599e-113
KDELR3	0.267916	0.288	0.147	6.57817e-118	2.21645e-113
MT1A	0.619403	0.255	0.133	9.04466e-118	3.04751e-113
AFF1	0.263279	0.273	0.138	2.63047e-117	8.86311e-113
HMGN1	-0.412808	0.393	0.509	3.20938e-117	1.08137e-112
ETS1	-0.359371	0.084	0.19	1.21291e-116	4.08678e-112
ARGLU1	-0.371604	0.669	0.719	1.45804e-116	4.91272e-112
IL15	-0.317355	0.072	0.179	2.26446e-116	7.62986e-112
LINC01082	-0.456907	0.317	0.431	4.63065e-116	1.56025e-111
STAT2	-0.398777	0.149	0.265	5.07766e-116	1.71087e-111
NCK2	-0.318155	0.068	0.174	6.46341e-116	2.17778e-111
BMPER	-0.323824	0.049	0.136	8.48836e-116	2.86007e-111
CELF2	0.272047	0.428	0.265	1.546e-115	5.20911e-111
SRSF5	0.332534	0.839	0.717	3.71494e-115	1.25171e-110
DIXDC1	0.250549	0.271	0.141	6.73884e-115	2.27058e-110
LAMB2	0.330011	0.396	0.234	1.02195e-114	3.44335e-110
PABPC1	-0.378398	0.757	0.788	2.54358e-114	8.57035e-110
CTSA	0.344956	0.552	0.388	3.19612e-114	1.0769e-109
CD14	0.271635	0.274	0.141	5.77192e-114	1.94479e-109
ELF1	0.314074	0.46	0.294	1.35974e-113	4.58152e-109
SPRY4	-0.279951	0.026	0.104	2.17911e-113	7.3423e-109
COL12A1	0.325478	0.627	0.464	5.70254e-113	1.92141e-108
NTAN1	0.258197	0.37	0.213	9.31505e-113	3.13861e-108
CMTM3	0.294016	0.372	0.227	1.01756e-112	3.42858e-108
CTHRC1	0.299387	0.103	0.027	1.05527e-112	3.55563e-108
ALDH16A1	-0.35375	0.1	0.209	4.08206e-112	1.37541e-107
CXCL1	-0.825782	0.262	0.395	4.88162e-112	1.64481e-107
SON	-0.354841	0.732	0.775	1.28105e-111	4.31636e-107
HNRNPA3	-0.398084	0.629	0.702	1.7611e-111	5.93386e-107
MZT2B	0.311752	0.728	0.593	9.03821e-110	3.04533e-105
BTG1	-0.419503	0.781	0.827	1.93617e-109	6.52372e-105
SCP2	0.32205	0.555	0.374	3.54721e-109	1.1952e-104
PRDX5	0.279572	0.79	0.672	2.25413e-108	7.59506e-104
CLMN	-0.255458	0.042	0.125	2.60155e-108	8.76567e-104
IL4R	-0.289739	0.054	0.145	4.42374e-108	1.49054e-103
TCF4	-0.416872	0.566	0.641	5.52278e-108	1.86085e-103
SYPL1	-0.402822	0.345	0.456	7.08701e-108	2.3879e-103
ARID5B	0.394069	0.793	0.665	1.26807e-107	4.27265e-103
PDE3B	-0.340344	0.068	0.166	1.39043e-107	4.6849e-103
CAPN6	0.265181	0.107	0.027	2.21592e-107	7.46631e-103
CYR61	-0.52184	0.757	0.796	2.28757e-107	7.70774e-103
MMP2	0.365814	0.875	0.745	9.89514e-107	3.33407e-102
PLAT	-0.980701	0.435	0.504	2.56707e-106	8.64948e-102
CKS1B	0.263307	0.276	0.139	3.93859e-106	1.32707e-101
NR2F2	-0.40166	0.451	0.539	8.35829e-106	2.81624e-101
POLA2	-0.28118	0.047	0.126	1.16064e-105	3.91066e-101
FBXO32	-0.369901	0.079	0.177	1.75684e-105	5.9195e-101
F3	-1.66511	0.146	0.254	2.19501e-105	7.39588e-101
PTK7	-0.394949	0.138	0.255	2.49608e-105	8.4103e-101
SMTN	-0.391522	0.096	0.201	2.82743e-105	9.52674e-101
DPYSL2	0.293923	0.503	0.331	8.70433e-105	2.93284e-100
TMOD3	-0.457795	0.365	0.471	1.15981e-104	3.90786e-100
COL5A1	-0.571861	0.328	0.422	1.44468e-104	4.86769e-100
GFOD1	-0.286854	0.052	0.141	2.67088e-104	8.99928e-100
EGR1	0.368027	0.943	0.853	5.16876e-104	1.74156e-99
ABL1	0.283288	0.33	0.184	1.38682e-103	4.67276e-99
ZFHX3	0.253063	0.311	0.172	1.76293e-103	5.94001e-99
P2RY1	-0.282868	0.042	0.126	2.15946e-103	7.27608e-99
HAS2	-0.410451	0.104	0.203	2.93616e-103	9.89309e-99
CCNI	-0.257207	0.913	0.915	5.85968e-102	1.97436e-97
ODF3B	-0.365739	0.142	0.262	6.06866e-102	2.04477e-97
PPP2R4	-0.32517	0.093	0.193	1.41472e-101	4.76677e-97
TUBB4B	0.28956	0.708	0.561	1.80751e-101	6.09024e-97
CITED2	0.397458	0.68	0.533	2.85227e-101	9.61043e-97
HLA-A	-0.271344	0.968	0.97	4.50941e-101	1.5194e-96
MTRNR2L12	-0.629866	0.422	0.551	5.99998e-101	2.02163e-96
CDC42EP1	-0.354783	0.114	0.227	1.15544e-100	3.89315e-96
TNFRSF1A	-0.386446	0.449	0.542	2.56394e-100	8.63895e-96
CLMP	-0.378502	0.411	0.505	2.68249e-100	9.03837e-96
PLBD1	0.280012	0.478	0.327	2.70726e-100	9.12183e-96
BNIP3L	-0.472098	0.429	0.515	3.12264e-100	1.05214e-95
ADAMTS1	0.349618	0.748	0.591	3.20151e-100	1.07872e-95
ETHE1	-0.382839	0.171	0.281	7.03036e-100	2.36881e-95
OAT	0.260056	0.487	0.332	7.92124e-100	2.66898e-95
SELENBP1	0.285159	0.447	0.289	8.18635e-100	2.75831e-95
EEF2	-0.334579	0.913	0.921	1.02461e-99	3.45232e-95
APRT	0.304299	0.632	0.476	3.4307e-99	1.15594e-94
WLS	-0.47706	0.279	0.39	4.04082e-99	1.36151e-94
RECK	0.256954	0.292	0.153	6.62841e-99	2.23338e-94
PPA1	-0.442079	0.608	0.653	9.43397e-99	3.17868e-94
OST4	0.26688	0.849	0.762	3.50339e-98	1.18043e-93
ERP29	0.298168	0.689	0.554	3.69169e-98	1.24388e-93
SEMA6D	-0.265964	0.034	0.112	6.70853e-98	2.26037e-93
PFN1	-0.313283	0.809	0.831	8.78876e-98	2.96128e-93
DPP7	0.292342	0.625	0.481	1.89224e-97	6.3757e-93
HAPLN3	-0.25029	0.03	0.109	3.9505e-97	1.33108e-92
RAB32	0.270962	0.388	0.25	5.67322e-97	1.91153e-92
EPB41L2	0.301194	0.746	0.606	5.70287e-96	1.92153e-91
PTEN	-0.429996	0.376	0.477	1.08104e-95	3.64245e-91
NRIP1	-0.415687	0.153	0.268	1.74733e-95	5.88746e-91
CLIP3	-0.379087	0.114	0.213	3.09678e-95	1.04343e-90
SSR3	0.290671	0.562	0.423	5.05727e-95	1.704e-90
TXN	0.268989	0.776	0.65	7.59988e-95	2.5607e-90
MXRA7	0.309141	0.599	0.442	1.3774e-94	4.64102e-90
TNFAIP2	0.388424	0.496	0.351	1.87309e-94	6.31119e-90
HDAC1	-0.30551	0.112	0.212	2.46928e-94	8.31999e-90
CAPN2	0.288965	0.57	0.404	5.965e-94	2.00985e-89
ROBO1	-0.385378	0.166	0.274	1.0568e-93	3.56078e-89
MAPKAP1	0.32639	0.336	0.201	1.16012e-93	3.9089e-89
MACF1	-0.450865	0.42	0.512	1.2124e-93	4.08505e-89
NXN	-0.292382	0.092	0.183	1.39143e-93	4.68829e-89
PHF14	-0.396977	0.323	0.429	1.45085e-93	4.88848e-89
NDUFS5	0.273884	0.749	0.611	1.55846e-93	5.25106e-89
ATP5G2	-0.280773	0.81	0.827	1.72619e-93	5.81622e-89
PPP1CB	-0.387619	0.447	0.524	8.05414e-93	2.71376e-88
OGFRL1	0.31141	0.281	0.158	9.55627e-93	3.21989e-88
ATRX	-0.380378	0.496	0.573	2.30023e-92	7.75039e-88
LRRK1	-0.303978	0.1	0.193	2.60063e-92	8.76258e-88
CTDSPL	-0.458913	0.283	0.379	2.87172e-92	9.67596e-88
EPHA3	-0.295103	0.103	0.2	3.45218e-92	1.16318e-87
CXCL2	0.506117	0.42	0.278	4.44286e-92	1.49698e-87
DBI	0.277736	0.642	0.49	4.92319e-92	1.65882e-87
MGAT1	0.257315	0.456	0.304	5.19793e-92	1.75139e-87
ENAH	-0.416629	0.215	0.326	6.09248e-92	2.0528e-87
NAA38	0.279174	0.428	0.276	6.36629e-92	2.14506e-87
GEM	-0.516102	0.521	0.611	1.04371e-91	3.51668e-87
OTUD1	0.300472	0.176	0.081	1.37167e-91	4.6217e-87
DERL1	-0.360641	0.189	0.293	1.52968e-91	5.15412e-87
DRAM1	-0.392256	0.185	0.301	4.10825e-91	1.38424e-86
PVRL2	-0.309741	0.14	0.235	4.19344e-91	1.41294e-86
HSPA5	0.812915	0.879	0.826	6.72813e-91	2.26698e-86
HACD4	-0.339149	0.058	0.142	7.96312e-91	2.68309e-86
NREP	-0.272944	0.073	0.156	1.16926e-90	3.93971e-86
RNF146	0.280401	0.399	0.249	1.57023e-90	5.29073e-86
GTF2B	0.29725	0.333	0.208	2.31615e-89	7.80403e-85
SBDS	0.303636	0.721	0.583	4.02257e-89	1.35536e-84
SAP18	0.272244	0.81	0.714	4.36252e-89	1.46991e-84
PKM	0.26286	0.627	0.476	5.87364e-89	1.97906e-84
NPTN	-0.408073	0.275	0.376	6.27942e-89	2.11579e-84
NDUFA13	0.305961	0.531	0.389	9.50849e-89	3.20379e-84
ESD	0.27083	0.661	0.507	1.16257e-88	3.91715e-84
YAF2	-0.31747	0.115	0.211	1.43638e-88	4.83973e-84
CAV2	-0.357411	0.085	0.177	1.66401e-88	5.60672e-84
NDUFB7	0.270702	0.651	0.504	2.77377e-88	9.34593e-84
HNRNPK	-0.322055	0.682	0.724	3.31641e-88	1.11743e-83
PPP1CC	-0.375545	0.461	0.546	3.42781e-88	1.15497e-83
SSFA2	-0.392825	0.176	0.281	1.05019e-87	3.53853e-83
DDHD1	-0.439609	0.116	0.203	4.61853e-87	1.55617e-82
ROCK2	-0.409993	0.31	0.412	4.75896e-87	1.60348e-82
SEPT11	-0.390688	0.512	0.583	7.24585e-87	2.44142e-82
NEXN	-0.42272	0.393	0.475	1.34973e-86	4.54778e-82
LTBP3	0.269105	0.484	0.337	1.76716e-86	5.95428e-82
PGLS	0.300296	0.519	0.362	1.8687e-86	6.29639e-82
VASN	0.270355	0.344	0.222	2.13499e-86	7.19364e-82
FAM114A1	0.269983	0.551	0.399	2.22167e-86	7.4857e-82
PDGFD	-0.482078	0.034	0.1	2.98947e-86	1.00727e-81
SPARC	-0.362347	0.828	0.855	4.25298e-85	1.433e-80
SOX4	-0.610858	0.303	0.416	5.98339e-85	2.01604e-80
LUM	0.303018	0.996	0.92	6.35473e-85	2.14116e-80
RPS27L	0.262377	0.732	0.596	7.4265e-85	2.50229e-80
S100A16	0.271496	0.409	0.278	1.0385e-84	3.49912e-80
LRRFIP2	-0.396446	0.225	0.329	2.49042e-84	8.39121e-80
FMO2	0.337449	0.109	0.037	3.63919e-84	1.22619e-79
ASAP1	-0.319693	0.147	0.245	4.34801e-84	1.46502e-79
AEBP1	0.29892	0.747	0.634	8.08245e-84	2.7233e-79
FAM46A	0.271771	0.557	0.394	1.11631e-83	3.76128e-79
COL6A3	0.340264	0.796	0.666	2.08393e-83	7.02158e-79
KMT2E	-0.376439	0.43	0.523	2.25153e-83	7.5863e-79
PDIA5	-0.323038	0.112	0.208	4.17458e-83	1.40658e-78
SERPINB9	-0.268078	0.038	0.105	5.83991e-83	1.9677e-78
IRF1	0.523173	0.706	0.616	6.05997e-83	2.04185e-78
SRM	0.258026	0.417	0.283	8.33878e-83	2.80967e-78
MRPL14	0.254038	0.322	0.193	1.30295e-82	4.39018e-78
C1RL-AS1	-0.265287	0.077	0.157	1.35379e-82	4.56145e-78
MX2	-0.31528	0.102	0.191	3.95294e-82	1.3319e-77
FAT1	-0.374505	0.126	0.226	4.93254e-82	1.66197e-77
MYDGF	0.283691	0.69	0.56	7.11348e-82	2.39682e-77
LAMP2	0.254021	0.577	0.43	1.30451e-81	4.39541e-77
SNHG12	0.288904	0.357	0.232	1.73136e-81	5.83365e-77
HNRNPU	-0.350908	0.627	0.673	2.67192e-81	9.00278e-77
EIF4B	-0.331706	0.632	0.667	9.52742e-81	3.21017e-76
PTPRD	0.252857	0.318	0.197	1.30364e-80	4.39249e-76
SYNGR1	-0.290307	0.114	0.207	2.33262e-80	7.85954e-76
NAP1L1	-0.318903	0.693	0.731	2.44382e-80	8.2342e-76
TJP1	-0.382888	0.282	0.38	2.7774e-80	9.35819e-76
DEGS1	-0.344799	0.268	0.366	5.5055e-80	1.85502e-75
SERPINH1	-0.46557	0.473	0.557	8.27901e-80	2.78953e-75
ANGPTL4	-0.580444	0.209	0.307	1.46886e-79	4.94919e-75
CCDC71L	-0.469207	0.247	0.342	1.05768e-78	3.56375e-74
SNHG18	-0.302391	0.145	0.241	1.26044e-78	4.24692e-74
PWWP2A	-0.302483	0.12	0.209	1.71389e-78	5.77478e-74
STMN1	-0.275098	0.052	0.127	3.37588e-78	1.13747e-73
AXL	0.271516	0.338	0.201	3.54329e-78	1.19387e-73
IFI27	-0.306589	0.687	0.757	3.80728e-78	1.28282e-73
WNT5A	-0.304355	0.036	0.104	8.42235e-78	2.83783e-73
VIPR2	-0.282093	0.078	0.161	2.18471e-77	7.36116e-73
RP11-356J5.12	-0.337421	0.067	0.146	2.23556e-77	7.5325e-73
ATP2B1	-0.389219	0.278	0.374	3.18789e-77	1.07413e-72
PRPF38B	-0.341894	0.259	0.35	3.72255e-77	1.25428e-72
JUND	-0.355213	0.882	0.881	7.54549e-77	2.54238e-72
LAPTM4B	-0.349834	0.236	0.333	2.18202e-76	7.35208e-72
TAPBP	-0.367775	0.312	0.398	2.81804e-76	9.49511e-72
TSPAN3	-0.358117	0.307	0.398	4.89477e-76	1.64924e-71
HLA-DRB1	-0.621004	0.176	0.273	3.91363e-75	1.31866e-70
EMP2	-0.30575	0.574	0.633	4.9051e-75	1.65273e-70
C5orf56	-0.336001	0.183	0.274	6.56318e-75	2.2114e-70
HEPH	-0.263991	0.074	0.149	1.03686e-74	3.49359e-70
PHLDA1	-0.373343	0.64	0.689	2.00167e-74	6.74442e-70
SLC40A1	-0.319263	0.131	0.229	2.26964e-74	7.64731e-70
PARM1	-0.258308	0.064	0.143	5.57051e-74	1.87693e-69
BCL3	-0.315696	0.103	0.192	9.23289e-74	3.11093e-69
TNFRSF1B	-0.264472	0.096	0.182	1.18024e-73	3.9767e-69
ARL6IP1	0.270236	0.391	0.261	1.4666e-73	4.94157e-69
FLNA	-0.377015	0.422	0.492	1.77645e-73	5.98558e-69
MUC12	-0.301973	0.107	0.185	4.46464e-73	1.50432e-68
TCF12	-0.370305	0.227	0.317	4.74129e-73	1.59753e-68
RAD21	-0.352395	0.307	0.4	7.28308e-73	2.45396e-68
CAMK2N1	0.300522	0.384	0.251	8.70594e-73	2.93338e-68
SYDE1	-0.254721	0.093	0.171	9.44051e-73	3.18089e-68
STAT1	-0.395551	0.217	0.309	7.50985e-72	2.53037e-67
IGF2	0.283652	0.188	0.096	1.61541e-71	5.44296e-67
PAXBP1	-0.315182	0.199	0.282	1.97288e-71	6.64741e-67
CD46	-0.367056	0.414	0.492	2.23742e-71	7.53876e-67
TES	-0.299055	0.101	0.191	2.9366e-71	9.89459e-67
GOLGB1	-0.345207	0.46	0.52	3.72073e-71	1.25366e-66
LBR	-0.286985	0.102	0.187	4.42714e-71	1.49168e-66
NINJ1	-0.348763	0.158	0.26	4.47318e-71	1.50719e-66
RNF145	-0.303869	0.158	0.248	7.88706e-71	2.65747e-66
SLC39A1	-0.344132	0.363	0.451	1.1104e-70	3.7414e-66
SSBP3	-0.325087	0.204	0.293	1.14834e-70	3.86923e-66
MT-ATP8	-0.469424	0.233	0.317	2.46124e-70	8.29289e-66
DDR2	0.258114	0.616	0.486	9.39751e-70	3.1664e-65
KTN1	-0.335854	0.427	0.5	9.66668e-70	3.25709e-65
ITPR1	-0.284374	0.116	0.198	1.81052e-69	6.10038e-65
COX7A1	0.281827	0.515	0.364	1.90381e-69	6.4147e-65
PTGS2	0.314936	0.242	0.141	2.37628e-69	8.00663e-65
EVA1B	-0.321073	0.293	0.376	4.29359e-69	1.44668e-64
ZNF22	-0.297816	0.296	0.388	7.98362e-68	2.69e-63
PIK3IP1	-0.309118	0.135	0.221	3.47268e-67	1.17009e-62
YME1L1	0.287551	0.589	0.466	6.18606e-67	2.08433e-62
PLXNB2	-0.277037	0.095	0.178	2.76072e-66	9.30196e-62
FXYD6	-0.281122	0.332	0.419	2.87711e-66	9.69413e-62
LAYN	-0.257197	0.089	0.172	3.27808e-66	1.10452e-61
GUCY1B3	-0.308696	0.083	0.165	5.54141e-66	1.86712e-61
JAK1	-0.324053	0.578	0.625	5.995e-66	2.01996e-61
ASPN	-0.501402	0.147	0.232	1.30739e-65	4.40513e-61
FAM107A	-0.305708	0.227	0.32	1.59383e-65	5.37025e-61
ATF5	0.258643	0.222	0.126	8.63516e-65	2.90953e-60
CTNNB1	-0.33481	0.271	0.353	8.81421e-65	2.96986e-60
SMYD4	-0.341968	0.135	0.225	3.77014e-64	1.27031e-59
NUTM2B-AS1	-0.288982	0.146	0.231	4.7045e-64	1.58513e-59
HS6ST1	-0.260747	0.064	0.136	1.07615e-63	3.62599e-59
HSPA2	-0.446492	0.13	0.217	1.13845e-63	3.83588e-59
EHD2	-0.417655	0.296	0.377	1.07296e-62	3.61522e-58
EIF2S3	-0.333797	0.366	0.439	1.31197e-62	4.42054e-58
GUCY1A3	-0.355267	0.118	0.204	4.02645e-62	1.35667e-57
IRF2BPL	-0.270198	0.083	0.163	8.59348e-62	2.89549e-57
PABPN1	-0.330971	0.296	0.384	2.18757e-61	7.37079e-57
MAFB	-0.500323	0.379	0.465	3.27395e-61	1.10312e-56
ATP1B1	-0.330931	0.044	0.104	4.39872e-61	1.4821e-56
FADS1	-0.263006	0.088	0.159	4.40364e-61	1.48376e-56
GOLGA8A	-0.259076	0.1	0.18	5.15586e-61	1.73721e-56
SNAI1	-0.302783	0.107	0.182	4.27736e-60	1.44121e-55
LPAR1	-0.371609	0.312	0.392	6.38881e-60	2.15264e-55
SLFN12	-0.26075	0.08	0.156	1.57961e-59	5.32234e-55
H2AFZ	0.304404	0.721	0.629	2.04206e-59	6.88053e-55
ITGAV	-0.353537	0.26	0.348	2.43652e-59	8.2096e-55
HNRNPUL1	-0.302314	0.248	0.321	2.53061e-59	8.52664e-55
SMIM10	-0.259949	0.105	0.181	4.54145e-59	1.53019e-54
JAZF1	-0.277488	0.129	0.206	7.6378e-59	2.57348e-54
ISG20	-0.254848	0.063	0.13	9.50022e-59	3.201e-54
CSNK1A1	-0.292143	0.514	0.561	3.83056e-58	1.29067e-53
CCND3	-0.269048	0.119	0.192	5.65744e-58	1.90622e-53
SYNPO2	-0.379149	0.203	0.292	7.31054e-58	2.46321e-53
FAM92A1	-0.304416	0.208	0.286	7.92066e-58	2.66879e-53
CACNA2D1	-0.26049	0.123	0.196	1.21393e-57	4.09023e-53
MAFF	0.299981	0.459	0.347	1.65463e-57	5.5751e-53
HPGD	-0.545006	0.182	0.264	1.75423e-57	5.9107e-53
PSMB10	-0.25306	0.112	0.188	2.71979e-57	9.16405e-53
XAF1	-0.306717	0.219	0.292	3.24083e-57	1.09197e-52
HSBP1	-0.32059	0.639	0.659	3.997e-57	1.34675e-52
IER3	0.470051	0.583	0.506	7.83257e-57	2.63911e-52
TRIL	-0.275161	0.088	0.152	2.00663e-56	6.76115e-52
PRNP	-0.276138	0.651	0.68	2.91934e-56	9.83644e-52
WHSC1L1	-0.27604	0.353	0.415	3.25849e-56	1.09792e-51
NONO	-0.321448	0.302	0.384	3.33317e-56	1.12308e-51
H2AFY	-0.308583	0.271	0.35	7.20209e-56	2.42667e-51
RHBDD2	-0.283001	0.177	0.249	1.52273e-55	5.13068e-51
SF1	-0.314029	0.355	0.426	3.41438e-55	1.15044e-50
IRF9	-0.30314	0.12	0.199	3.59238e-55	1.21041e-50
ISOC1	-0.267289	0.156	0.226	6.31564e-55	2.12799e-50
FAM102B	-0.288736	0.121	0.191	8.43389e-55	2.84172e-50
LINC01436	-0.386401	0.118	0.189	1.51425e-54	5.1021e-50
ACP1	-0.33108	0.293	0.365	2.95485e-54	9.95606e-50
RP11-382A20.3	-0.294149	0.203	0.282	5.93363e-54	1.99928e-49
PIM3	-0.283957	0.135	0.215	7.27226e-54	2.45031e-49
TMED10	-0.28514	0.51	0.556	1.52841e-53	5.14981e-49
PRKAR1A	-0.319139	0.394	0.458	2.29691e-53	7.73922e-49
SBF2	-0.295173	0.178	0.254	3.23665e-53	1.09056e-48
HMG20B	-0.270004	0.178	0.257	8.36066e-53	2.81704e-48
FZD1	-0.275268	0.112	0.183	1.33381e-52	4.49415e-48
KHDRBS1	-0.286116	0.455	0.503	1.40042e-52	4.71857e-48
MAPK10	-0.26743	0.18	0.255	2.26859e-52	7.6438e-48
DARS	-0.28724	0.231	0.303	3.77389e-52	1.27158e-47
BOD1L1	-0.299254	0.382	0.44	3.96919e-52	1.33738e-47
HSPA1A	-1.39329	0.784	0.787	5.98318e-52	2.01597e-47
C1RL	-0.293775	0.225	0.307	6.48617e-52	2.18545e-47
ERCC6L2	-0.307105	0.181	0.261	1.57277e-51	5.2993e-47
REST	-0.283755	0.168	0.248	1.88906e-51	6.365e-47
UBXN1	-0.283839	0.553	0.597	3.08774e-51	1.04038e-46
TEAD1	-0.265249	0.17	0.245	2.10577e-50	7.0952e-46
HNRNPL	-0.31673	0.25	0.319	2.30988e-50	7.7829e-46
CTSZ	-0.310271	0.44	0.496	5.00415e-50	1.6861e-45
TLN1	-0.319507	0.52	0.567	7.64051e-50	2.57439e-45
LTBR	-0.29708	0.263	0.334	9.20715e-50	3.10226e-45
LAMA4	-0.429823	0.623	0.631	1.55619e-49	5.24342e-45
LPP	-0.299043	0.518	0.557	1.71267e-49	5.77069e-45
PCBP2	-0.278391	0.518	0.563	1.90464e-49	6.41748e-45
MT-ND6	-0.385895	0.17	0.251	3.02528e-49	1.01934e-44
MMP19	-0.29745	0.193	0.27	3.37648e-49	1.13767e-44
PML	-0.260145	0.128	0.201	5.38485e-49	1.81437e-44
GCSH	-0.289378	0.271	0.345	6.65366e-49	2.24188e-44
SEPP1	-0.250375	0.908	0.892	6.72314e-49	2.2653e-44
CMTM6	-0.271485	0.26	0.323	2.97328e-48	1.00182e-43
LDHB	-0.255084	0.627	0.646	1.70956e-47	5.76018e-43
FLT3LG	-0.291845	0.154	0.231	3.06115e-47	1.03142e-42
TAGLN2	-0.327941	0.855	0.84	3.11346e-47	1.04905e-42
HNRNPD	-0.29892	0.493	0.547	3.6724e-47	1.23738e-42
SAT2	-0.28754	0.434	0.484	7.22388e-47	2.43401e-42
GBP2	-0.324775	0.299	0.363	8.61589e-47	2.90304e-42
BAZ2B	-0.320139	0.279	0.349	9.22454e-47	3.10812e-42
GRK5	-0.354733	0.297	0.37	1.48329e-46	4.99778e-42
SCARB2	-0.277566	0.521	0.557	3.19934e-46	1.07799e-41
RCN2	-0.301575	0.287	0.355	3.48971e-46	1.17582e-41
TNFRSF10D	-0.25111	0.079	0.137	4.08935e-46	1.37787e-41
MT1E	0.301927	0.403	0.29	8.29611e-46	2.79529e-41
TWSG1	-0.299799	0.231	0.302	1.42947e-45	4.81645e-41
VCP	-0.25235	0.441	0.482	1.536e-45	5.17541e-41
RDX	-0.285317	0.261	0.334	1.74015e-45	5.86328e-41
FAAP20	-0.260321	0.272	0.341	5.18193e-45	1.746e-40
TMEM165	-0.299166	0.322	0.388	8.94412e-45	3.01363e-40
ITPRIPL2	-0.273637	0.141	0.211	9.75049e-45	3.28533e-40
HNRNPR	-0.26016	0.478	0.522	1.76681e-44	5.95309e-40
GABPB1-AS1	-0.270474	0.175	0.239	2.43878e-44	8.21723e-40
DYNLT1	-0.29847	0.384	0.44	2.54822e-44	8.58598e-40
MT1M	0.557452	0.403	0.304	2.73094e-44	9.20162e-40
EWSR1	-0.291889	0.31	0.377	2.83387e-44	9.54843e-40
HSPA1B	-0.936311	0.643	0.643	3.17343e-44	1.06925e-39
TNFSF10	-0.371616	0.499	0.548	3.18641e-44	1.07363e-39
PLSCR1	-0.264466	0.385	0.455	6.75037e-44	2.27447e-39
RCN1	-0.280525	0.535	0.573	1.22153e-43	4.11583e-39
CCT6A	-0.283159	0.297	0.366	1.60167e-43	5.39666e-39
CP	0.270392	0.568	0.443	1.68058e-43	5.66254e-39
TLE4	-0.291026	0.252	0.315	2.2731e-43	7.65897e-39
IFNGR1	-0.29262	0.386	0.443	2.43337e-43	8.19899e-39
NCBP3	-0.265294	0.161	0.231	1.15224e-42	3.88236e-38
AFF4	-0.320541	0.339	0.398	1.27318e-42	4.28987e-38
XIST	-0.3024	0.564	0.597	1.39791e-42	4.71013e-38
TAF15	-0.278587	0.181	0.254	1.44487e-42	4.86834e-38
ADAR	-0.264147	0.256	0.32	1.54607e-42	5.20934e-38
ARF5	-0.256456	0.326	0.377	2.93739e-42	9.89723e-38
PRMT1	-0.255531	0.347	0.403	1.95269e-41	6.5794e-37
LUC7L3	-0.297123	0.417	0.476	5.59571e-41	1.88542e-36
SPATS2L	-0.318507	0.3	0.367	1.35825e-40	4.57648e-36
GCC2	-0.290959	0.338	0.399	1.97325e-40	6.64867e-36
LUZP1	-0.250488	0.159	0.228	2.54661e-40	8.58055e-36
CANX	-0.280694	0.547	0.571	2.9836e-40	1.0053e-35
ECE1	-0.302407	0.175	0.244	5.08791e-40	1.71432e-35
DAZAP2	-0.267798	0.365	0.415	1.2328e-39	4.15379e-35
RP11-160E2.6	-0.356496	0.235	0.309	1.48601e-39	5.00695e-35
PTS	-0.303523	0.17	0.236	2.79472e-39	9.41654e-35
UBALD2	-0.250444	0.143	0.204	3.06234e-39	1.03182e-34
XRN2	-0.271542	0.323	0.386	3.16501e-39	1.06642e-34
NSD1	-0.251204	0.183	0.246	8.24238e-39	2.77719e-34
USP10	-0.253177	0.119	0.183	8.26212e-39	2.78384e-34
JDP2	-0.367634	0.317	0.373	1.35202e-38	4.5555e-34
MAMDC2	-0.405728	0.26	0.31	2.60463e-38	8.77603e-34
MUSK	-0.27869	0.236	0.307	3.05282e-38	1.02862e-33
PITX1	-0.302282	0.264	0.327	3.0761e-38	1.03646e-33
MXD4	-0.280248	0.308	0.363	3.02822e-37	1.02033e-32
CAPZB	-0.252552	0.702	0.716	3.10795e-37	1.04719e-32
PHF11	-0.263197	0.217	0.276	4.03143e-37	1.35835e-32
SH3PXD2A	-0.253088	0.174	0.236	5.50742e-37	1.85567e-32
APOD	1.23621	0.285	0.217	8.84881e-37	2.98152e-32
ODF2L	-0.285985	0.251	0.308	1.07984e-36	3.63843e-32
EIF3L	-0.25933	0.552	0.579	1.63027e-36	5.49304e-32
OSBPL8	-0.284464	0.504	0.529	1.87308e-36	6.31115e-32
PDE5A	-0.292574	0.3	0.36	2.29979e-36	7.74892e-32
FBXO21	-0.287297	0.221	0.285	3.38941e-36	1.14203e-31
NDUFS2	-0.268569	0.258	0.321	5.55525e-36	1.87179e-31
PPP1R2	-0.262	0.232	0.287	1.75976e-35	5.92933e-31
GSDMD	-0.275472	0.264	0.331	2.00124e-35	6.74298e-31
GTF2I	-0.263114	0.377	0.425	1.03312e-33	3.48099e-29
SERPINB6	-0.300344	0.368	0.423	2.56122e-33	8.62977e-29
FOSL2	-0.287448	0.242	0.299	4.572e-33	1.54049e-28
ATF7IP	-0.256994	0.162	0.222	5.63419e-33	1.89838e-28
ACAP2	-0.253719	0.342	0.39	5.99569e-33	2.02019e-28
PLOD1	-0.277316	0.136	0.202	7.03328e-33	2.36979e-28
KLF9	-0.263918	0.716	0.694	1.13944e-32	3.83922e-28
GCLM	-0.313278	0.1	0.151	1.27115e-32	4.28302e-28
SMPDL3A	-0.275417	0.177	0.236	2.60696e-32	8.7839e-28
RBBP7	-0.29108	0.379	0.427	3.25726e-32	1.0975e-27
GJA1	-0.283798	0.182	0.247	5.85629e-32	1.97322e-27
TBC1D2B	-0.259897	0.193	0.25	9.29799e-32	3.13286e-27
TTC17	-0.264463	0.201	0.264	1.56134e-31	5.26077e-27
LSM14A	-0.251917	0.315	0.365	1.92563e-30	6.48821e-26
MX1	-0.263532	0.11	0.166	5.46847e-30	1.84255e-25
ERLEC1	-0.261111	0.441	0.469	2.35588e-29	7.9379e-25
ARID4B	-0.26293	0.452	0.494	3.47535e-29	1.17098e-24
RGS16	-0.39261	0.161	0.219	2.65639e-28	8.95044e-24
DESI2	-0.252076	0.327	0.371	1.20401e-27	4.0568e-23
MCL1	-0.303751	0.759	0.751	2.29332e-27	7.7271e-23
CXCL12	0.274251	0.891	0.824	2.84749e-26	9.59434e-22
FRMD6	-0.250313	0.199	0.253	9.84595e-26	3.3175e-21
ABCA8	-0.515544	0.598	0.529	3.324e-25	1.11999e-20
ADIRF	0.280859	0.589	0.523	1.72291e-24	5.80518e-20
FAM198B	-0.288104	0.301	0.343	1.6379e-23	5.51874e-19
ZFP36	0.372232	0.978	0.961	2.78573e-23	9.38624e-19
RDH10	-0.32491	0.215	0.269	3.46286e-23	1.16678e-18
RASD1	-0.320549	0.213	0.264	3.64596e-23	1.22847e-18
ANTXR2	-0.269241	0.322	0.372	1.27542e-22	4.29739e-18
BHLHE40	-0.282382	0.12	0.165	2.96076e-22	9.976e-18
SOD2	0.387461	0.815	0.763	1.01144e-21	3.40793e-17
AKR1B1	-0.259092	0.352	0.383	1.71128e-21	5.76598e-17
IFIT2	-0.298426	0.092	0.131	1.64776e-19	5.55195e-15
KITLG	-0.297166	0.425	0.438	2.35181e-17	7.92418e-13
ISG15	-0.294353	0.213	0.249	1.43486e-16	4.83461e-12
BMP4	-0.330465	0.456	0.458	3.87606e-16	1.306e-11
PLK2	-0.318101	0.287	0.327	7.19828e-16	2.42539e-11
PDPN	-0.286615	0.289	0.321	7.81396e-16	2.63284e-11
HLA-DPB1	-0.265538	0.301	0.326	2.4225e-13	8.16238e-09
SLC3A2	0.282277	0.42	0.367	2.44716e-13	8.24545e-09
APLP2	-0.30566	0.699	0.664	2.51171e-12	8.46294e-08
MYADM	-0.282917	0.486	0.477	4.75879e-12	1.60343e-07
CEBPB	-0.336703	0.705	0.676	3.50192e-11	1.17994e-06
HES1	-0.250476	0.507	0.514	1.26189e-08	0.000425181
RGS10	-0.265228	0.436	0.435	3.93107e-07	0.0132454
TNFSF13B	-0.600487	0.33	0.318	1.10807e-06	0.0373355
ANGPTL1	-0.351605	0.571	0.505	1.31173e-06	0.0441973
GADD45G	-0.582306	0.534	0.519	1.58792e-06	0.0535033
VCAN	-0.439072	0.649	0.562	3.31481e-05	1
CTGF	-0.507657	0.707	0.637	0.000134886	1
ID3	-0.406939	0.563	0.552	0.00155326	1
ID1	-0.593565	0.244	0.24	0.00557392	1

## Sheet: Cluster_4 SE-FB
gene	avg_log2FC	pct.1	pct.2	p_val	p_val_adj
F3	4.18978	0.979	0.166	<1E-300	<1E-300
POSTN	3.9248	0.772	0.069	<1E-300	<1E-300
DMKN	2.98241	0.747	0.11	<1E-300	<1E-300
ENHO	2.87448	0.769	0.022	<1E-300	<1E-300
HSPA1A	2.77913	0.904	0.777	<1E-300	<1E-300
FAM150B	2.77837	0.8	0.135	<1E-300	<1E-300
ID1	2.73317	0.698	0.207	<1E-300	<1E-300
HSD17B2	2.69829	0.723	0.005	<1E-300	<1E-300
NSG1	2.68974	0.792	0.061	<1E-300	<1E-300
PLAT	2.68918	0.883	0.455	<1E-300	<1E-300
AGT	2.56231	0.644	0.024	<1E-300	<1E-300
SOX6	2.5619	0.813	0.056	<1E-300	<1E-300
GADD45G	2.41792	0.907	0.494	<1E-300	<1E-300
TRPA1	2.40975	0.718	0.073	<1E-300	<1E-300
FRZB	2.37402	0.886	0.286	<1E-300	<1E-300
PDGFD	2.26024	0.704	0.034	<1E-300	<1E-300
CTGF	2.21107	0.894	0.639	<1E-300	<1E-300
EDNRB	2.20128	0.935	0.451	<1E-300	<1E-300
CAV1	2.14628	0.792	0.201	<1E-300	<1E-300
HSPA1B	2.08192	0.816	0.63	<1E-300	<1E-300
VSTM2A	2.06043	0.481	0.001	<1E-300	<1E-300
NPY	2.05708	0.217	0.003	<1E-300	<1E-300
CD9	1.97616	0.77	0.245	<1E-300	<1E-300
PDGFRA	1.94636	0.951	0.648	<1E-300	<1E-300
NRG1	1.88506	0.453	0.021	<1E-300	<1E-300
CPM	1.87436	0.526	0.086	<1E-300	<1E-300
CXCL14	1.84158	1	0.735	<1E-300	<1E-300
MMP11	1.79945	0.528	0.055	<1E-300	<1E-300
MMP1	1.77395	0.302	0.002	<1E-300	<1E-300
PTGDR2	1.75806	0.618	0.09	<1E-300	<1E-300
BMP4	1.75636	0.834	0.429	<1E-300	<1E-300
ID3	1.72699	0.767	0.539	<1E-300	<1E-300
ATP1B1	1.70588	0.561	0.051	<1E-300	<1E-300
CPE	1.69291	0.46	0.186	<1E-300	<1E-300
PCSK6	1.65195	0.498	0.064	<1E-300	<1E-300
DDHD1	1.64813	0.609	0.146	<1E-300	<1E-300
APLP2	1.63386	0.922	0.655	<1E-300	<1E-300
TSHZ2	1.63224	0.647	0.192	<1E-300	<1E-300
TMEM119	1.60571	0.757	0.321	<1E-300	<1E-300
TAGLN	1.5954	0.653	0.441	<1E-300	<1E-300
COL4A5	1.57059	0.531	0.063	<1E-300	<1E-300
TSLP	1.56349	0.473	0.067	<1E-300	<1E-300
MGLL	1.53739	0.725	0.266	<1E-300	<1E-300
DNAJB1	1.53177	0.832	0.751	<1E-300	<1E-300
COL6A1	1.48599	0.983	0.875	<1E-300	<1E-300
RBP4	1.44021	0.229	0.001	<1E-300	<1E-300
ZEB1	1.43417	0.557	0.135	<1E-300	<1E-300
TSPAN33	1.43361	0.552	0.124	<1E-300	<1E-300
TMEM204	1.41748	0.692	0.275	<1E-300	<1E-300
CXCR4	1.39883	0.43	0.071	<1E-300	<1E-300
FENDRR	1.38102	0.652	0.237	<1E-300	<1E-300
SOX4	1.36565	0.701	0.36	<1E-300	<1E-300
FAM101B	1.36217	0.455	0.075	<1E-300	<1E-300
HSP90AA1	1.35384	0.958	0.951	<1E-300	<1E-300
WNT5B	1.34138	0.439	0.023	<1E-300	<1E-300
BMP2	1.33274	0.607	0.206	<1E-300	<1E-300
COL6A2	1.32797	0.994	0.963	<1E-300	<1E-300
FRY	1.32341	0.349	0.008	<1E-300	<1E-300
HSPA2	1.29129	0.491	0.17	<1E-300	<1E-300
LANCL2	1.27408	0.366	0.033	<1E-300	<1E-300
LIMCH1	1.26557	0.47	0.171	<1E-300	<1E-300
TPM2	1.26436	0.9	0.699	<1E-300	<1E-300
PDPN	1.259	0.594	0.291	<1E-300	<1E-300
MAP1B	1.244	0.478	0.14	<1E-300	<1E-300
WNT5A	1.2272	0.414	0.06	<1E-300	<1E-300
PTPRE	1.22353	0.403	0.041	<1E-300	<1E-300
NBL1	1.21956	0.898	0.711	<1E-300	<1E-300
RP11-356J5.12	1.21318	0.444	0.099	<1E-300	<1E-300
ODC1	1.21054	0.389	0.094	<1E-300	<1E-300
GCLM	1.20958	0.432	0.115	<1E-300	<1E-300
PITX1	1.203	0.593	0.288	<1E-300	<1E-300
AFF3	1.19229	0.434	0.081	<1E-300	<1E-300
LIMS1	1.18026	0.743	0.433	<1E-300	<1E-300
ACTG2	1.1801	0.244	0.014	<1E-300	<1E-300
NUDT4	1.17907	0.824	0.547	<1E-300	<1E-300
KREMEN1	1.17353	0.502	0.149	<1E-300	<1E-300
PROM1	1.1583	0.342	0.016	<1E-300	<1E-300
OSBPL1A	1.13003	0.568	0.266	<1E-300	<1E-300
RGS10	1.12645	0.706	0.414	<1E-300	<1E-300
CALD1	1.12316	0.998	0.983	<1E-300	<1E-300
PKIG	1.09296	0.625	0.313	<1E-300	<1E-300
COL4A6	1.09247	0.34	0.008	<1E-300	<1E-300
MRPS6	1.06394	0.419	0.107	<1E-300	<1E-300
GLP2R	1.05949	0.32	0.005	<1E-300	<1E-300
C9orf16	1.04504	0.63	0.397	<1E-300	<1E-300
PALLD	1.04031	0.737	0.527	<1E-300	<1E-300
DMD	1.0388	0.434	0.148	<1E-300	<1E-300
CHST2	1.03633	0.289	0.021	<1E-300	<1E-300
NDUFA4L2	1.02787	0.413	0.12	<1E-300	<1E-300
SCPEP1	1.02528	0.726	0.534	<1E-300	<1E-300
BMP5	1.00915	0.7	0.314	<1E-300	<1E-300
EGLN3	1.00702	0.354	0.099	<1E-300	<1E-300
CAV2	1.00694	0.439	0.129	<1E-300	<1E-300
PXDN	1.00626	0.524	0.23	<1E-300	<1E-300
F2R	0.991274	0.655	0.299	<1E-300	<1E-300
NEAT1	0.990056	0.89	0.835	<1E-300	<1E-300
ENPP2	0.987633	0.298	0.022	<1E-300	<1E-300
CTTNBP2	0.982508	0.267	0.034	<1E-300	<1E-300
SMIM3	0.981276	0.711	0.393	<1E-300	<1E-300
FIP1L1	0.962694	0.479	0.2	<1E-300	<1E-300
HACD4	0.96247	0.374	0.099	<1E-300	<1E-300
SAT1	0.952188	0.835	0.676	<1E-300	<1E-300
RCSD1	0.933177	0.597	0.257	<1E-300	<1E-300
MYL12A	0.932287	0.813	0.632	<1E-300	<1E-300
SCUBE1	0.928	0.372	0.082	<1E-300	<1E-300
HHIP	0.921192	0.286	0.058	<1E-300	<1E-300
TSPAN2	0.920668	0.293	0.019	<1E-300	<1E-300
MRVI1	0.920563	0.352	0.085	<1E-300	<1E-300
TMEM100	0.919729	0.395	0.156	<1E-300	<1E-300
CCDC68	0.918347	0.53	0.272	<1E-300	<1E-300
DSE	0.9135	0.49	0.246	<1E-300	<1E-300
TSPAN12	0.892056	0.282	0.029	<1E-300	<1E-300
ACP1	0.890069	0.561	0.328	<1E-300	<1E-300
FOXF1	0.889432	0.561	0.32	<1E-300	<1E-300
TBX3	0.885904	0.366	0.109	<1E-300	<1E-300
FAM89A	0.883832	0.303	0.038	<1E-300	<1E-300
FOSB	0.880432	0.884	0.814	<1E-300	<1E-300
SEMA4D	0.880212	0.304	0.035	<1E-300	<1E-300
ALDH2	0.876052	0.69	0.49	<1E-300	<1E-300
STMN1	0.874687	0.323	0.09	<1E-300	<1E-300
HLA-A	0.87119	0.986	0.968	<1E-300	<1E-300
ECM1	0.866788	0.69	0.473	<1E-300	<1E-300
TGFBI	0.8587	0.628	0.333	<1E-300	<1E-300
GMFG	0.84978	0.433	0.139	<1E-300	<1E-300
C9orf3	0.84096	0.522	0.269	<1E-300	<1E-300
ABCC4	0.836522	0.345	0.099	<1E-300	<1E-300
INSC	0.835213	0.294	0.037	<1E-300	<1E-300
PDGFC	0.830349	0.278	0.038	<1E-300	<1E-300
CDH13	0.826168	0.235	0.019	<1E-300	<1E-300
PTCH1	0.824408	0.564	0.287	<1E-300	<1E-300
SNTB1	0.82209	0.269	0.029	<1E-300	<1E-300
GNAI1	0.819779	0.443	0.206	<1E-300	<1E-300
LGALS1	0.814991	0.989	0.958	<1E-300	<1E-300
EMID1	0.811876	0.602	0.361	<1E-300	<1E-300
MALAT1	0.802633	1	0.998	<1E-300	<1E-300
OBSCN	0.785897	0.256	0.025	<1E-300	<1E-300
ANPEP	0.783914	0.288	0.056	<1E-300	<1E-300
REEP2	0.78074	0.232	0.009	<1E-300	<1E-300
SCUBE2	0.772184	0.3	0.067	<1E-300	<1E-300
APOD	0.769268	0.479	0.218	<1E-300	<1E-300
PPP1R14A	0.768717	0.793	0.406	<1E-300	<1E-300
RUNX1	0.758969	0.421	0.179	<1E-300	<1E-300
LDLRAD4	0.755854	0.255	0.045	<1E-300	<1E-300
PERP	0.750226	0.232	0.038	<1E-300	<1E-300
MCTP2	0.744808	0.288	0.071	<1E-300	<1E-300
TSC22D3	0.736407	0.989	0.945	<1E-300	<1E-300
LAMA5	0.735971	0.269	0.053	<1E-300	<1E-300
UBB	0.7334	0.966	0.949	<1E-300	<1E-300
CAMK4	0.72598	0.25	0.03	<1E-300	<1E-300
HHIP-AS1	0.718421	0.272	0.063	<1E-300	<1E-300
PDLIM1	0.715231	0.895	0.733	<1E-300	<1E-300
MMP2	0.705637	0.917	0.771	<1E-300	<1E-300
CYGB	0.693039	0.821	0.584	<1E-300	<1E-300
MGAT5	0.689489	0.253	0.05	<1E-300	<1E-300
ITGA10	0.68186	0.17	0.005	<1E-300	<1E-300
ADAMTS9	0.664314	0.242	0.046	<1E-300	<1E-300
CNTFR	0.663507	0.206	0.015	<1E-300	<1E-300
AMPD3	0.656008	0.197	0.009	<1E-300	<1E-300
FGF9	0.631749	0.192	0.009	<1E-300	<1E-300
CEBPD	0.631034	0.927	0.925	<1E-300	<1E-300
CYTL1	0.612844	0.164	0.002	<1E-300	<1E-300
UBC	0.610668	0.986	0.979	<1E-300	<1E-300
SLC5A3	0.61023	0.205	0.026	<1E-300	<1E-300
LAMC3	0.602768	0.196	0.01	<1E-300	<1E-300
ANXA5	0.59635	0.904	0.843	<1E-300	<1E-300
B2M	0.577773	0.999	0.999	<1E-300	<1E-300
MT-CO2	0.572469	0.993	0.988	<1E-300	<1E-300
MT-ATP6	0.569963	0.993	0.986	<1E-300	<1E-300
SUSD3	0.569081	0.153	0.005	<1E-300	<1E-300
MT-CYB	0.541245	0.996	0.99	<1E-300	<1E-300
MT-CO3	0.468742	0.994	0.991	<1E-300	<1E-300
RPS14	-0.410095	0.985	0.993	<1E-300	<1E-300
RPS3A	-0.410322	0.979	0.994	<1E-300	<1E-300
RPL10	-0.430839	0.996	0.999	<1E-300	<1E-300
RPL14	-0.432752	0.952	0.983	<1E-300	<1E-300
RPS24	-0.43475	0.973	0.993	<1E-300	<1E-300
RPL18A	-0.442484	0.978	0.994	<1E-300	<1E-300
RPLP1	-0.444232	0.996	0.999	<1E-300	<1E-300
RPL22	-0.457754	0.881	0.961	<1E-300	<1E-300
RPS28	-0.464435	0.971	0.993	<1E-300	<1E-300
RPS3	-0.471452	0.968	0.992	<1E-300	<1E-300
RPS5	-0.475149	0.925	0.973	<1E-300	<1E-300
RPS4X	-0.476965	0.987	0.995	<1E-300	<1E-300
RPL35A	-0.478066	0.965	0.99	<1E-300	<1E-300
RPS27A	-0.490813	0.988	0.997	<1E-300	<1E-300
RPL11	-0.514725	0.981	0.996	<1E-300	<1E-300
EEF1A1	-0.514845	0.998	0.999	<1E-300	<1E-300
RPL32	-0.522363	0.985	0.996	<1E-300	<1E-300
RPS15	-0.522406	0.978	0.994	<1E-300	<1E-300
RPS25	-0.53326	0.932	0.981	<1E-300	<1E-300
RPL39	-0.545928	0.932	0.983	<1E-300	<1E-300
RPS13	-0.54784	0.97	0.991	<1E-300	<1E-300
RPS15A	-0.55093	0.962	0.99	<1E-300	<1E-300
RPL36	-0.553227	0.918	0.976	<1E-300	<1E-300
RPS19	-0.560263	0.965	0.992	<1E-300	<1E-300
COX7C	-0.565329	0.705	0.887	<1E-300	<1E-300
RPL37	-0.570467	0.922	0.978	<1E-300	<1E-300
FTH1	-0.572425	0.996	0.999	<1E-300	<1E-300
RPL13	-0.577882	0.995	0.999	<1E-300	<1E-300
TOMM7	-0.584853	0.685	0.872	<1E-300	<1E-300
SHISA3	-0.592865	0.002	0.181	<1E-300	<1E-300
FAIM2	-0.59907	0.009	0.206	<1E-300	<1E-300
RPS23	-0.603582	0.98	0.995	<1E-300	<1E-300
RPS8	-0.614071	0.985	0.997	<1E-300	<1E-300
ARHGAP15	-0.617322	0.004	0.202	<1E-300	<1E-300
RGMA	-0.636204	0.014	0.214	<1E-300	<1E-300
RPS27	-0.646886	0.976	0.995	<1E-300	<1E-300
SLCO2B1	-0.652353	0.014	0.23	<1E-300	<1E-300
METTL7A	-0.654555	0.159	0.453	<1E-300	<1E-300
RFTN1	-0.655021	0.141	0.419	<1E-300	<1E-300
RPL30	-0.655884	0.973	0.995	<1E-300	<1E-300
TMSB10	-0.660604	0.957	0.986	<1E-300	<1E-300
RPLP2	-0.663749	0.915	0.982	<1E-300	<1E-300
GSTM5	-0.66665	0.079	0.338	<1E-300	<1E-300
WWP1	-0.670028	0.063	0.309	<1E-300	<1E-300
RPL12	-0.672046	0.951	0.99	<1E-300	<1E-300
CPVL	-0.687729	0.015	0.23	<1E-300	<1E-300
PMP22	-0.689585	0.574	0.826	<1E-300	<1E-300
SLIT2	-0.699071	0.031	0.266	<1E-300	<1E-300
GLTSCR2	-0.703507	0.466	0.749	<1E-300	<1E-300
FGF7	-0.703678	0.087	0.436	<1E-300	<1E-300
GFRA1	-0.710936	0.013	0.256	<1E-300	<1E-300
DCLK1	-0.711187	0.013	0.261	<1E-300	<1E-300
PBX1	-0.711838	0.114	0.407	<1E-300	<1E-300
NFIA	-0.723623	0.4	0.712	<1E-300	<1E-300
IL34	-0.725157	0.13	0.416	<1E-300	<1E-300
VIM	-0.72704	0.991	0.999	<1E-300	<1E-300
CTSK	-0.729172	0.507	0.755	<1E-300	<1E-300
DPYSL3	-0.731363	0.088	0.397	<1E-300	<1E-300
PTPRD	-0.742018	0.013	0.248	<1E-300	<1E-300
PAM	-0.742361	0.195	0.486	<1E-300	<1E-300
IL33	-0.749118	0.002	0.205	<1E-300	<1E-300
RAB8B	-0.751651	0.168	0.477	<1E-300	<1E-300
RPL34	-0.754467	0.975	0.996	<1E-300	<1E-300
PROS1	-0.759872	0.216	0.518	<1E-300	<1E-300
CILP	-0.760801	0.004	0.21	<1E-300	<1E-300
DDR2	-0.763667	0.228	0.545	<1E-300	<1E-300
LPAR1	-0.76987	0.112	0.389	<1E-300	<1E-300
ADGRL2	-0.772121	0.03	0.293	<1E-300	<1E-300
MEG3	-0.77719	0.352	0.664	<1E-300	<1E-300
RPL21	-0.781411	0.919	0.985	<1E-300	<1E-300
NRP1	-0.788925	0.007	0.282	<1E-300	<1E-300
TNFSF10	-0.789557	0.2	0.559	<1E-300	<1E-300
FBLN5	-0.789669	0.277	0.603	<1E-300	<1E-300
HSPB8	-0.791708	0.044	0.286	<1E-300	<1E-300
KCTD12	-0.80199	0.048	0.322	<1E-300	<1E-300
ANXA2	-0.803896	0.687	0.867	<1E-300	<1E-300
FAM107A	-0.819542	0.035	0.313	<1E-300	<1E-300
RPS12	-0.820321	0.986	0.998	<1E-300	<1E-300
WNT2B	-0.830675	0.017	0.28	<1E-300	<1E-300
ANK2	-0.832002	0.043	0.35	<1E-300	<1E-300
MMP23B	-0.835418	0.101	0.402	<1E-300	<1E-300
CELF2	-0.836258	0.022	0.333	<1E-300	<1E-300
ALDH1A1	-0.838472	0.043	0.318	<1E-300	<1E-300
MUSK	-0.845343	0.019	0.307	<1E-300	<1E-300
GPC3	-0.848853	0.003	0.188	<1E-300	<1E-300
CYBRD1	-0.85606	0.205	0.544	<1E-300	<1E-300
C1S	-0.861208	0.888	0.99	<1E-300	<1E-300
F10	-0.874896	0.079	0.376	<1E-300	<1E-300
TDO2	-0.880175	0.011	0.256	<1E-300	<1E-300
VMP1	-0.891079	0.266	0.559	<1E-300	<1E-300
TGFBR3	-0.909356	0.091	0.418	<1E-300	<1E-300
ARID5B	-0.912316	0.375	0.726	<1E-300	<1E-300
FXYD1	-0.913194	0.308	0.663	<1E-300	<1E-300
SFTA1P	-0.913325	0.012	0.249	<1E-300	<1E-300
CLEC2B	-0.915355	0.063	0.41	<1E-300	<1E-300
CHRDL1	-0.935365	0.002	0.26	<1E-300	<1E-300
CTSS	-0.936113	0.156	0.47	<1E-300	<1E-300
RPLP0	-0.957781	0.855	0.966	<1E-300	<1E-300
G0S2	-0.966221	0.023	0.295	<1E-300	<1E-300
SPTBN1	-0.983819	0.38	0.74	<1E-300	<1E-300
HPGD	-0.984342	0.012	0.258	<1E-300	<1E-300
NPC2	-0.984358	0.393	0.757	<1E-300	<1E-300
SVEP1	-0.988847	0.028	0.361	<1E-300	<1E-300
MGST1	-0.990478	0.021	0.221	<1E-300	<1E-300
IFI16	-0.991177	0.17	0.58	<1E-300	<1E-300
THY1	-1.0033	0.371	0.65	<1E-300	<1E-300
RASL11A	-1.01044	0.108	0.395	<1E-300	<1E-300
FAM198B	-1.01898	0.017	0.355	<1E-300	<1E-300
HLA-DRB1	-1.02511	0.037	0.261	<1E-300	<1E-300
FSTL1	-1.03189	0.44	0.689	<1E-300	<1E-300
S100A6	-1.03273	0.965	0.989	<1E-300	<1E-300
CD248	-1.03587	0.074	0.305	<1E-300	<1E-300
SERPING1	-1.04694	0.596	0.88	<1E-300	<1E-300
PLTP	-1.05525	0.464	0.755	<1E-300	<1E-300
ZFP36L2	-1.06645	0.795	0.941	<1E-300	<1E-300
ADD3	-1.06743	0.103	0.501	<1E-300	<1E-300
C16orf89	-1.06958	0.04	0.392	<1E-300	<1E-300
VCAN	-1.08289	0.293	0.609	<1E-300	<1E-300
ABCA6	-1.08548	0.015	0.362	<1E-300	<1E-300
CHL1	-1.1111	0.063	0.383	<1E-300	<1E-300
CADM3	-1.13715	0.019	0.331	<1E-300	<1E-300
MFAP4	-1.17754	0.859	0.974	<1E-300	<1E-300
CXCL2	-1.18059	0.084	0.335	<1E-300	<1E-300
PCOLCE2	-1.18186	0.002	0.205	<1E-300	<1E-300
C1QTNF3	-1.18221	0.004	0.234	<1E-300	<1E-300
LIFR	-1.18879	0.043	0.439	<1E-300	<1E-300
KITLG	-1.22965	0.045	0.464	<1E-300	<1E-300
IL6ST	-1.23161	0.524	0.856	<1E-300	<1E-300
FNDC1	-1.2413	0.017	0.303	<1E-300	<1E-300
ITM2A	-1.24594	0.019	0.291	<1E-300	<1E-300
RBP5	-1.25119	0.063	0.396	<1E-300	<1E-300
SEPP1	-1.27044	0.615	0.918	<1E-300	<1E-300
DPT	-1.27841	0.2	0.56	<1E-300	<1E-300
CRYBG3	-1.28094	0.234	0.625	<1E-300	<1E-300
IGF1	-1.29181	0.015	0.326	<1E-300	<1E-300
ITIH5	-1.31059	0.236	0.658	<1E-300	<1E-300
GREM1	-1.31095	0.012	0.236	<1E-300	<1E-300
QSOX1	-1.32109	0.276	0.648	<1E-300	<1E-300
CTSH	-1.3435	0.022	0.37	<1E-300	<1E-300
CCL2	-1.36134	0.347	0.617	<1E-300	<1E-300
FN1	-1.37928	0.216	0.556	<1E-300	<1E-300
CFH	-1.38252	0.679	0.9	<1E-300	<1E-300
S100A4	-1.39737	0.614	0.822	<1E-300	<1E-300
FBLN2	-1.39961	0.014	0.286	<1E-300	<1E-300
OGN	-1.42388	0.003	0.292	<1E-300	<1E-300
PRELP	-1.42763	0.012	0.376	<1E-300	<1E-300
MATN2	-1.43024	0.056	0.444	<1E-300	<1E-300
TIMP3	-1.44614	0.462	0.684	<1E-300	<1E-300
PCDH7	-1.47648	0.02	0.466	<1E-300	<1E-300
PID1	-1.47804	0.026	0.565	<1E-300	<1E-300
ADAMTS1	-1.48463	0.266	0.663	<1E-300	<1E-300
ZEB2	-1.4972	0.081	0.584	<1E-300	<1E-300
PLPP1	-1.50122	0.33	0.805	<1E-300	<1E-300
FBN1	-1.50543	0.297	0.611	<1E-300	<1E-300
SLIT3	-1.51612	0.009	0.449	<1E-300	<1E-300
SAMHD1	-1.52005	0.142	0.604	<1E-300	<1E-300
ADAM28	-1.54549	0.052	0.372	<1E-300	<1E-300
ABI3BP	-1.55521	0.281	0.653	<1E-300	<1E-300
RSPO3	-1.57897	0.005	0.412	<1E-300	<1E-300
GPNMB	-1.57957	0.007	0.338	<1E-300	<1E-300
APOE	-1.58095	0.506	0.825	<1E-300	<1E-300
SERPINE2	-1.58725	0.088	0.509	<1E-300	<1E-300
COL14A1	-1.59242	0.32	0.752	<1E-300	<1E-300
IGFBP4	-1.62861	0.337	0.788	<1E-300	<1E-300
MARCKS	-1.66381	0.074	0.641	<1E-300	<1E-300
VCAM1	-1.66984	0.054	0.545	<1E-300	<1E-300
TMSB4X	-1.69279	0.949	0.999	<1E-300	<1E-300
HAPLN1	-1.69981	0.029	0.392	<1E-300	<1E-300
TNFSF13B	-1.70084	0.013	0.345	<1E-300	<1E-300
CP	-1.7364	0.012	0.513	<1E-300	<1E-300
GLUL	-1.74337	0.492	0.914	<1E-300	<1E-300
CTSC	-1.79447	0.411	0.666	<1E-300	<1E-300
CD74	-1.80463	0.174	0.602	<1E-300	<1E-300
CXCL12	-1.8605	0.437	0.874	<1E-300	<1E-300
CXCL1	-1.97617	0.08	0.379	<1E-300	<1E-300
ABCA8	-1.99801	0.037	0.587	<1E-300	<1E-300
ANGPTL1	-2.05366	0.019	0.562	<1E-300	<1E-300
PLPP3	-2.07442	0.246	0.792	<1E-300	<1E-300
C10orf10	-2.12795	0.251	0.499	<1E-300	<1E-300
CCDC80	-2.15322	0.305	0.694	<1E-300	<1E-300
TNXB	-2.21479	0.059	0.599	<1E-300	<1E-300
PLAC9	-2.29955	0.273	0.763	<1E-300	<1E-300
GSN	-2.30183	0.723	0.923	<1E-300	<1E-300
EFEMP1	-2.30557	0.13	0.668	<1E-300	<1E-300
C3	-2.36478	0.089	0.608	<1E-300	<1E-300
ADH1B	-2.4349	0.194	0.901	<1E-300	<1E-300
FBLN1	-2.44231	0.547	0.895	<1E-300	<1E-300
CCL8	-2.47668	0.039	0.319	<1E-300	<1E-300
CCL13	-2.53789	0.043	0.308	<1E-300	<1E-300
SFRP1	-2.55646	0.12	0.545	<1E-300	<1E-300
MFAP5	-2.70707	0.005	0.217	<1E-300	<1E-300
CLU	-2.82652	0.083	0.473	<1E-300	<1E-300
FABP5	-2.92246	0.07	0.419	<1E-300	<1E-300
C7	-2.94456	0.024	0.63	<1E-300	<1E-300
CCL11	-3.12159	0.077	0.448	<1E-300	<1E-300
CLEC3B	-3.15072	0.025	0.483	<1E-300	<1E-300
PTGDS	-3.49206	0.245	0.752	<1E-300	<1E-300
MGP	-3.65356	0.257	0.613	<1E-300	<1E-300
SFRP2	-3.69468	0.009	0.273	<1E-300	<1E-300
LUM	-3.74072	0.248	0.994	<1E-300	<1E-300
CFD	-4.10045	0.55	0.833	<1E-300	<1E-300
DCN	-4.19057	0.331	0.995	<1E-300	<1E-300
ADAMDEC1	-4.56959	0.266	0.767	<1E-300	<1E-300
CCL19	-4.9375	0.095	0.342	<1E-300	<1E-300
CCL21	-6.33564	0.067	0.362	<1E-300	<1E-300
DKK3	-1.00093	0.209	0.469	<1E-300	<1E-300
RPS21	-0.555562	0.786	0.919	<1E-300	<1E-300
PMEPA1	0.777861	0.364	0.132	<1E-300	2.63017e-299
F2RL3	0.749824	0.216	0.034	<1E-300	3.75321e-299
CST3	-0.736672	0.931	0.974	<1E-300	6.85639e-298
ARHGAP18	0.80018	0.401	0.166	<1E-300	6.9296e-298
NRIP3	0.449822	0.152	0.008	<1E-300	1.39025e-297
RPL13A	-0.925031	0.771	0.924	<1E-300	5.06813e-297
HSPH1	1.33717	0.466	0.26	<1E-300	9.09699e-297
PLXDC2	-0.729649	0.149	0.405	<1E-300	1.10641e-296
ITGA1	0.795227	0.458	0.226	<1E-300	3.42947e-294
RCL1	0.698549	0.305	0.094	<1E-300	5.38164e-294
HSPB6	-0.791503	0.039	0.253	<1E-300	1.55524e-293
TRIM22	-0.58041	0.066	0.3	<1E-300	5.95598e-292
GGT5	-1.02011	0.291	0.549	<1E-300	6.3364e-292
PLAU	0.943794	0.447	0.21	<1E-300	2.88026e-291
ADI1	-0.657142	0.198	0.482	1.26063e-307	4.54133e-290
GAS6	-0.754687	0.161	0.428	2.56012e-307	3.35691e-288
WDR41	0.70758	0.316	0.106	5.59814e-307	3.88964e-288
APBB1IP	-0.466422	0.004	0.175	9.65018e-307	1.55333e-286
ZNF385A	-0.576776	0.032	0.238	8.22809e-306	2.9335e-286
EBF1	-0.554382	0.003	0.18	9.24723e-305	3.16809e-286
MTUS1	0.798801	0.309	0.1	2.58703e-304	5.86171e-286
ABR	0.621376	0.226	0.045	3.29851e-304	5.25124e-285
NR4A1	0.885625	0.553	0.31	1.12617e-303	7.73179e-285
RPS18	-0.42203	0.987	0.996	2.14404e-303	8.08782e-285
ARRDC2	0.873972	0.392	0.163	8.02712e-303	1.74305e-284
OSR2	-0.806361	0.026	0.222	2.14803e-302	2.05624e-284
C1QL1	0.670739	0.287	0.081	6.18651e-302	3.50283e-284
HSPA8	0.898323	0.805	0.743	6.75791e-302	4.5307e-284
DAB2	-0.633559	0.18	0.449	3.3724e-301	6.4755e-284
PBXIP1	0.823557	0.425	0.202	4.8282e-301	5.43838e-283
CAPZB	0.675656	0.803	0.705	1.30215e-300	1.70245e-282
EEF1D	-0.459257	0.864	0.951	2.05797e-300	4.9291e-282
COL18A1	-0.847734	0.263	0.529	3.04921e-298	1.10075e-281
HSPB1	0.944084	0.874	0.829	1.41817e-297	2.12121e-281
BHLHE40	0.810304	0.356	0.137	5.22659e-297	2.53918e-281
HLA-DRA	-1.00574	0.034	0.241	8.93774e-296	2.45881e-278
HLA-C	0.480778	0.981	0.973	1.25374e-295	2.32887e-277
ARHGAP20	-0.59734	0.035	0.238	1.47308e-294	2.66186e-277
DAAM1	-0.715287	0.143	0.397	5.04403e-294	5.42916e-277
ALCAM	0.948406	0.195	0.032	1.42067e-293	1.14591e-276
RGS6	0.421054	0.124	0.001	7.91245e-293	1.41733e-276
CYP7B1	-0.665655	0.059	0.273	2.1954e-292	1.84538e-276
FAH	0.646095	0.246	0.061	2.27166e-292	2.719e-276
SH3BP5	-0.674802	0.093	0.325	1.86479e-291	1.61801e-275
HSP90AB1	0.884909	0.947	0.96	2.46264e-291	2.65894e-275
C5orf66-AS1	0.736111	0.285	0.083	3.25999e-291	2.36023e-273
PLEKHF1	-0.502783	0.032	0.226	9.93122e-291	5.27464e-273
MITF	-0.519819	0.046	0.25	2.88219e-290	2.4285e-272
KCTD9	0.729996	0.297	0.1	5.29802e-290	3.76044e-272
EDIL3	-1.47673	0.395	0.569	7.95648e-290	7.38002e-271
KRT17	1.01914	0.123	0.002	1.51109e-289	7.97835e-270
PDLIM3	-0.715572	0.135	0.382	3.11559e-289	1.40622e-269
CD34	-0.592261	0.007	0.176	5.78987e-289	5.12668e-269
BASP1	-0.630781	0.101	0.346	6.05273e-289	9.93515e-269
TNC	0.745119	0.546	0.286	7.51438e-288	1.24519e-268
ASPN	-0.868341	0.031	0.222	1.00418e-287	1.78516e-268
SRGAP1	-0.524929	0.048	0.255	1.24852e-284	9.17327e-268
IFITM2	-0.615367	0.6	0.813	1.5197e-284	2.19548e-267
NR2F2	-0.658823	0.256	0.534	1.32147e-282	2.46198e-267
CPED1	0.743506	0.4	0.188	2.95336e-282	4.86409e-267
TRIB1	0.742451	0.292	0.085	3.12395e-282	6.69785e-267
LSP1	0.83327	0.64	0.423	3.48908e-282	4.43435e-265
HLA-B	0.487414	0.978	0.971	4.43928e-282	4.54152e-265
SDC2	0.758924	0.708	0.515	1.80384e-281	2.8201e-262
CEBPB	1.06237	0.748	0.679	2.79736e-280	1.47468e-261
WLS	0.817497	0.552	0.344	4.39833e-278	4.0937e-261
SAMD5	0.45518	0.13	0.006	6.71862e-275	5.63828e-261
ARHGAP28	0.5686	0.208	0.042	3.07945e-274	1.6863e-260
LRRC17	-0.478455	0.002	0.158	4.5748e-274	6.94747e-260
RCAN2	0.812799	0.518	0.312	1.12207e-273	1.50876e-257
TBX2	0.692547	0.404	0.178	1.79342e-272	1.99835e-257
COL15A1	-0.814912	0.111	0.336	1.10399e-271	2.7887e-257
TMEM47	-0.509338	0.076	0.302	2.87093e-271	3.23029e-257
LMO4	0.802537	0.507	0.305	6.40491e-269	1.0325e-256
SEMA3C	-0.775978	0.004	0.155	1.00538e-268	1.66569e-256
PAG1	0.714241	0.321	0.117	1.08842e-267	5.13493e-256
AC003090.1	0.400672	0.126	0.004	4.23762e-266	3.83569e-255
UBA52	-0.429657	0.859	0.951	1.02404e-263	4.26746e-255
ACSL4	0.778777	0.338	0.136	1.90825e-263	4.28858e-255
GLI3	-0.460921	0.01	0.172	2.62424e-263	1.07365e-254
ARHGAP42	0.691973	0.326	0.126	7.30736e-263	6.24974e-254
PTGFR	-0.466784	0.003	0.161	1.17892e-261	1.13204e-253
BSG	0.546093	0.838	0.764	1.3955e-261	1.49399e-252
LMCD1	0.664434	0.282	0.095	1.72931e-261	1.62493e-252
HSPE1	1.01701	0.647	0.528	2.72149e-258	1.78355e-251
PRSS23	-0.597242	0.021	0.193	2.85438e-258	2.95555e-250
FAM20C	0.67901	0.357	0.154	7.3547e-258	1.00812e-248
PMAIP1	0.68787	0.192	0.036	6.90847e-256	3.14417e-248
CD151	0.631474	0.736	0.62	2.181e-255	7.71749e-248
LY6H	0.565212	0.117	0.002	3.97056e-255	1.40921e-247
LRP4	0.500747	0.154	0.018	6.72222e-255	2.38514e-247
CARMN	0.7006	0.242	0.07	1.9844e-253	2.33277e-245
PSAP	-0.516365	0.699	0.877	3.59312e-252	2.44613e-245
NOTO	0.379872	0.109	0	4.25135e-252	5.6599e-245
LAMA4	0.808732	0.757	0.619	1.44643e-251	7.21188e-245
PAMR1	-0.614767	0.084	0.29	1.96542e-251	3.14315e-244
ANXA2R	0.656697	0.154	0.018	9.64121e-251	3.85081e-244
IER5	0.887627	0.535	0.35	1.04109e-250	4.45054e-244
SOCS1	-0.814914	0.164	0.403	1.54564e-249	4.47022e-244
GDE1	0.691119	0.375	0.172	1.60096e-249	2.28307e-243
EMILIN1	0.580882	0.775	0.607	2.10158e-248	4.07639e-243
GDF15	1.41162	0.269	0.087	3.96853e-248	1.60948e-242
A4GALT	-0.525693	0.112	0.343	5.78309e-247	1.78572e-242
RPL19	-0.306836	0.987	0.995	3.40554e-246	3.432e-242
RPS20	-0.850366	0.462	0.711	6.22621e-246	5.42162e-242
COLEC11	-0.706399	0.019	0.187	1.81112e-245	1.92699e-241
CIB2	0.638829	0.29	0.102	2.55403e-245	1.58258e-239
CDKN2C	-0.432561	0.021	0.188	2.60195e-244	2.11959e-239
CSPG4	0.442826	0.155	0.019	2.76112e-244	2.52691e-239
PTPN9	0.641116	0.25	0.078	3.39918e-244	4.10649e-239
C2orf88	0.470683	0.135	0.011	4.66717e-244	1.39417e-238
MSC	0.841073	0.373	0.177	2.32263e-243	2.019e-238
SQRDL	0.757038	0.349	0.156	3.11092e-243	4.15664e-237
WISP2	-0.865179	0.002	0.145	5.42283e-243	1.16865e-236
C1R	-0.653214	0.83	0.91	7.02771e-243	3.03588e-234
FGF13	-0.429966	0.013	0.174	7.50756e-243	5.69655e-234
CYB5A	-0.668856	0.281	0.53	3.90524e-242	8.34146e-234
ABCA10	-0.494949	0.006	0.154	9.50264e-242	7.73074e-233
ITGB1	0.543792	0.879	0.789	9.70566e-242	1.87836e-232
TMEM30A	0.752839	0.571	0.398	2.09088e-241	2.31342e-231
FOXL1	0.499641	0.165	0.028	2.56389e-241	2.33829e-231
COMMD6	-0.502989	0.568	0.791	4.26324e-241	2.74585e-231
CNTN1	-0.417377	0.003	0.145	2.14945e-240	2.94955e-231
RPL38	-0.485963	0.776	0.913	1.61298e-239	7.11221e-231
PI16	-1.16371	0.001	0.142	4.27003e-238	1.23533e-230
SPRY4	0.62953	0.248	0.07	5.32548e-238	1.85975e-230
LINC01133	-0.448752	0.002	0.136	6.40473e-238	2.23342e-230
SLPI	-1.63889	0.002	0.139	1.66158e-237	7.42333e-230
IL15RA	-0.490497	0.089	0.298	1.66845e-237	1.9022e-229
FLRT2	-0.411603	0.003	0.142	3.73553e-237	6.46126e-229
YBX3	0.773254	0.772	0.728	5.30213e-237	1.44672e-228
RPL31	-0.753402	0.566	0.776	1.3132e-236	4.92799e-228
VEGFA	0.911064	0.448	0.266	3.53178e-236	4.98065e-228
SLC44A3	0.451809	0.156	0.023	7.38056e-236	1.20202e-227
FGFR2	-0.507208	0.006	0.148	1.13179e-234	3.21748e-227
RPS7	-0.389524	0.973	0.991	1.5617e-234	6.23483e-227
GRIN2A	0.355055	0.11	0.004	9.31358e-234	1.20223e-226
LINC01082	-0.638296	0.179	0.416	6.96103e-233	2.55487e-226
CXCL6	-0.859257	0.024	0.189	1.51497e-232	1.97445e-225
MEDAG	-0.505358	0.001	0.137	1.54829e-232	1.50704e-224
MBP	-0.444582	0.022	0.187	1.75179e-232	3.02516e-224
NQO1	0.61613	0.264	0.089	4.54683e-231	5.68829e-223
SDC4	0.652899	0.287	0.107	9.61654e-231	7.73409e-223
TMEM176B	0.382	0.976	0.976	1.05571e-230	1.88946e-222
LOXL2	0.712566	0.323	0.127	3.71111e-230	2.59678e-222
PRRX1	-0.457265	0.016	0.181	3.09833e-229	4.91799e-222
FAU	-0.33778	0.966	0.988	4.14428e-229	8.43465e-221
MAP1LC3A	0.684653	0.674	0.509	9.66306e-229	1.11398e-220
COL6A5	-0.729298	0.007	0.149	2.04103e-228	1.46623e-220
EPHA3	-0.483898	0.022	0.184	8.61771e-228	1.308e-218
DST	-0.558106	0.477	0.726	5.13515e-227	1.69773e-218
FARP1	0.631352	0.577	0.356	1.62254e-226	4.67157e-218
KAZN	-0.45286	0.022	0.18	2.78531e-226	5.04018e-218
COL4A2	0.666474	0.644	0.456	3.12804e-226	3.42131e-217
AC002511.2	0.38393	0.123	0.011	1.58116e-225	3.41482e-213
COL5A1	0.686907	0.587	0.381	3.84436e-225	5.14393e-213
HMCN2	-0.413644	0.005	0.139	9.3271e-225	9.31422e-213
GPX4	-0.577859	0.575	0.772	1.1321e-224	1.23851e-212
CCDC109B	-0.388343	0.023	0.177	1.373e-224	5.02971e-212
IGSF10	-0.48506	0.001	0.13	1.49542e-223	5.66353e-212
FHL2	0.590388	0.577	0.35	1.86655e-223	1.4519e-211
MCAM	0.464679	0.157	0.026	7.69412e-223	1.98859e-211
TPD52L1	-0.504387	0.002	0.134	2.56628e-222	2.24904e-211
CD24	-0.767053	0.04	0.213	6.91598e-222	1.25952e-210
CLDN11	-0.462805	0.001	0.125	1.28449e-221	1.39653e-210
CES1	-0.728896	0.092	0.286	2.22214e-221	4.75656e-210
NCOA7	-0.47445	0.131	0.355	2.60836e-221	3.02042e-209
PTN	-0.750398	0.343	0.573	3.10318e-221	3.58253e-209
SMIM14	-0.557599	0.233	0.47	3.5909e-221	1.16598e-207
RPL9	-0.379742	0.941	0.979	5.4318e-221	3.85108e-207
MAF	-0.518561	0.149	0.369	6.81706e-221	5.02456e-207
PLA2G2A	-1.62088	0.002	0.125	1.222e-219	3.24256e-206
GPR20	0.371196	0.1	0.003	1.6561e-219	2.70658e-205
DDAH2	-0.555218	0.259	0.506	1.77401e-219	5.45609e-205
ISLR	-0.515049	0.237	0.495	2.6683e-219	9.14394e-205
GATM	0.611973	0.204	0.053	1.51559e-218	1.15277e-204
ADAMTSL4	-0.445976	0.041	0.201	3.45206e-218	3.27492e-204
GCLC	0.57651	0.244	0.077	6.95022e-218	1.07111e-203
AHNAK2	-0.399578	0.011	0.152	3.27996e-217	2.21269e-203
CYS1	0.665892	0.352	0.174	3.54468e-217	3.28269e-203
DPP4	-0.455509	0.02	0.167	4.20333e-217	7.04446e-203
DNAJB6	0.687777	0.488	0.321	5.5086e-217	8.08463e-202
ARRDC3	-0.566869	0.149	0.356	7.75902e-217	1.41106e-200
TNFAIP6	-0.506848	0.013	0.149	8.13517e-216	2.85527e-200
GPSM3	0.487869	0.195	0.05	1.56351e-215	5.39828e-200
LSAMP	-0.458592	0.066	0.254	2.7658e-215	8.91649e-200
TNFAIP8L3	-0.374965	0.016	0.157	1.79933e-214	1.21271e-199
PSMB1	0.552923	0.762	0.686	1.75112e-213	3.10482e-199
GSG1L	0.332013	0.118	0.011	1.96665e-213	6.13391e-199
HSPA6	1.99901	0.197	0.049	2.93928e-212	2.20039e-197
CD302	-0.605266	0.198	0.426	3.53768e-211	3.43346e-197
PPIC	-0.620155	0.277	0.517	4.94696e-209	5.71756e-197
ECM2	-0.383167	0.018	0.157	8.01852e-209	8.337e-197
SLC1A5	0.63578	0.327	0.152	8.57655e-209	1.04344e-196
FABP4	-1.50842	0.074	0.243	2.5182e-208	1.18409e-196
MCTP1	-0.466469	0.007	0.139	3.2601e-208	3.59367e-196
MXRA7	-0.557884	0.273	0.502	2.95233e-207	4.59164e-196
STXBP6	0.544293	0.222	0.073	2.54947e-206	7.09408e-196
NFKBIZ	-0.804517	0.371	0.592	3.9667e-206	2.07655e-195
ADH5	0.692896	0.686	0.591	1.98155e-205	5.50216e-195
MTRNR2L12	-0.534291	0.274	0.533	8.13011e-205	4.21822e-194
RPL36AL	-0.431759	0.734	0.874	1.47144e-204	1.53716e-193
VEGFC	-0.41789	0.024	0.175	2.65361e-204	1.64833e-193
USP53	-0.427687	0.042	0.201	1.25871e-203	2.52473e-193
BCHE	-0.416391	0.005	0.127	7.64122e-203	2.79509e-193
ADAMTS2	-0.432993	0.041	0.198	1.47227e-202	9.07957e-193
SLC40A1	-0.460175	0.048	0.213	1.87977e-202	1.64658e-192
FCGRT	-0.611203	0.586	0.757	2.66402e-202	4.14742e-192
CYP4B1	-0.587494	0.002	0.119	7.38699e-201	5.7183e-192
LRRC16A	-0.324334	0.001	0.117	1.62842e-200	1.55157e-191
PABPC1	-0.492603	0.583	0.794	2.22561e-200	2.14144e-191
GAPDH	0.427412	0.925	0.928	2.39217e-200	2.85876e-191
TCF21	-1.04614	0.557	0.691	7.12836e-200	2.84767e-190
OMD	-0.403631	0.002	0.12	1.00126e-199	4.08297e-190
H3F3A	0.399862	0.947	0.928	2.27545e-199	7.6035e-190
OSR1	-0.443412	0.006	0.132	5.75874e-199	1.32633e-189
F2RL2	0.36775	0.1	0.005	2.027e-197	1.7932e-189
NOS1AP	0.308171	0.101	0.006	2.35497e-197	8.05835e-189
GUCY1A3	-0.525933	0.035	0.191	5.64047e-197	8.0713e-189
HMGN3	-0.48957	0.298	0.541	1.578e-196	1.03797e-186
PAPSS2	-0.372673	0.024	0.17	1.0904e-195	3.56176e-186
EFCC1	0.548497	0.284	0.113	7.80737e-195	5.09539e-186
CHST1	0.344125	0.125	0.019	8.16109e-195	1.22833e-185
CLMP	0.622237	0.603	0.469	1.90598e-194	2.65882e-185
KRT18	0.6018	0.258	0.094	2.16621e-194	2.86472e-185
ASL	0.615185	0.233	0.08	1.95661e-193	4.27558e-185
GPC6	-0.575257	0.202	0.415	2.46737e-193	8.40602e-185
GRAMD3	-0.400261	0.021	0.159	1.18181e-192	1.08488e-184
ACTN1	0.613542	0.541	0.36	2.25348e-192	1.16052e-184
CTSB	0.618067	0.643	0.518	2.38339e-192	1.39767e-184
PSIP1	-0.467966	0.241	0.479	2.38547e-192	2.10133e-183
COL4A1	0.779434	0.556	0.376	3.11183e-192	1.08901e-182
SLITRK6	0.658237	0.288	0.117	4.3018e-192	2.47906e-182
POLA2	0.581812	0.251	0.092	2.11189e-191	5.7456e-182
MICAL2	0.470399	0.184	0.047	2.21326e-191	1.42314e-181
FGL2	-0.472376	0.012	0.138	2.50479e-190	1.45381e-181
PTMA	0.3963	0.986	0.982	3.7326e-190	2.41879e-181
RERG	-0.409418	0.051	0.218	5.7293e-190	7.03648e-181
CSNK1E	0.626778	0.417	0.246	2.78494e-189	1.74034e-180
IBA57	0.465237	0.139	0.023	3.56046e-189	2.25989e-180
TIMP2	-0.649619	0.581	0.738	1.54729e-188	5.06995e-180
CFB	-0.344419	0.024	0.165	1.73797e-188	9.84047e-180
ARL4C	-0.393371	0.015	0.144	2.22847e-188	1.1591e-179
RPL29	-0.28188	0.974	0.99	5.70651e-188	3.74318e-179
ERRFI1	-0.496338	0.123	0.312	8.19102e-188	1.72069e-178
SEPT11	-0.510925	0.348	0.579	6.29971e-187	2.02374e-178
EPHB6	-0.378778	0.02	0.154	1.78956e-186	2.35283e-178
NCALD	0.51441	0.203	0.061	1.25077e-185	2.51696e-178
NT5E	-0.346786	0.009	0.134	8.36627e-185	3.03548e-178
RARRES1	-0.664765	0.067	0.239	1.03021e-184	4.61338e-178
BCAT1	-0.34787	0.003	0.115	1.63747e-184	6.33214e-178
VIPR2	-0.397063	0.017	0.147	7.13604e-184	6.83442e-178
APOC1	-0.744882	0.18	0.384	8.19442e-184	1.94356e-177
BIRC3	-0.511073	0.065	0.232	1.13041e-183	2.71492e-177
CD81	-0.438142	0.884	0.89	1.28096e-183	4.87527e-177
RPL23A	-0.474165	0.915	0.97	2.38475e-183	6.17194e-177
ST5	0.651938	0.482	0.305	8.41643e-183	3.05879e-176
PRNP	-0.468006	0.457	0.688	1.08899e-182	8.95209e-176
CHCHD10	0.653401	0.46	0.289	1.262e-181	1.11313e-175
ECE1	0.604396	0.386	0.213	1.5513e-181	2.35897e-175
TCF4	0.631129	0.706	0.614	2.37964e-181	2.72786e-175
THBS2	-0.419605	0.023	0.153	2.76778e-181	4.68858e-175
C11orf96	0.887144	0.841	0.782	7.87757e-181	5.67904e-175
PTPRD-AS1	-0.325184	0.006	0.125	1.77066e-180	2.97902e-173
TES	-0.396055	0.032	0.175	3.02789e-180	3.08671e-173
P2RX1	-0.580182	0.059	0.22	3.70303e-180	5.37898e-173
ISCU	0.565055	0.713	0.633	4.86317e-180	1.17524e-172
TFPI	-0.515268	0.493	0.7	9.45102e-179	2.59887e-172
IFNGR1	-0.477053	0.218	0.443	1.94967e-178	1.33642e-171
MPHOSPH6	0.488922	0.205	0.063	2.92706e-178	1.40272e-171
RPL7	-0.600559	0.847	0.94	1.08857e-177	1.80527e-171
FAM110B	-0.336091	0.01	0.129	1.42664e-177	2.68922e-171
EPB41L3	-0.310294	0.011	0.129	2.09898e-177	3.16704e-171
LAMA2	-0.539179	0.143	0.329	2.97675e-177	3.32851e-171
ADAMTS7	0.356509	0.122	0.018	5.06427e-177	5.25136e-171
PREX2	0.63822	0.422	0.249	1.38745e-176	1.36234e-170
NPTN	0.610119	0.493	0.337	1.72694e-176	1.38017e-170
GDNF	0.340981	0.112	0.011	1.27507e-175	1.59164e-170
GALNT15	-0.394438	0.001	0.103	6.80801e-175	3.67743e-170
MDK	-0.47411	0.2	0.419	1.16564e-174	1.39342e-169
PDLIM4	0.615413	0.415	0.249	2.43208e-174	1.75486e-169
RPL3	-0.358655	0.978	0.994	5.27105e-174	1.80436e-169
ADAMTS13	0.358899	0.121	0.016	8.51314e-174	3.46491e-169
HOMER1	0.366247	0.129	0.019	1.54395e-173	3.6601e-169
MBNL2	-0.453981	0.152	0.355	1.95389e-173	7.02572e-169
RAB13	-0.540495	0.377	0.595	2.38851e-173	1.41197e-168
TBC1D2B	0.643351	0.395	0.222	3.39274e-173	4.18783e-168
RPL8	-0.290755	0.977	0.991	3.49146e-173	5.14944e-168
RPL35	-0.304048	0.945	0.977	5.8022e-173	2.4713e-167
S100A16	-0.368518	0.129	0.329	7.92386e-173	6.04481e-167
UAP1	-0.929152	0.114	0.276	1.44276e-172	6.59768e-167
MAP3K8	-0.396013	0.037	0.173	1.15668e-171	1.15936e-166
TOP1	0.620575	0.624	0.504	3.75792e-171	1.41447e-166
GAS1	-0.326127	0.003	0.105	3.99232e-171	2.19581e-166
TNFRSF1B	-0.378786	0.026	0.167	1.84714e-170	2.379e-166
SGCB	0.632063	0.45	0.291	7.94566e-170	6.44359e-166
PPP1R15A	0.563204	0.875	0.864	1.19663e-169	1.24823e-165
IP6K3	0.339706	0.117	0.017	1.46137e-169	1.37002e-165
C1orf54	-0.313409	0.001	0.107	2.17875e-169	2.30097e-165
ZFPM2	-0.298497	0.002	0.106	1.26977e-168	1.73296e-164
FAM69A	-0.328832	0.016	0.134	1.72834e-168	2.47187e-164
OLFML1	-0.393323	0.162	0.367	5.26268e-168	5.83514e-164
PRR16	0.561745	0.336	0.166	5.87983e-168	6.40209e-164
SMARCA2	-0.419969	0.108	0.296	9.32256e-168	2.0129e-163
NAAA	-0.387801	0.083	0.254	2.6325e-167	2.83622e-163
SEMA3A	0.478689	0.211	0.072	2.77438e-167	4.2167e-163
PDE1A	0.606418	0.267	0.111	3.77088e-167	6.91715e-163
PCDHGC3	-0.353824	0.019	0.143	2.97984e-166	7.58847e-163
MMD	0.567517	0.391	0.224	4.40323e-166	1.18288e-162
CHIC2	0.602286	0.475	0.311	3.51942e-165	1.21359e-162
COLCA1	-0.350395	0.014	0.134	3.59583e-165	1.83328e-162
FIBIN	-0.462335	0.042	0.185	3.74255e-165	4.54872e-162
RPL10A	-0.368251	0.95	0.98	4.05406e-165	4.77128e-162
ANXA1	-0.65242	0.457	0.64	6.34634e-164	1.0454e-161
ASPA	-0.343264	0.03	0.161	8.32072e-164	3.42291e-161
SUMO3	-0.411296	0.15	0.347	5.01151e-163	4.93712e-161
ABCA1	-0.418676	0.066	0.223	5.18279e-163	8.12998e-160
LAP3	-0.570653	0.293	0.5	2.67084e-162	9.77046e-160
SYNM	0.366883	0.122	0.023	6.63067e-162	1.28347e-159
FAM114A1	-0.420175	0.239	0.457	1.63227e-161	1.62016e-159
BST1	-0.295383	0.009	0.121	2.19905e-161	2.101e-159
ARL6IP5	-0.453219	0.448	0.657	3.77844e-161	2.18965e-159
IFI27L2	-0.464229	0.432	0.642	5.13003e-161	3.68565e-159
DCBLD1	-0.402206	0.03	0.163	2.29258e-160	4.67886e-159
LDB2	0.529518	0.227	0.086	2.7989e-160	1.38389e-158
CDR1-AS	-0.331892	0.007	0.109	3.19531e-160	3.80445e-158
MBOAT1	0.451203	0.165	0.044	1.03326e-159	7.42614e-158
TUBA1A	0.67002	0.774	0.7	2.76446e-159	9.68667e-157
STK26	0.394579	0.118	0.019	3.75554e-159	1.01268e-156
DLL1	0.710588	0.406	0.231	8.72772e-159	1.47635e-156
SLC29A1	-0.336283	0.022	0.142	1.0027e-158	1.36924e-155
C12orf75	-0.346282	0.019	0.143	4.73879e-158	1.84001e-155
CCNG2	-0.435614	0.116	0.299	5.22115e-158	2.34839e-155
OSMR	-0.485551	0.126	0.309	5.98379e-158	3.66049e-155
HSP90B1	0.387211	0.921	0.903	1.19032e-157	5.13439e-155
IP6K2	-0.446141	0.196	0.399	1.32952e-157	6.24747e-155
PARM1	-0.363073	0.015	0.128	1.5312e-157	1.16222e-154
PTGS1	0.371948	0.12	0.022	1.07051e-156	1.8384e-154
RPSA	-0.360239	0.839	0.931	1.24853e-156	1.801e-153
KLF10	0.644845	0.451	0.295	2.48396e-156	3.71357e-153
AHNAK	-0.524318	0.654	0.804	5.63226e-155	1.10042e-152
ST8SIA4	-0.386513	0.007	0.112	6.18904e-155	1.29529e-152
ANKRD29	-0.387341	0.004	0.109	6.29553e-155	2.80261e-152
C16orf45	-0.384045	0.085	0.239	6.54675e-155	2.97934e-152
LHFP	0.56197	0.635	0.504	1.05823e-154	8.30905e-152
THBS3	-0.339584	0.043	0.181	1.10245e-154	8.40739e-152
C1RL	-0.397019	0.118	0.297	1.50536e-154	9.2238e-152
GUCY1B3	-0.401979	0.024	0.151	1.62496e-154	6.8331e-151
SSC5D	-0.371038	0.065	0.21	1.22554e-153	1.0277e-150
ISG20	0.519057	0.248	0.101	2.12562e-153	3.83436e-150
RPS2	-0.359625	0.978	0.993	3.69078e-153	6.97021e-150
RNF146	-0.383442	0.123	0.304	3.77017e-153	1.17249e-149
FAM129A	-0.296731	0.004	0.102	1.10972e-152	2.16038e-149
PLSCR1	-0.416054	0.246	0.449	2.67059e-152	4.3764e-149
METRNL	-0.458102	0.042	0.171	3.37584e-152	6.37388e-149
SOD3	-0.553486	0.517	0.713	4.99875e-152	9.17247e-149
FRMD6	0.603258	0.387	0.226	6.54567e-152	1.8909e-148
ZDHHC14	0.454687	0.22	0.084	7.96892e-152	1.97741e-148
RPL7A	-0.262547	0.978	0.993	1.56135e-151	5.14145e-148
NPB	-0.397757	0.01	0.116	2.91586e-151	7.30178e-147
CCND3	0.565745	0.31	0.161	5.0421e-151	1.42778e-146
KLF6	0.666584	0.665	0.541	6.15536e-151	1.74932e-146
TPST1	-0.391838	0.165	0.355	1.3988e-150	2.19074e-146
C17orf58	-0.502006	0.028	0.15	1.60544e-150	3.94701e-146
TWIST2	-0.300638	0.032	0.159	3.85254e-150	4.44849e-146
IGFBP5	0.932173	0.784	0.704	5.6366e-150	7.52484e-146
FLT3LG	-0.393189	0.069	0.22	8.03087e-150	1.51183e-145
HLA-DPA1	-0.50055	0.205	0.402	6.52627e-149	1.01016e-144
LRRN4CL	0.524345	0.411	0.24	8.49168e-149	2.10007e-144
CREG1	-0.422634	0.209	0.414	1.94953e-148	3.36025e-144
TPPP3	-0.502372	0.118	0.288	3.01281e-148	1.01111e-143
JUNB	0.4607	0.956	0.949	4.41824e-148	1.56393e-143
C1orf21	0.551579	0.648	0.541	6.26327e-148	7.24351e-143
CXCL3	-0.567798	0.027	0.145	6.88812e-148	7.51141e-143
CD44	-0.47612	0.321	0.528	8.76836e-148	1.67062e-142
PDGFRB	-0.403046	0.15	0.331	9.5645e-148	1.73022e-142
LOXL1	-0.464598	0.18	0.366	1.75322e-147	4.32317e-142
CD99	-0.48979	0.692	0.812	2.88836e-147	4.89213e-142
HINT1	0.45209	0.757	0.682	1.57982e-146	1.37224e-141
ZNF704	-0.311149	0.042	0.17	2.49566e-146	1.86584e-141
ASPH	-0.420091	0.314	0.529	5.72748e-146	2.42663e-140
LRIG3	-0.273049	0.029	0.143	2.36539e-145	5.14931e-140
RPL27A	-0.563634	0.8	0.911	2.39542e-145	1.14078e-139
NEGR1	-0.399114	0.167	0.343	4.63918e-145	1.63426e-139
FAM102B	-0.389414	0.047	0.181	8.48484e-145	1.73557e-139
WFDC1	0.362223	0.431	0.239	2.23048e-144	3.44717e-139
MEIS2	-0.33714	0.068	0.216	1.62277e-143	4.96831e-139
CD59	-0.449034	0.347	0.549	3.64476e-143	5.37865e-139
KANK1	-0.310447	0.031	0.153	4.25152e-143	8.61224e-139
NID1	-0.626333	0.318	0.51	9.64953e-143	1.51591e-138
GRINA	-0.412807	0.125	0.297	1.59661e-142	2.71853e-138
STAT3	0.500946	0.749	0.689	4.1603e-142	3.03059e-138
FAM13A	-0.440676	0.207	0.393	5.43673e-142	3.18369e-138
CSRP2	-0.513094	0.057	0.199	5.75735e-142	5.69956e-138
FOXP2	-0.28134	0.005	0.102	5.77196e-142	5.13651e-137
ADGRL3	0.493784	0.409	0.236	7.05564e-142	7.10695e-137
SNX18	-0.321572	0.051	0.179	4.59131e-141	1.17462e-136
HSPG2	-0.333316	0.091	0.253	7.193e-141	1.79723e-136
OLFML2A	0.442049	0.172	0.054	7.7949e-141	1.84047e-136
GFOD1	0.48162	0.24	0.106	8.34693e-141	2.27409e-136
EPS15	-0.348582	0.093	0.253	1.73779e-140	2.57152e-136
RAMP3	-0.553185	0.013	0.116	3.01015e-140	3.90343e-136
CLSTN3	-0.357347	0.043	0.173	7.68899e-140	3.92409e-136
PTGES	-0.32841	0.062	0.196	1.04425e-139	5.82086e-136
GUK1	0.467103	0.759	0.695	8.02619e-139	7.44433e-136
TXNDC17	0.617657	0.369	0.224	1.26807e-138	8.28148e-136
LMNA	0.630296	0.815	0.792	1.93408e-137	2.92156e-135
AR	-0.311089	0.019	0.132	2.86658e-137	3.68058e-135
NNMT	0.564233	0.859	0.85	4.58397e-137	2.89863e-134
INMT	-0.281723	0.01	0.105	5.385e-137	5.47576e-134
TNFAIP8	0.370311	0.145	0.038	1.03949e-136	7.91065e-134
PPDPF	-0.455641	0.51	0.692	4.03643e-136	2.95259e-133
ADAM19	0.344943	0.104	0.018	4.1344e-136	6.3517e-133
NR2F1	-0.501382	0.159	0.335	5.27312e-136	1.01211e-132
CTD-3252C9.4	0.669264	0.257	0.12	1.60342e-135	1.47107e-132
MOB1B	0.436795	0.187	0.07	2.02141e-135	3.63715e-132
EPS8	0.562163	0.348	0.198	2.77442e-135	6.13728e-132
HIF3A	-0.321037	0.028	0.146	2.71427e-134	8.6982e-132
PDIA6	0.460487	0.735	0.679	5.02907e-134	1.82815e-131
S100A10	-1.0267	0.682	0.759	1.1023e-133	2.3669e-131
MINA	-0.363274	0.077	0.234	1.52024e-133	3.96513e-131
CRTAP	-0.423516	0.337	0.535	2.11315e-133	1.69309e-130
KCTD3	-0.339003	0.071	0.214	4.38879e-133	3.04429e-130
RAB7A	0.537146	0.603	0.505	1.0111e-132	1.77701e-129
S100A13	-0.341036	0.742	0.878	1.5707e-132	4.64625e-129
SNED1	-0.319576	0.052	0.175	2.50029e-132	4.93909e-129
ADAMTS5	-0.534072	0.11	0.263	3.03903e-132	7.39369e-129
CAST	-0.350233	0.436	0.633	4.13626e-132	1.06515e-128
RND3	-0.493056	0.427	0.623	5.54111e-132	1.17385e-128
PTP4A3	0.342585	0.119	0.027	7.62317e-132	1.49205e-128
USP2	0.315999	0.108	0.021	9.06662e-132	2.12868e-128
SMYD4	0.581741	0.337	0.189	1.21208e-131	3.24906e-128
RGS2	0.584128	0.467	0.311	1.45609e-131	3.43609e-128
PSMA7	0.452059	0.75	0.689	1.47567e-131	6.247e-128
TMEM150C	-0.404426	0.062	0.208	1.66956e-131	8.07893e-128
FUCA1	-0.250306	0.022	0.132	1.81511e-131	8.43865e-128
USP10	0.524645	0.295	0.155	1.89838e-131	3.79564e-127
DPYSL2	-0.411274	0.208	0.393	4.93754e-131	8.36608e-127
MAGED2	0.553427	0.557	0.452	7.39239e-131	1.0742e-126
LEPR	-0.448159	0.033	0.143	1.2153e-130	1.57996e-126
RGS17	0.354877	0.139	0.037	2.13894e-130	1.84159e-126
AKAP12	-0.392097	0.374	0.586	9.69934e-130	1.92602e-126
ACTA2	1.4556	0.485	0.389	5.4215e-129	3.481e-126
PLK2	0.633529	0.452	0.305	7.28039e-129	3.50935e-126
UBALD2	0.569769	0.316	0.177	8.56793e-129	8.29462e-126
MEIS1	-0.302451	0.05	0.174	1.9324e-128	4.05811e-125
DPYD	-0.295201	0.069	0.206	9.13809e-128	5.38967e-125
NPEPPS	-0.348958	0.161	0.327	1.91616e-127	7.11189e-125
P2RY1	-0.313958	0.013	0.109	2.45726e-127	1.09133e-124
PTMS	0.44807	0.754	0.694	6.01832e-127	1.59633e-124
RAI2	-0.358053	0.096	0.253	8.22961e-127	3.66755e-124
ENPP6	0.406416	0.208	0.082	1.37632e-126	4.99228e-124
NGFRAP1	-0.361211	0.526	0.727	2.22949e-126	2.38867e-123
RPL41	-0.362574	0.964	0.987	3.32468e-126	9.35486e-123
CHST11	0.477331	0.224	0.099	4.34736e-126	1.01196e-122
CREB3L2	0.525174	0.364	0.22	7.84581e-126	1.36145e-122
RPL37A	-0.34634	0.861	0.944	1.04403e-125	2.7237e-122
CHST7	-0.321653	0.027	0.136	1.10613e-125	3.04592e-122
TMEM37	-0.289365	0.022	0.124	3.93352e-125	4.51406e-122
GSTM1	-0.345169	0.023	0.128	6.43162e-125	1.76541e-121
CKB	-0.470202	0.106	0.262	9.36395e-125	1.81847e-121
PTGFRN	-0.334214	0.064	0.195	1.06871e-124	2.23982e-121
IFI6	-0.41048	0.231	0.417	1.88521e-124	3.58912e-121
CD63	-0.297792	0.973	0.987	9.41518e-124	3.76059e-121
ANKRD33B	-0.266183	0.016	0.111	1.042e-123	3.99879e-121
TGFB1	0.495332	0.319	0.171	2.83095e-123	4.0389e-121
KLHL23	-0.463174	0.066	0.192	2.85463e-123	6.2663e-121
RUNX1T1	-0.308208	0.088	0.231	4.08241e-123	1.22788e-120
ADRA2A	-0.481578	0.01	0.1	7.0875e-123	1.37219e-120
ITM2B	-0.252488	0.957	0.98	7.20922e-123	2.86233e-120
SERTAD1	0.541148	0.617	0.498	1.37866e-122	8.58231e-120
RPH3AL	0.286949	0.101	0.019	2.75388e-122	8.97051e-120
KCNS3	-0.375322	0.052	0.175	2.80148e-122	1.46122e-119
CUTC	-0.369565	0.149	0.317	4.82829e-122	1.73e-119
HSD3B7	-0.283811	0.036	0.15	5.81345e-122	1.7917e-119
AOX1	-0.259221	0.015	0.109	8.14031e-122	1.01527e-118
HERPUD1	0.291868	0.74	0.655	8.86136e-122	2.49099e-118
DERL1	0.502257	0.388	0.254	9.59011e-122	3.12714e-118
HLA-DPB1	-0.430711	0.167	0.331	1.16871e-121	3.17456e-118
MYH10	-0.300359	0.077	0.212	1.45072e-121	7.06415e-118
FHL1	-0.414233	0.642	0.8	2.18752e-121	7.48621e-118
TSC22D1	-0.720877	0.822	0.89	2.54819e-121	1.42996e-117
MYL12B	0.377515	0.86	0.836	7.06877e-121	2.63793e-117
CHCHD2	0.361034	0.873	0.856	8.08424e-121	5.01651e-117
HOTAIRM1	0.480551	0.223	0.101	2.34147e-120	5.69854e-117
TCF7L2	-0.321838	0.101	0.243	3.40824e-120	7.01486e-117
RTN3	-0.351501	0.246	0.447	5.80655e-120	9.26924e-117
RPS11	-0.333327	0.841	0.926	6.12344e-120	9.89494e-117
EIF4B	-0.381367	0.48	0.671	1.49725e-119	1.02648e-116
PAPPA	0.482593	0.283	0.144	1.97959e-118	1.03467e-116
OSBPL8	-0.389869	0.338	0.536	2.13137e-118	4.21871e-116
HOXA11	0.305333	0.123	0.034	5.81677e-118	5.41502e-116
CD68	-0.290805	0.031	0.139	6.57817e-118	5.87632e-116
THBS1	-0.710382	0.362	0.539	9.04466e-118	5.90633e-116
PRDM1	0.425508	0.282	0.146	2.63047e-117	5.93134e-116
CYBA	-0.346356	0.521	0.718	3.20938e-117	7.14851e-116
BACE2	-0.350994	0.098	0.244	1.21291e-116	8.61364e-116
GFPT2	-0.340095	0.04	0.153	1.45804e-116	2.56823e-115
KRT8	0.416309	0.233	0.106	2.26446e-116	2.94405e-115
ACP5	0.520177	0.44	0.301	4.63065e-116	3.54325e-115
JUN	0.507352	0.971	0.989	5.07766e-116	3.94136e-115
ARHGAP29	-0.328347	0.089	0.23	6.46341e-116	4.98357e-115
PFDN5	-0.293054	0.854	0.934	8.48836e-116	9.18866e-115
NRP2	-0.320404	0.032	0.142	1.546e-115	1.65135e-114
COMT	0.502482	0.552	0.444	3.71494e-115	1.6808e-114
RPS27L	-0.365739	0.46	0.648	6.73884e-115	8.62268e-114
FBXO32	0.504435	0.271	0.14	1.02195e-114	1.26181e-113
NPDC1	-0.312469	0.129	0.291	2.54358e-114	1.42383e-113
HIST1H1E	-0.483557	0.196	0.366	3.19612e-114	1.78892e-113
EEF2	-0.350826	0.842	0.924	5.77192e-114	5.75791e-113
RGL1	-0.305825	0.049	0.168	1.35974e-113	3.54757e-112
DNAJA1	0.819954	0.737	0.712	2.17911e-113	3.67745e-112
YPEL3	-0.328116	0.168	0.341	5.70254e-113	5.4179e-112
STMN3	-0.281538	0.08	0.211	9.31505e-113	5.49598e-112
BNC2	-0.282052	0.056	0.177	1.01756e-112	6.39044e-112
CTC-321K16.1	0.347694	0.137	0.042	1.05527e-112	6.77014e-112
GAS7	-0.343703	0.149	0.311	4.08206e-112	7.4301e-112
SLC23A2	0.40938	0.157	0.056	4.88162e-112	3.41843e-111
BAG3	0.752698	0.361	0.228	1.28105e-111	4.57501e-111
IL1R1	0.492914	0.634	0.536	1.7611e-111	5.54714e-111
RPL4	-0.328404	0.783	0.898	9.03821e-110	1.18862e-110
TSTD1	-0.303675	0.038	0.15	1.93617e-109	1.80599e-110
FAM84A	0.393737	0.181	0.069	3.54721e-109	2.02456e-110
DUSP2	0.495632	0.107	0.025	2.25413e-108	6.29017e-110
HTRA3	-0.486895	0.131	0.284	2.60155e-108	6.30741e-110
CRISPLD2	0.352677	0.773	0.651	4.42374e-108	6.83585e-110
PRKCDBP	-0.370968	0.354	0.538	5.52278e-108	9.07024e-110
IFIT2	-0.425871	0.028	0.127	7.08701e-108	1.01321e-109
ETS2	0.474255	0.619	0.495	1.26807e-107	1.50536e-109
VASP	0.441239	0.221	0.103	1.39043e-107	1.69704e-109
FLNB	-0.287022	0.052	0.167	2.21592e-107	1.82773e-109
MT-CO1	0.267343	0.998	0.997	2.28757e-107	1.95567e-109
ADAM33	-0.284133	0.054	0.167	9.89514e-107	2.70437e-109
SDK1	0.547681	0.277	0.156	2.56707e-106	4.00117e-109
ABHD14A	-0.286797	0.074	0.201	3.93859e-106	4.11274e-109
EPHX1	-0.40405	0.32	0.501	8.35829e-106	5.36941e-109
PPP1R2	0.513084	0.391	0.262	1.16064e-105	1.01368e-108
OGFRL1	-0.34606	0.071	0.202	1.75684e-105	3.23929e-108
CALR	0.38643	0.842	0.81	2.19501e-105	3.9331e-108
DIO2	-0.392998	0.037	0.142	2.49608e-105	5.92354e-108
RP11-160E2.6	-0.42141	0.141	0.3	2.82743e-105	1.26326e-107
CREB5	-0.341049	0.036	0.14	8.70433e-105	1.89412e-107
NDRG2	-0.488978	0.243	0.416	1.15981e-104	2.17368e-107
PXDC1	-0.348779	0.079	0.209	1.44468e-104	3.53847e-107
PTPRK	-0.353786	0.114	0.253	2.67088e-104	8.51056e-107
MCL1	0.455111	0.778	0.751	5.16876e-104	8.83204e-107
RYBP	0.465668	0.291	0.16	1.38682e-103	1.19995e-106
CTSF	-0.360958	0.312	0.49	1.76293e-103	1.49928e-106
CFL1	0.359504	0.851	0.835	2.15946e-103	2.93595e-106
SH3D19	-0.360942	0.218	0.39	2.93616e-103	3.1991e-106
GABARAP	-0.386634	0.282	0.459	5.85968e-102	3.91985e-106
PKM	0.506884	0.599	0.513	6.06866e-102	1.70494e-105
FAM162A	-0.319878	0.184	0.348	1.41472e-101	3.69045e-105
NINJ1	0.512742	0.35	0.222	1.80751e-101	3.75343e-105
DUSP5	0.468546	0.209	0.095	2.85227e-101	4.01954e-105
PPFIBP1	-0.337576	0.256	0.433	4.50941e-101	9.05739e-105
WFS1	0.41966	0.203	0.092	5.99998e-101	1.05064e-104
PGM1	0.536724	0.293	0.169	1.15544e-100	1.22708e-104
CNN3	0.448452	0.706	0.638	2.56394e-100	2.30589e-104
BAZ2B	-0.329661	0.181	0.34	2.68249e-100	2.83723e-104
GRIA4	-0.312031	0.017	0.106	2.70726e-100	3.08611e-104
SRSF5	-0.345523	0.599	0.763	3.12264e-100	3.98471e-104
RPS17	-0.578267	0.531	0.695	3.20151e-100	6.45524e-104
GNG11	-0.338539	0.395	0.585	7.03036e-100	1.09104e-103
PHACTR2	0.464843	0.53	0.406	7.92124e-100	1.14288e-103
RPS6	-0.336997	0.964	0.986	8.18635e-100	4.52169e-103
FOXO1	-0.317646	0.08	0.208	1.02461e-99	1.18461e-102
FOSL2	-0.385802	0.147	0.293	3.4307e-99	2.72829e-102
IFIT1	-0.317384	0.076	0.201	4.04082e-99	6.40626e-102
GJA1	0.582818	0.342	0.22	6.62841e-99	9.72783e-102
ALDH9A1	-0.306482	0.163	0.317	9.43397e-99	2.97307e-101
ATP9A	0.301556	0.117	0.032	3.50339e-98	6.71064e-101
DLC1	-0.349585	0.172	0.32	3.69169e-98	6.7319e-101
LBH	0.511309	0.408	0.262	6.70853e-98	6.75051e-101
RBMS1	-0.328563	0.285	0.465	8.78876e-98	7.2743e-101
CAMTA1	0.509219	0.403	0.281	1.89224e-97	3.43778e-100
FIGN	-0.281446	0.053	0.165	3.9505e-97	4.53772e-100
ERGIC3	-0.307361	0.288	0.467	5.67322e-97	1.04872e-99
PON2	0.455337	0.269	0.143	5.70287e-96	1.07613e-99
TGFB1I1	0.510297	0.554	0.457	1.08104e-95	1.37634e-99
FAS	-0.27807	0.051	0.16	1.74733e-95	1.50985e-99
BDKRB2	0.377607	0.148	0.053	3.09678e-95	1.64841e-99
MAB21L2	-0.251426	0.071	0.201	5.05727e-95	2.58417e-99
C1RL-AS1	-0.277847	0.038	0.141	7.59988e-95	2.8912e-99
GPX8	-0.28213	0.138	0.289	1.3774e-94	4.14466e-99
PRDX1	0.375334	0.764	0.721	1.87309e-94	4.71116e-99
PDLIM5	-0.26692	0.068	0.186	2.46928e-94	1.00438e-98
PHLDA2	0.521591	0.212	0.101	5.965e-94	1.14499e-98
HLX	-0.262772	0.053	0.164	1.0568e-93	5.29749e-98
CD4	0.369054	0.203	0.095	1.16012e-93	8.33673e-98
LDLR	0.550548	0.33	0.197	1.2124e-93	9.07098e-98
EIF5	0.451427	0.721	0.684	1.39143e-93	1.25506e-97
SMARCD2	-0.291197	0.078	0.203	1.45085e-93	1.97051e-97
LDHA	0.43823	0.753	0.727	1.55846e-93	1.14092e-96
EHBP1	-0.273951	0.106	0.236	1.72619e-93	1.59605e-96
CLMN	-0.253385	0.022	0.107	8.05414e-93	1.81619e-96
MT2A	0.440968	0.702	0.586	9.55627e-93	2.52768e-96
RAB23	-0.272319	0.066	0.179	2.30023e-92	2.63655e-96
LITAF	-0.318162	0.336	0.521	2.60063e-92	3.35502e-96
NOVA1	-0.288538	0.101	0.232	2.87172e-92	7.64396e-96
MYO6	-0.270736	0.071	0.187	3.45218e-92	8.11369e-96
RNPC3	-0.314014	0.072	0.19	4.44286e-92	1.10545e-95
C16orf87	0.314281	0.14	0.045	4.92319e-92	1.4512e-95
BTBD3	0.370932	0.156	0.063	5.19793e-92	1.52616e-95
HSBP1	-0.335597	0.484	0.666	6.09248e-92	1.88144e-95
FST	0.821038	0.245	0.127	6.36629e-92	2.75655e-95
NFASC	-0.304256	0.089	0.226	1.04371e-91	3.67117e-95
HMGB1	0.342411	0.908	0.895	1.37167e-91	4.59234e-95
UGCG	-0.382353	0.128	0.272	1.52968e-91	5.5731e-95
AC013461.1	-0.285701	0.153	0.302	4.10825e-91	1.04237e-94
CITED2	0.413769	0.672	0.568	4.19344e-91	1.27999e-94
PROSER2	0.34416	0.154	0.058	6.72813e-91	4.69664e-94
OSBPL10	0.399631	0.222	0.108	7.96312e-91	7.65323e-94
COL1A2	-0.292333	0.942	0.97	1.16926e-90	8.78902e-94
PHLDA3	-0.349023	0.155	0.308	1.57023e-90	1.27898e-93
PBX3	-0.251641	0.058	0.165	2.31615e-89	1.47934e-93
LAMB1	0.381433	0.708	0.592	4.02257e-89	2.92726e-93
APCDD1	-0.375626	0.181	0.325	4.36252e-89	4.04717e-93
ATP1B3	0.442391	0.313	0.19	5.87364e-89	7.35224e-93
PDIA5	0.443057	0.294	0.172	6.27942e-89	8.22853e-93
FBXO21	0.540445	0.38	0.258	9.50849e-89	9.63571e-93
SEMA3E	-0.476213	0.093	0.209	1.16257e-88	1.46745e-92
BGN	-0.301688	0.167	0.323	1.43638e-88	1.73095e-92
HMGB2	-0.30157	0.168	0.318	1.66401e-88	3.0429e-92
CLIC4	0.530128	0.372	0.253	2.77377e-88	3.17154e-92
TBX2-AS1	0.310638	0.158	0.064	3.31641e-88	3.46569e-92
MIDN	0.478577	0.321	0.204	3.42781e-88	3.61486e-92
MAP3K5	-0.250631	0.041	0.133	1.05019e-87	4.80582e-92
TCF12	-0.348542	0.161	0.302	4.61853e-87	5.43235e-92
BAMBI	0.435603	0.146	0.056	4.75896e-87	7.48983e-92
IER5L	0.891175	0.454	0.364	7.24585e-87	8.33938e-92
FBXW7	0.461254	0.244	0.133	1.34973e-86	1.70414e-91
CCDC50	-0.309301	0.202	0.367	1.76716e-86	2.83224e-91
STMN2	0.387854	0.305	0.169	1.8687e-86	1.51458e-90
SPATA6	-0.302659	0.161	0.308	2.13499e-86	2.32736e-90
ACTN4	0.50986	0.466	0.352	2.22167e-86	3.32154e-90
PRR5	0.375306	0.177	0.079	2.98947e-86	3.34644e-90
SHROOM1	0.286487	0.115	0.031	4.25298e-85	1.25617e-89
MOCS1	0.308869	0.169	0.076	5.98339e-85	2.46809e-89
NUCKS1	-0.286399	0.625	0.786	6.35473e-85	3.14178e-89
PXK	-0.312436	0.155	0.299	7.4265e-85	3.14923e-89
NAP1L1	-0.330229	0.567	0.732	1.0385e-84	3.98782e-89
NFIX	-0.332927	0.232	0.39	2.49042e-84	4.76906e-89
SARAF	0.437371	0.63	0.561	3.63919e-84	5.89387e-89
DCXR	-0.261332	0.085	0.206	4.34801e-84	7.90696e-89
TRIP10	-0.27592	0.14	0.276	8.08245e-84	1.02321e-88
ZMAT3	-0.280845	0.071	0.183	1.11631e-83	1.94769e-88
ING1	0.463293	0.281	0.166	2.08393e-83	2.80624e-88
SLC38A2	-0.462462	0.592	0.728	2.25153e-83	3.47263e-88
IL15	-0.25355	0.057	0.156	4.17458e-83	4.28775e-88
RPL23	-0.361767	0.718	0.847	5.83991e-83	4.32094e-88
ROBO1	-0.293238	0.117	0.253	6.05997e-83	6.77617e-88
GBP4	0.436451	0.315	0.199	8.33878e-83	6.96018e-88
FHIT	0.327418	0.142	0.055	1.30295e-82	9.41112e-88
ZADH2	0.445585	0.209	0.102	1.35379e-82	1.00058e-87
AKIP1	0.413488	0.226	0.115	3.95294e-82	1.04164e-87
TLE3	0.349321	0.164	0.069	4.93254e-82	1.8193e-87
CLSTN2	0.316205	0.14	0.057	7.11348e-82	2.77717e-87
CCNG1	-0.282361	0.149	0.294	1.30451e-81	5.46648e-87
SRPX2	0.363605	0.18	0.081	1.73136e-81	2.33811e-86
PHC2	0.454163	0.435	0.332	2.67192e-81	8.0725e-86
CXCL13	-2.34615	0.049	0.149	9.52742e-81	9.08149e-86
CD55	-1.36363	0.207	0.317	1.30364e-80	9.95564e-86
PDE5A	-0.264037	0.194	0.354	2.33262e-80	1.03284e-85
ISG15	0.539093	0.349	0.23	2.44382e-80	1.14555e-85
SERTAD4-AS1	0.339121	0.108	0.029	2.7774e-80	1.20078e-85
TAC3	-0.345809	0.028	0.115	5.5055e-80	1.58894e-85
AP3M2	0.319603	0.136	0.053	8.27901e-80	6.20465e-85
PLEKHG1	0.336215	0.161	0.069	1.46886e-79	1.17373e-84
EEF1B2	-0.259511	0.84	0.915	1.05768e-78	1.82864e-84
UGDH	-0.276153	0.082	0.193	1.26044e-78	2.20348e-84
GPC1	0.411541	0.309	0.189	1.71389e-78	2.31615e-84
GYPC	-0.293723	0.352	0.521	3.37588e-78	2.35634e-84
PDE3B	-0.300155	0.05	0.145	3.54329e-78	4.51753e-84
ELK3	-0.263896	0.08	0.196	3.80728e-78	6.83106e-84
FOXF2	0.381964	0.252	0.141	8.42235e-78	8.38416e-84
PDK4	0.470119	0.873	0.843	2.18471e-77	9.85314e-84
EGR2	0.269413	0.105	0.031	2.23556e-77	1.81785e-83
ATP6V1G1	0.409071	0.644	0.589	3.18789e-77	2.12325e-83
MTSS1	0.335068	0.118	0.039	3.72255e-77	2.27822e-83
NCAM1	-0.349387	0.097	0.212	7.54549e-77	5.44795e-83
IL7	-0.267351	0.038	0.131	2.18202e-76	5.47755e-83
FOS	0.312528	0.977	0.984	2.81804e-76	1.10744e-82
IL13RA1	-0.264087	0.108	0.238	4.89477e-76	1.15457e-82
MLF1	0.381071	0.201	0.097	3.91363e-75	3.93651e-82
AHI1	0.485345	0.378	0.267	4.9051e-75	8.14919e-82
TNFRSF12A	0.361918	0.15	0.062	6.56318e-75	1.79725e-81
JAK2	0.386716	0.227	0.123	1.03686e-74	3.29432e-81
TMEM9	-0.266063	0.206	0.357	2.00167e-74	4.84477e-81
LY6E	-0.280664	0.57	0.734	2.26964e-74	7.59278e-81
HNMT	-0.25361	0.184	0.339	5.57051e-74	1.14549e-80
FGFR1	-0.33071	0.308	0.465	9.23289e-74	1.46776e-80
COL1A1	0.349381	0.878	0.854	1.18024e-73	2.33801e-80
ATP1A1	-0.358963	0.204	0.339	1.4666e-73	3.98476e-80
EIF3F	-0.273486	0.571	0.732	1.77645e-73	8.61286e-80
ITM2C	0.36224	0.655	0.575	4.46464e-73	1.55176e-79
MUC12	0.432084	0.273	0.155	4.74129e-73	3.30172e-79
ZNF503	-0.284605	0.111	0.236	7.28308e-73	3.81485e-79
TWSG1	0.504208	0.382	0.274	8.70594e-73	4.19535e-79
SELENBP1	-0.293047	0.199	0.344	9.44051e-73	7.21808e-79
GNAS	0.319179	0.834	0.81	7.50985e-72	1.43344e-78
PLAUR	0.473776	0.231	0.132	1.61541e-71	1.71934e-78
TOX	0.355259	0.156	0.066	1.97288e-71	1.9402e-78
ZFAND2A	0.542227	0.218	0.122	2.23742e-71	2.37858e-78
ARHGDIB	0.45205	0.131	0.051	2.9366e-71	2.95541e-78
MAFF	0.821294	0.468	0.372	3.72073e-71	3.86669e-78
PFN1	0.325473	0.834	0.824	4.42714e-71	4.52637e-78
ITPRIP	0.284883	0.115	0.039	4.47318e-71	1.42274e-77
HDDC2	-0.27525	0.192	0.343	7.88706e-71	1.76386e-77
RP11-14N7.2	-0.285299	0.206	0.348	1.1104e-70	5.38042e-77
ST6GALNAC6	-0.277341	0.167	0.306	1.14834e-70	5.57765e-77
YWHAB	0.35286	0.727	0.697	2.46124e-70	6.22831e-77
KLF13	0.477982	0.488	0.39	9.39751e-70	1.12983e-76
SNRPD2	-0.274201	0.473	0.649	9.66668e-70	1.61607e-76
ETV1	0.395511	0.126	0.044	1.81052e-69	1.63216e-76
HDLBP	-0.295679	0.388	0.554	1.90381e-69	1.83244e-76
LEPROTL1	0.35733	0.226	0.135	2.37628e-69	2.66343e-76
ATP2C1	0.376096	0.212	0.115	4.29359e-69	3.35067e-76
PLIN2	-0.257946	0.205	0.351	7.98362e-68	1.89289e-75
GSTM3	-0.321346	0.43	0.582	3.47268e-67	3.62123e-75
MYL6	0.286987	0.961	0.959	6.18606e-67	4.68427e-75
PHLDA1	-0.4619	0.541	0.685	2.76072e-66	5.6981e-75
FYN	-0.254048	0.107	0.225	2.87711e-66	7.1285e-75
ECHDC2	0.418876	0.366	0.262	3.27808e-66	8.30121e-75
MICALL2	-0.265209	0.12	0.243	5.54141e-66	1.00464e-74
SSRP1	0.431448	0.313	0.21	5.995e-66	2.08212e-74
PRDX6	0.363129	0.676	0.644	1.30739e-65	2.34687e-74
KAT6B	-0.256502	0.198	0.336	1.59383e-65	2.34912e-74
ETS1	0.380812	0.256	0.153	8.63516e-65	3.67712e-74
COX6C	-0.277067	0.581	0.728	8.81421e-65	4.03831e-74
TBC1D14	0.288702	0.144	0.064	3.77014e-64	4.66905e-74
IFITM3	-0.348978	0.966	0.982	4.7045e-64	9.43475e-74
SH3BGRL3	-0.483541	0.504	0.635	1.07615e-63	2.23866e-73
VGLL4	0.498768	0.379	0.282	1.13845e-63	2.80251e-73
TPM3	-0.25276	0.237	0.381	1.07296e-62	3.16932e-73
MZT2A	-0.25563	0.179	0.317	1.31197e-62	8.85178e-73
STK24	-0.290278	0.177	0.306	4.02645e-62	9.55024e-73
CFAP20	0.471354	0.276	0.171	8.59348e-62	1.63069e-72
REV3L	-0.344944	0.285	0.432	2.18757e-61	2.49538e-72
TACC1	-0.293826	0.465	0.628	3.27395e-61	2.73655e-72
TAPBP	0.455617	0.462	0.367	4.39872e-61	6.88054e-72
PCOLCE	-0.373709	0.68	0.778	4.40364e-61	7.10945e-72
CASC15	0.274928	0.101	0.036	5.15586e-61	7.723e-72
ATP5B	0.381576	0.635	0.586	4.27736e-60	1.37272e-71
CSNK1A1	0.379452	0.6	0.543	6.38881e-60	5.59014e-71
COL27A1	0.353612	0.207	0.117	1.57961e-59	1.38628e-70
JADE1	-0.260518	0.094	0.199	2.04206e-59	1.43406e-70
EPSTI1	-0.252354	0.092	0.208	2.43652e-59	1.97396e-70
YWHAQ	0.389438	0.654	0.621	2.53061e-59	2.79754e-70
PRCP	-0.253506	0.238	0.395	4.54145e-59	2.90389e-70
HPCAL1	0.302144	0.174	0.091	7.6378e-59	3.72332e-70
SPRY2	-0.325431	0.125	0.243	9.50022e-59	4.07486e-70
CARD16	0.377369	0.371	0.259	3.83056e-58	5.16408e-70
CMTM6	0.426639	0.399	0.298	5.65744e-58	6.13725e-70
NAA20	0.386488	0.375	0.279	7.31054e-58	2.71749e-69
NFIB	-0.31601	0.265	0.417	7.92066e-58	4.06569e-69
C4orf48	0.388374	0.278	0.175	1.21393e-57	4.23381e-69
TMEM158	0.29523	0.158	0.076	1.65463e-57	5.41733e-69
NENF	-0.274554	0.498	0.649	1.75423e-57	6.36668e-69
VOPP1	0.307434	0.179	0.094	2.71979e-57	1.70811e-68
IL11RA	-0.358566	0.088	0.193	3.24083e-57	2.81888e-68
RSL1D1	-0.268845	0.357	0.524	3.997e-57	3.15707e-68
MAST4	0.395694	0.217	0.124	7.83257e-57	4.67078e-68
TIMM22	0.381674	0.245	0.144	2.00663e-56	5.73215e-68
ERBB2	0.327281	0.181	0.092	2.91934e-56	6.54106e-68
PHLDB1	0.415462	0.365	0.269	3.25849e-56	1.17509e-67
JUND	0.329758	0.881	0.881	3.33317e-56	1.2351e-67
RCN1	-0.299136	0.417	0.573	7.20209e-56	1.83845e-67
COL8A2	0.269643	0.1	0.038	1.52273e-55	2.71738e-67
UQCRB	-0.259402	0.631	0.781	3.41438e-55	3.9664e-67
DNAJA4	0.329962	0.133	0.053	3.59238e-55	6.66042e-67
CPNE8	-0.351533	0.172	0.303	6.31564e-55	8.70816e-67
TMOD3	0.437342	0.512	0.436	8.43389e-55	1.0315e-66
FAM105A	0.335595	0.227	0.124	1.51425e-54	1.3142e-66
BMP7	0.319149	0.158	0.077	2.95485e-54	1.57912e-66
DNAJC1	0.383134	0.445	0.353	5.93363e-54	2.82328e-66
HAAO	0.397023	0.306	0.199	7.27226e-54	6.17502e-66
TPBG	0.387452	0.254	0.155	1.52841e-53	7.58801e-66
RPL17	-0.291621	0.378	0.537	2.29691e-53	1.01002e-65
TRA2B	0.430428	0.576	0.512	3.23665e-53	1.88728e-65
SYPL1	0.448113	0.505	0.418	8.36066e-53	2.27494e-65
PRMT1	0.405286	0.462	0.382	1.33381e-52	3.22689e-65
SEC61G	0.387249	0.592	0.534	1.40042e-52	3.73077e-65
RAB5C	0.42579	0.417	0.323	2.26859e-52	3.94337e-65
NDUFA4	0.298781	0.875	0.872	3.77389e-52	5.24187e-65
SMS	0.349802	0.211	0.119	3.96919e-52	6.02318e-65
OSGIN2	0.330561	0.135	0.056	5.98318e-52	6.3519e-65
CSRNP1	0.44082	0.382	0.274	6.48617e-52	1.0386e-64
MXRA5	0.34069	0.59	0.477	1.57277e-51	1.7359e-64
ADCY3	0.30175	0.177	0.09	1.88906e-51	1.75985e-64
WNT4	0.26578	0.352	0.227	3.08774e-51	2.08337e-64
GPX3	-0.542872	0.677	0.717	2.10577e-50	2.08622e-64
CASK	0.377171	0.248	0.155	2.30988e-50	4.51578e-64
ILK	0.448359	0.499	0.428	5.00415e-50	5.26204e-64
MAP1LC3B	0.556166	0.581	0.536	7.64051e-50	5.52054e-64
PSMB6	0.376718	0.554	0.504	9.20715e-50	7.44564e-64
CHORDC1	0.435204	0.323	0.225	1.55619e-49	7.54808e-64
LTBP4	-0.379252	0.751	0.81	1.71267e-49	1.0147e-63
PTK7	-0.306343	0.116	0.23	1.90464e-49	1.26225e-63
FERMT2	0.399257	0.534	0.465	3.02528e-49	4.35009e-63
SPTAN1	-0.255004	0.215	0.346	3.37648e-49	9.57908e-63
ABLIM1	-0.280662	0.063	0.147	5.38485e-49	1.67547e-62
PLK3	0.397086	0.226	0.131	6.65366e-49	2.64739e-62
FBLIM1	-0.35599	0.25	0.378	6.72314e-49	3.5765e-62
SMARCB1	0.37964	0.288	0.198	2.97328e-48	4.95515e-62
RP11-124N14.3	-0.312231	0.037	0.113	1.70956e-47	9.99769e-62
TIMP1	-0.387239	0.92	0.953	3.06115e-47	1.55632e-61
TNFRSF10D	0.406816	0.206	0.114	3.11346e-47	1.63427e-61
ASCC3	0.407868	0.306	0.208	3.6724e-47	2.68563e-61
RHEB	0.393888	0.449	0.373	7.22388e-47	2.82984e-61
SNRK	0.341374	0.179	0.098	8.61589e-47	3.29038e-61
EZR	0.384427	0.196	0.114	9.22454e-47	3.57512e-61
IER2	0.432568	0.868	0.868	1.48329e-46	3.69442e-61
SGCA	0.375043	0.177	0.092	3.19934e-46	5.81955e-61
MX1	-0.255114	0.066	0.157	3.48971e-46	1.8914e-60
BZW2	0.336056	0.217	0.128	4.08935e-46	2.03007e-60
FNDC3B	0.40703	0.448	0.357	8.29611e-46	2.03183e-60
HIPK2	0.298839	0.183	0.098	1.42947e-45	3.04518e-60
SDCBP	-0.355273	0.381	0.509	1.536e-45	1.06947e-59
NPM1	-0.254153	0.806	0.898	1.74015e-45	8.11795e-59
RPL36A	-0.278619	0.485	0.617	5.18193e-45	1.08577e-58
SERPINB1	0.439809	0.426	0.34	8.94412e-45	1.71034e-58
RTN4	0.317543	0.707	0.673	9.75049e-45	3.70758e-58
JAK1	0.353934	0.648	0.609	1.76681e-44	4.24157e-58
FKBP5	-0.255963	0.441	0.59	2.43878e-44	6.85055e-58
PIGT	-0.289876	0.295	0.423	2.54822e-44	7.29729e-58
ETFB	0.399044	0.412	0.333	2.73094e-44	8.15501e-58
HCFC1R1	-0.261849	0.232	0.369	2.83387e-44	9.41702e-58
HS3ST3B1	0.267941	0.122	0.055	3.17343e-44	9.47817e-58
ZNF407	0.28334	0.133	0.061	3.18641e-44	1.1727e-57
VAPA	0.342831	0.606	0.56	6.75037e-44	1.27733e-57
NXN	0.343919	0.238	0.151	1.22153e-43	1.36392e-57
C11orf49	0.33654	0.196	0.117	1.60167e-43	8.74718e-57
PSMD8	0.353486	0.547	0.497	1.68058e-43	1.40725e-56
WDR27	0.260301	0.124	0.06	2.2731e-43	1.44497e-56
DAAM2	0.300555	0.275	0.18	2.43337e-43	2.02754e-56
SH3YL1	0.360578	0.251	0.163	1.15224e-42	3.82235e-56
FSTL3	-0.266323	0.096	0.197	1.27318e-42	4.91664e-56
SOCS3	0.766091	0.702	0.705	1.39791e-42	5.00204e-56
DACT1	0.275985	0.143	0.071	1.44487e-42	5.79733e-56
TMED9	0.319575	0.676	0.654	1.54607e-42	5.9048e-56
IGF2	0.336144	0.206	0.116	2.93739e-42	6.83287e-56
CLCN3	0.372314	0.213	0.127	1.95269e-41	6.8524e-56
ID2	-0.650564	0.33	0.455	5.59571e-41	7.71193e-56
PRDX2	0.358916	0.673	0.64	1.35825e-40	1.30414e-55
UNG	0.282116	0.14	0.07	1.97325e-40	5.20672e-55
MYH9	0.335028	0.535	0.453	2.54661e-40	6.43322e-55
KIF5B	0.376741	0.48	0.411	2.9836e-40	8.48754e-55
MAPRE2	0.311294	0.176	0.098	5.08791e-40	8.83119e-55
COLEC12	0.435075	0.438	0.35	1.2328e-39	1.44777e-54
PSMA1	0.401879	0.47	0.394	1.48601e-39	1.91006e-54
TAGLN2	-0.351128	0.765	0.85	2.79472e-39	1.95708e-54
GABARAPL1	0.416291	0.361	0.277	3.06234e-39	3.14338e-54
MTHFD2	-0.268558	0.07	0.156	3.16501e-39	3.24925e-54
PKNOX1	0.277098	0.156	0.082	8.24238e-39	3.73401e-54
ANGPTL4	0.720165	0.348	0.274	8.26212e-39	7.60459e-54
TKT	0.367492	0.416	0.343	1.35202e-38	1.0464e-53
SERPINB6	0.359979	0.474	0.403	2.60463e-38	1.92068e-53
TAF7	0.428726	0.439	0.36	3.05282e-38	3.55429e-53
QKI	0.419152	0.453	0.386	3.0761e-38	3.89532e-53
RP11-532F6.3	0.32401	0.191	0.111	3.02822e-37	4.43678e-53
PTPRM	0.322834	0.233	0.15	3.10795e-37	5.57828e-53
FLNA	0.457819	0.524	0.468	4.03143e-37	9.60323e-53
CD109	0.302012	0.165	0.093	5.50742e-37	1.17392e-52
PSMA5	0.373438	0.34	0.254	8.84881e-37	1.25289e-52
BPGM	0.266189	0.136	0.066	1.07984e-36	1.61496e-52
ATP2B1	0.408148	0.416	0.342	1.63027e-36	1.82156e-52
PDLIM7	0.414795	0.32	0.234	1.87308e-36	4.4749e-52
ARL3	0.369095	0.379	0.297	2.29979e-36	8.45994e-52
LOX	0.413013	0.261	0.169	3.38941e-36	9.45217e-52
PHF14	0.426234	0.464	0.394	5.55525e-36	1.48303e-51
ITGA4	0.301982	0.14	0.068	1.75976e-35	1.58306e-51
ITGA11	0.324853	0.194	0.112	2.00124e-35	3.92064e-51
STEAP4	-0.264855	0.088	0.174	1.03312e-33	3.94759e-51
ANGPT1	0.308984	0.176	0.097	2.56122e-33	7.27139e-51
CTA-29F11.1	0.393344	0.236	0.147	4.572e-33	7.33966e-51
ELMSAN1	0.35767	0.239	0.155	5.63419e-33	7.36954e-51
OSTM1	0.315015	0.198	0.12	5.99569e-33	1.10812e-50
LEPROT	0.317331	0.729	0.704	7.03328e-33	1.2237e-49
LGALS3	-0.316177	0.744	0.824	1.13944e-32	1.40194e-49
NES	0.300542	0.225	0.135	1.27115e-32	1.41277e-49
KCNE4	0.414315	0.213	0.135	2.60696e-32	1.58334e-49
TMEM87A	0.385304	0.396	0.322	3.25726e-32	1.60847e-49
RNU12	-0.257733	0.084	0.166	5.85629e-32	2.55832e-49
MYL9	0.405962	0.789	0.801	9.29799e-32	1.50197e-48
TMEM54	0.281708	0.198	0.13	1.56134e-31	1.60261e-48
DYNLL1	0.285031	0.791	0.786	1.92563e-30	1.6161e-48
LRRC8A	0.310833	0.171	0.096	5.46847e-30	5.4334e-48
INTS6	-0.266329	0.278	0.397	2.35588e-29	7.73943e-48
RPS26	-0.371339	0.711	0.821	3.47535e-29	1.14211e-47
DEGS1	0.369244	0.41	0.332	2.65639e-28	1.50485e-47
MIER1	0.394603	0.392	0.318	1.20401e-27	1.95308e-47
SCARA5	-0.419205	0.372	0.465	2.29332e-27	2.71381e-47
REEP3	0.34248	0.307	0.223	2.84749e-26	2.72984e-47
CYR61	-0.645721	0.697	0.792	9.84595e-26	3.64841e-47
SLC25A37	0.398917	0.358	0.278	3.324e-25	4.71156e-47
PRICKLE2	0.277972	0.185	0.109	1.72291e-24	4.91122e-47
RAB20	0.298345	0.113	0.051	1.6379e-23	5.81302e-47
CDH11	0.399677	0.432	0.349	2.78573e-23	6.02006e-47
PIM3	0.41931	0.267	0.187	3.46286e-23	8.78794e-47
COX6A1	0.324401	0.645	0.622	3.64596e-23	1.40617e-46
ID4	-0.278331	0.166	0.265	1.27542e-22	4.16389e-46
GLT8D2	0.378872	0.434	0.363	2.96076e-22	4.29829e-46
ITGA5	0.338573	0.217	0.141	1.01144e-21	6.26938e-46
AKR1B1	0.357352	0.45	0.368	1.71128e-21	1.57899e-45
MTRNR2L8	-0.673285	0.124	0.206	1.64776e-19	1.6323e-45
TSHZ1	0.271862	0.147	0.079	2.35181e-17	1.92179e-45
MT-ND6	-0.295507	0.14	0.235	1.43486e-16	3.90625e-45
NDUFB4	0.348768	0.579	0.544	3.87606e-16	4.57476e-45
RRAD	0.770007	0.28	0.198	7.19828e-16	4.98784e-45
NUDT3	0.354258	0.366	0.286	7.81396e-16	5.44973e-45
PGAM1	0.349464	0.548	0.506	2.4225e-13	5.60419e-45
FDCSP	-1.19865	0.041	0.102	2.44716e-13	5.51821e-44
PLBD1	0.35832	0.44	0.364	2.51171e-12	5.94051e-44
NDFIP1	0.347847	0.539	0.483	4.75879e-12	7.12548e-44
ARFGAP3	0.336231	0.333	0.264	3.50192e-11	7.48135e-44
FKBP10	0.339152	0.529	0.481	1.26189e-08	2.05567e-43
SLC39A13	0.344088	0.253	0.175	3.93107e-07	7.71209e-43
TXNL1	0.36867	0.44	0.378	1.10807e-06	9.33126e-43
SCAND1	0.321182	0.497	0.456	1.31173e-06	1.08393e-42
ARF1	0.296874	0.679	0.664	1.58792e-06	1.44705e-42
SPRYD7	0.264463	0.139	0.077	3.31481e-05	1.92413e-42
PBDC1	0.326939	0.27	0.196	0.000134886	3.37094e-42
CNIH1	0.344939	0.361	0.289	0.00155326	5.9524e-42
CALU	0.31927	0.589	0.543	0.00557392	6.53197e-42
IER3	0.797126	0.561	0.525	3.11954e-46	1.0511e-41
RPL26	-0.26261	0.908	0.94	3.51313e-46	1.18372e-41
SLC16A1	0.305567	0.179	0.112	6.43462e-46	2.16808e-41
PFDN2	0.335612	0.389	0.32	2.60364e-45	8.77272e-41
COL5A2	-0.263125	0.418	0.545	3.90078e-45	1.31433e-40
PTX3	0.390986	0.137	0.072	4.22345e-45	1.42305e-40
SLC30A4	0.272595	0.1	0.047	5.57723e-45	1.87919e-40
MIR4435-2HG	0.307597	0.206	0.138	1.12801e-44	3.80071e-40
PTEN	0.338142	0.499	0.444	1.41065e-44	4.75304e-40
SGK1	0.415186	0.193	0.115	1.98411e-44	6.68526e-40
KHDRBS3	0.310387	0.285	0.201	2.19984e-44	7.41212e-40
AKAP7	0.285635	0.122	0.062	2.337e-44	7.8743e-40
P4HB	0.304621	0.665	0.662	2.4378e-44	8.21392e-40
MTRNR2L10	-0.491037	0.069	0.135	3.20799e-44	1.0809e-39
C7orf50	0.329396	0.303	0.234	3.7121e-44	1.25076e-39
RAMP2	-0.289016	0.167	0.259	3.98756e-44	1.34357e-39
SYNGR1	0.304966	0.25	0.175	5.69089e-44	1.91749e-39
SLC25A5	0.326895	0.546	0.507	5.72795e-44	1.92997e-39
MAP2K3	0.264234	0.183	0.118	1.00142e-43	3.37417e-39
CDK2AP2	0.274003	0.163	0.099	1.11444e-43	3.75498e-39
CLDND1	0.316958	0.259	0.185	1.19539e-43	4.02775e-39
SSFA2	0.374373	0.32	0.246	3.00707e-43	1.0132e-38
STIP1	0.283355	0.223	0.154	1.08648e-42	3.6608e-38
PRKG1	0.328759	0.344	0.265	1.18244e-42	3.98412e-38
C10orf54	0.35883	0.377	0.304	2.36734e-42	7.97651e-38
FAM92A1	0.347382	0.325	0.26	4.59992e-42	1.5499e-37
AHCYL1	0.335649	0.414	0.352	4.94083e-42	1.66476e-37
NDUFC2	0.328955	0.489	0.423	6.7688e-42	2.28068e-37
MPG	0.347841	0.425	0.37	8.92404e-42	3.00687e-37
RECK	0.34119	0.259	0.187	1.46665e-41	4.94174e-37
COX7A2	0.317359	0.643	0.613	2.64257e-41	8.90388e-37
DYNLT1	0.338256	0.468	0.421	3.54906e-41	1.19582e-36
SPCS1	0.292265	0.629	0.622	4.1432e-41	1.39601e-36
EML4	0.295581	0.187	0.124	4.4523e-41	1.50016e-36
RHOBTB3	-0.260895	0.553	0.655	5.25424e-41	1.77036e-36
SBDS	0.255428	0.628	0.622	8.23155e-41	2.77354e-36
PDE4DIP	0.336132	0.381	0.302	8.41347e-41	2.83483e-36
NTF3	-0.251315	0.094	0.162	2.11894e-40	7.13957e-36
WWTR1	0.336253	0.363	0.29	2.7052e-40	9.11491e-36
COX7A1	0.342892	0.453	0.403	2.73627e-40	9.21959e-36
MSN	0.332596	0.361	0.294	2.81291e-40	9.47782e-36
JMJD6	0.253384	0.181	0.115	3.64704e-40	1.22883e-35
CCDC107	0.381471	0.338	0.266	5.17332e-40	1.7431e-35
TUSC3	0.287258	0.291	0.217	5.23061e-40	1.7624e-35
VWA1	0.278332	0.284	0.221	5.61915e-40	1.89332e-35
TJP1	0.336714	0.408	0.348	1.71299e-39	5.77176e-35
SPATA20	0.279911	0.189	0.122	2.21045e-39	7.44788e-35
SNRPB	0.325336	0.429	0.373	2.65657e-39	8.95106e-35
MYDGF	0.273654	0.61	0.596	4.73475e-39	1.59533e-34
NDUFB8	0.293329	0.445	0.379	6.09532e-39	2.05376e-34
AP2M1	0.31988	0.617	0.59	8.20904e-39	2.76595e-34
PAWR	0.252924	0.129	0.076	9.23089e-39	3.11026e-34
TOR1AIP2	0.309544	0.256	0.187	1.37715e-38	4.64017e-34
HLA-F	0.329375	0.351	0.281	2.19517e-38	7.3964e-34
FRYL	0.26627	0.192	0.13	2.51053e-38	8.45898e-34
AXL	0.337534	0.306	0.235	5.0286e-38	1.69434e-33
MRC2	-0.256083	0.265	0.355	5.17018e-38	1.74204e-33
CARD19	0.268576	0.17	0.11	6.6714e-38	2.24786e-33
PTRF	0.290995	0.556	0.501	8.4035e-38	2.83147e-33
SESN1	0.334875	0.314	0.253	9.98441e-38	3.36415e-33
ATG101	0.27948	0.227	0.159	1.28745e-37	4.33795e-33
COX20	0.342773	0.32	0.251	1.33354e-37	4.49324e-33
EIF4A1	0.297655	0.463	0.402	1.61023e-37	5.42551e-33
TGFBR2	0.338607	0.56	0.518	1.78798e-37	6.02441e-33
PPP2CB	0.354377	0.376	0.308	1.96551e-37	6.62259e-33
CCT5	0.305975	0.38	0.328	1.97017e-37	6.6383e-33
PSMA3	0.334593	0.435	0.383	2.33082e-37	7.85346e-33
HDAC5	0.2602	0.163	0.102	2.58121e-37	8.69713e-33
CALM1	0.369837	0.787	0.785	2.61857e-37	8.823e-33
ACKR3	-0.258588	0.255	0.351	3.02863e-37	1.02047e-32
PSMA2	0.265025	0.293	0.227	7.70842e-37	2.59727e-32
COPE	0.299545	0.505	0.464	7.81867e-37	2.63442e-32
CISD1	0.313247	0.236	0.166	9.6719e-37	3.25885e-32
CSRP1	0.406298	0.491	0.456	1.17642e-36	3.96384e-32
FHOD3	0.262993	0.104	0.058	2.58108e-36	8.69669e-32
ACADVL	0.325002	0.49	0.449	5.19066e-36	1.74894e-31
EPAS1	0.300189	0.327	0.246	5.21066e-36	1.75568e-31
H2AFY	0.309813	0.378	0.324	5.30339e-36	1.78692e-31
EPB41L2	0.362802	0.66	0.645	6.08942e-36	2.05177e-31
ATF3	0.446233	0.576	0.51	8.44652e-36	2.84597e-31
PNMA1	0.265867	0.176	0.112	1.22552e-35	4.12926e-31
SMTN	0.273807	0.237	0.166	1.3577e-35	4.57463e-31
RSBN1L	0.336784	0.388	0.329	1.41356e-35	4.76286e-31
USP33	0.338852	0.318	0.253	1.44049e-35	4.85358e-31
FAM177A1	0.304983	0.28	0.221	1.88272e-35	6.34365e-31
SLC3A2	0.276379	0.433	0.378	4.86546e-35	1.63937e-30
ADGRE5	0.273257	0.245	0.175	7.44104e-35	2.50719e-30
ITPR2	0.319378	0.222	0.16	2.1137e-34	7.12188e-30
TP53I3	0.295603	0.24	0.179	2.66501e-34	8.97949e-30
PER3	0.337776	0.279	0.212	3.79482e-34	1.27863e-29
RPAIN	0.297269	0.298	0.244	5.71316e-34	1.92499e-29
TMEM123	0.318024	0.547	0.504	7.8636e-34	2.64956e-29
CYCS	0.25126	0.374	0.32	8.7637e-34	2.95284e-29
CTBP2	0.300772	0.251	0.194	9.9455e-34	3.35104e-29
ADIRF	0.367505	0.579	0.538	2.24092e-33	7.55054e-29
IRF1	0.288683	0.682	0.638	3.36956e-33	1.13534e-28
LUZP1	0.307508	0.268	0.204	3.85866e-33	1.30014e-28
EMP2	0.255588	0.628	0.615	1.1868e-32	3.99881e-28
GADD45B	0.416456	0.859	0.892	1.81076e-32	6.10117e-28
NAA10	0.257352	0.233	0.18	2.71831e-32	9.15908e-28
UBE2H	0.293578	0.376	0.328	3.85098e-32	1.29755e-27
PSMC3	0.309648	0.395	0.345	5.34919e-32	1.80236e-27
EIF5A	0.287453	0.547	0.523	6.66838e-32	2.24684e-27
PPP1CB	0.265555	0.536	0.499	6.92889e-32	2.33462e-27
PSMC4	0.28007	0.307	0.253	7.13276e-32	2.40331e-27
VAMP2	0.294825	0.422	0.374	8.67185e-32	2.92189e-27
MTPN	0.275846	0.464	0.434	1.05353e-31	3.54975e-27
ZBTB1	0.26923	0.187	0.128	1.07134e-31	3.60977e-27
RBPMS	0.28115	0.577	0.545	1.25876e-31	4.24126e-27
MFSD10	0.300951	0.35	0.302	1.28066e-31	4.31505e-27
MAZ	0.26096	0.262	0.205	1.2829e-31	4.3226e-27
ACSL3	0.291756	0.284	0.229	1.67013e-31	5.62732e-27
THBD	-0.375135	0.192	0.271	2.99488e-31	1.0091e-26
CYP1B1	0.494374	0.16	0.102	3.12831e-31	1.05405e-26
MID1IP1	0.280455	0.19	0.128	6.60425e-31	2.22523e-26
YWHAE	0.26832	0.578	0.566	1.0443e-30	3.51866e-26
HEBP2	0.307808	0.365	0.322	1.95983e-30	6.60346e-26
RBM8A	0.266041	0.534	0.511	2.10618e-30	7.09656e-26
PSMB7	0.288095	0.407	0.363	2.12431e-30	7.15765e-26
GADD45A	0.430799	0.379	0.323	3.2387e-30	1.09125e-25
HOXB2	0.29648	0.211	0.154	5.06788e-30	1.70757e-25
ARPC3	0.261532	0.614	0.605	7.0694e-30	2.38196e-25
MYADM	0.287657	0.53	0.476	7.41663e-30	2.49896e-25
RALGPS2	0.309222	0.159	0.104	1.00144e-29	3.37424e-25
EVA1B	0.275119	0.397	0.349	2.18857e-29	7.37417e-25
EMC7	0.284692	0.435	0.396	2.20688e-29	7.43585e-25
PRDM2	0.26493	0.205	0.147	2.68104e-29	9.0335e-25
CNPY2	0.286245	0.376	0.325	7.29778e-29	2.45892e-24
FSCN1	0.339442	0.196	0.137	1.11494e-28	3.75666e-24
AKR7A2	0.368343	0.399	0.359	1.20266e-28	4.05226e-24
MUM1	0.272483	0.22	0.166	1.80505e-28	6.08193e-24
GNG5	0.252648	0.604	0.594	3.56474e-28	1.2011e-23
TPM4	0.289917	0.708	0.714	6.97958e-28	2.3517e-23
WASF2	0.292443	0.585	0.576	8.76713e-28	2.954e-23
MYC	-0.371263	0.336	0.418	1.06021e-27	3.57227e-23
MFAP2	0.299001	0.296	0.24	1.5556e-27	5.24143e-23
PSMB5	0.290841	0.495	0.466	1.72573e-27	5.81466e-23
VCL	0.363098	0.453	0.423	2.8455e-27	9.58764e-23
ANXA6	0.294824	0.5	0.476	3.52463e-27	1.18759e-22
RBM3	0.262066	0.547	0.526	3.69499e-27	1.24499e-22
FKBP2	0.252688	0.589	0.578	4.49542e-27	1.51469e-22
TP53I11	0.294772	0.199	0.146	4.58106e-27	1.54354e-22
FILIP1L	-0.302246	0.661	0.736	5.02031e-27	1.69154e-22
PIK3R1	0.281628	0.659	0.632	8.12215e-27	2.73668e-22
CTSD	0.256997	0.67	0.676	9.1473e-27	3.08209e-22
DDX21	0.27388	0.365	0.316	9.64205e-27	3.24879e-22
SGCE	0.314849	0.529	0.503	1.42772e-26	4.81056e-22
PURA	0.276841	0.386	0.347	1.53191e-26	5.16162e-22
ATP6V0B	0.304533	0.397	0.351	1.58381e-26	5.33649e-22
RP11-758H9.2	0.253473	0.215	0.165	1.94395e-26	6.54996e-22
WDR1	0.276713	0.269	0.216	1.96906e-26	6.63455e-22
UBE2S	0.278431	0.436	0.386	7.06472e-26	2.38039e-21
PLP2	0.280226	0.322	0.27	1.39957e-25	4.7157e-21
NDUFV2	0.266721	0.443	0.418	3.06764e-25	1.03361e-20
SRPX	-0.483243	0.309	0.375	3.3972e-25	1.14465e-20
HSPD1	0.610339	0.551	0.572	4.54482e-25	1.53133e-20
NEXN	0.364987	0.473	0.45	4.604e-25	1.55127e-20
PODN	0.257578	0.228	0.174	5.30783e-25	1.78842e-20
EVI5	0.26847	0.243	0.188	5.93028e-25	1.99815e-20
CD46	0.317878	0.489	0.469	8.72394e-25	2.93944e-20
SPATS2L	0.315012	0.383	0.345	9.52154e-25	3.20819e-20
UBE2M	0.264948	0.324	0.281	1.06415e-24	3.58554e-20
TMED1	0.280355	0.278	0.229	1.92108e-24	6.4729e-20
TUBB4B	0.427078	0.601	0.603	3.13812e-24	1.05736e-19
SVIL	0.299047	0.269	0.224	3.29992e-24	1.11187e-19
CHMP5	0.282339	0.425	0.389	4.95746e-24	1.67037e-19
FAM171B	0.273921	0.166	0.123	6.11804e-24	2.06141e-19
PTGIS	0.356844	0.158	0.11	1.02666e-23	3.45922e-19
IKBIP	0.254777	0.283	0.232	3.02843e-23	1.0204e-18
CAPN7	0.282266	0.247	0.201	5.44497e-23	1.83463e-18
SAP18	0.274714	0.732	0.742	1.29958e-22	4.37881e-18
REL	0.250214	0.224	0.18	1.55877e-22	5.25213e-18
RCN2	0.286354	0.369	0.333	1.64854e-22	5.55458e-18
CAP1	0.253294	0.389	0.365	4.15029e-22	1.3984e-17
CCSER2	0.300499	0.28	0.235	4.30435e-22	1.45031e-17
FAT1	0.266933	0.251	0.194	1.10233e-21	3.71419e-17
CCT3	0.260938	0.405	0.374	1.20861e-21	4.0723e-17
SSNA1	0.250888	0.328	0.288	1.40352e-21	4.72901e-17
TCP1	0.267063	0.383	0.35	2.85127e-21	9.60708e-17
C6orf48	0.40415	0.486	0.477	6.0599e-21	2.04182e-16
SGCD	0.260742	0.242	0.19	8.04063e-21	2.70921e-16
MRPL18	0.291787	0.338	0.31	1.35679e-20	4.57157e-16
TMEM11	0.257641	0.225	0.179	1.37898e-20	4.64634e-16
DYNLRB1	0.250102	0.557	0.552	1.38697e-20	4.67325e-16
SOD2	-0.324907	0.695	0.784	1.76153e-20	5.9353e-16
GRSF1	0.28829	0.246	0.201	2.97561e-20	1.0026e-15
KLF2	0.318479	0.471	0.435	3.48557e-20	1.17443e-15
DDIT4	-0.362937	0.607	0.696	3.70483e-20	1.24831e-15
ANKRD12	0.304039	0.442	0.414	5.39287e-20	1.81707e-15
CTDSPL	0.251284	0.393	0.349	8.70841e-20	2.93421e-15
GSTO1	0.270625	0.463	0.455	2.70597e-19	9.11749e-15
FAM13C	0.284647	0.248	0.205	3.09683e-19	1.04345e-14
PTPRG	0.259794	0.224	0.178	1.14838e-18	3.86934e-14
HES1	0.252433	0.537	0.51	2.34091e-18	7.88747e-14
MT1X	-0.493176	0.328	0.396	1.33581e-17	4.50088e-13
OAF	0.251604	0.423	0.391	4.14672e-17	1.3972e-12
EMP3	-0.252745	0.618	0.681	7.54784e-17	2.54317e-12
TMEM147	0.253958	0.393	0.369	1.58355e-16	5.33563e-12
CFDP1	0.263302	0.339	0.316	3.80803e-15	1.28308e-10
RBP1	-0.260557	0.558	0.583	5.9376e-12	2.00061e-07
KCNQ1OT1	0.372524	0.334	0.314	1.71888e-11	5.79161e-07
MSRB3	0.262149	0.27	0.25	5.76894e-10	1.94379e-05
SULF1	0.390678	0.371	0.387	8.17993e-07	0.0275615
IGFBP6	-1.45058	0.712	0.664	1.65456e-06	0.0557487
TM4SF1	-0.389912	0.406	0.392	0.000275472	1
