# Supplementary material for: Fibroblast diversity within human gut-associated lymphoid tissues
Source: J Exp Med. 2025 Dec 11;223(3):e20250471. doi: 10.1084/jem.20250471 (PMC12697342; doi:10.1084/jem.20250471)
Supplement: Table S3 — contains the DEG lists for the GALT FRC subclusters in ileal GALT and large intestinal SM-ILF. [file jem_20250471_tables3.xlsx]

## Sheet: ileal GALT_1 (TRC)
Gene	avg_log2FC	pct.1	pct.2	p_val	p_val_adj
CCL21	2.17205	0.981	0.732	<1e-300	<1e-300
C7	2.08318	0.903	0.322	<1e-300	<1e-300
DPT	2.0366	0.884	0.266	<1e-300	<1e-300
CXCL12	2.01663	0.956	0.602	<1e-300	<1e-300
CHL1	-1.79751	0.102	0.672	<1e-300	<1e-300
CXCL14	-3.22207	0.777	0.988	<1e-300	<1e-300
CARD16	-1.57218	0.09	0.604	1.16381831928084e-269	3.92136944498485e-265
ADH1B	1.59324	0.915	0.539	7.8680929874884e-265	2.65107525120434e-260
THY1	-1.49967	0.352	0.815	2.36416534216397e-253	7.96581870388728e-249
IGFBP7	-1.59	0.847	0.957	2.13457567131768e-245	7.19223926693777e-241
FHL2	-1.5365	0.128	0.621	1.4097888969446e-243	4.75014270936515e-239
PROCR	-1.59783	0.064	0.526	1.5037325186963e-237	5.06667634849531e-233
TSC22D1	1.11867	0.98	0.957	4.6525243937293e-236	1.56762156922315e-231
CTSC	-1.79563	0.401	0.78	4.2364530314574e-226	1.42743048441926e-221
TMEM119	-1.30731	0.095	0.557	3.49623925154566e-223	1.1780228534158e-218
TNFSF13B	1.22498	0.899	0.61	5.60939389220516e-223	1.89002917803961e-218
IDO1	-1.59662	0.031	0.445	3.02513110971496e-213	1.01928767610736e-208
PTCH1	-1.30085	0.08	0.523	1.19597825435634e-210	4.02972913022824e-206
CTSS	-1.08628	0.538	0.893	3.10396371530432e-209	1.04584953423464e-204
CXCL13	-2.59815	0.246	0.69	6.24495171136682e-207	2.10417402962794e-202
CCL19	1.46594	0.951	0.723	2.08415278990895e-202	7.02234441031923e-198
CD24	-1.07579	0.53	0.889	4.88368333918844e-187	1.64550826430615e-182
BMP5	-1.19817	0.019	0.377	4.34246573448482e-182	1.46315040457731e-177
CYGB	-1.25226	0.155	0.567	1.21531751601522e-180	4.09489083846167e-176
RSPO3	1.34748	0.674	0.3	2.29705162604477e-178	7.73968574879525e-174
CTSK	-0.963065	0.535	0.889	9.63823121132066e-177	3.24750562434238e-172
F3	-1.6979	0.054	0.422	1.14554643955368e-174	3.85980417343218e-170
COL14A1	1.30948	0.713	0.369	3.13125828133494e-174	1.055046165313e-169
FAM105A	-1.23589	0.023	0.37	5.58875782879337e-174	1.88307606283364e-169
A2M	-1.42099	0.2	0.602	4.1627653336077e-171	1.40260215150578e-166
APOE	1.21955	0.88	0.588	3.68867617966834e-169	1.24286255197745e-164
PYCARD	-1.06214	0.24	0.653	6.17697528873e-166	2.08127005378469e-161
TNFSF11	-1.16882	0.02	0.353	1.10335294062688e-165	3.71763739814823e-161
TGFBI	-1.04375	0.038	0.384	1.43660019303405e-162	4.84048069040893e-158
CFI	-0.962291	0.123	0.509	3.65087633105555e-158	1.23012627098586e-153
ITIH5	-1.23736	0.421	0.76	8.75754883077176e-156	2.95076850304024e-151
PKIG	-0.957166	0.241	0.652	1.01520641412667e-153	3.42063649175839e-149
GREM1	1.51326	0.601	0.245	1.76626160119877e-152	5.95124183907913e-148
CMIP	-0.850449	0.055	0.399	1.2747063586707e-151	4.29499560490504e-147
VIM	-0.604858	0.999	1	6.85879994044261e-149	2.31100405193273e-144
TMSB10	-0.684272	0.965	0.998	1.04222004648805e-148	3.51165622463683e-144
CTSB	-0.90737	0.235	0.633	2.05156576960649e-142	6.91254570411211e-138
CDC42EP3	-0.903536	0.064	0.393	4.20545692372556e-139	1.41698665588009e-134
RARRES2	-0.691796	0.985	0.998	5.72233050692547e-139	1.92808204100347e-134
F2R	-0.991014	0.031	0.328	9.60505410107644e-139	3.2363269288167e-134
TM4SF1	-1.18037	0.08	0.412	5.27730392674694e-138	1.77813478507811e-133
EMID1	-0.885187	0.106	0.453	1.41321103693863e-137	4.76167326786102e-133
TAC3	-1.19006	0.058	0.369	9.1125656620444e-134	3.07038787416924e-129
WARS	-0.948574	0.17	0.528	1.91630217715463e-131	6.45678855570482e-127
MMP2	-0.944382	0.362	0.721	2.97654860541432e-129	1.0029182871083e-124
PTGDS	0.684	0.987	0.814	1.76103103420509e-128	5.93361796665063e-124
MGP	1.48204	0.878	0.708	1.6185906755806e-127	5.45367942230129e-123
S100A13	-0.644336	0.828	0.954	1.79746965491457e-127	6.05639425526915e-123
S100A11	-0.784461	0.646	0.894	2.68989703091531e-125	9.06333905596604e-121
COL6A2	-0.830796	0.884	0.969	2.46541351695149e-123	8.30696430401634e-119
KRT18	-0.808082	0.021	0.286	1.44542405084696e-122	4.87021179692373e-118
IL11RA	1.1676	0.41	0.123	1.25992260398898e-121	4.24518322188048e-117
GAPDH	-0.654498	0.861	0.969	2.17912839731427e-121	7.34235522191069e-117
ALDH1A3	-0.8989	0.455	0.784	3.57409893842419e-121	1.20425689631265e-116
LIMS1	-0.807589	0.317	0.679	6.56686486270019e-121	2.2126394468382e-116
ARPC1B	-0.800306	0.237	0.591	2.6729666870647e-118	9.00629395539581e-114
TIMP1	-0.728319	0.906	0.991	3.59570627604054e-118	1.2115372726491e-113
CLU	0.33357	0.909	0.661	3.53817597953e-117	1.19215301454284e-112
CCDC68	-0.846951	0.177	0.521	1.38502749593295e-116	4.66671164479649e-112
TBX3	-0.740783	0.036	0.306	3.8210932803449e-116	1.28747916987941e-111
EPSTI1	-0.741811	0.135	0.469	4.91060711802158e-116	1.65457996234619e-111
WFDC1	-0.995852	0.013	0.25	1.55633721726755e-112	5.24392261986127e-108
FTH1	-0.580699	1	1	3.70218276480625e-112	1.24741346077382e-107
SAMD11	-0.806514	0.135	0.453	1.7467007358948e-111	5.88533345952393e-107
PRELP	1.0433	0.499	0.208	6.13618308772103e-111	2.06752552957672e-106
ANGPTL1	1.1253	0.393	0.118	8.77951421833632e-111	2.95816952072624e-106
RRBP1	-0.734049	0.535	0.831	1.73736165980343e-110	5.85386637654168e-106
MMD	-0.711949	0.048	0.315	2.26368940681188e-110	7.62727508731196e-106
VCAN	-0.896856	0.079	0.368	4.93607103095266e-110	1.66315977316919e-105
SULF1	-0.882509	0.184	0.511	2.77889614433941e-109	9.36321266873722e-105
PPIB	-0.614303	0.783	0.943	6.93745691427858e-108	2.33750673269702e-103
DUSP1	1.00135	0.899	0.778	1.43872991852646e-107	4.84765658748305e-103
TMEM176B	-0.463669	0.969	0.994	5.63988909944407e-107	1.90030423316668e-102
MTRNR2L12	1.03373	0.61	0.278	9.11693613393176e-107	3.07186046096697e-102
RGMA	0.904951	0.394	0.116	2.46807756992103e-106	8.31594056409191e-102
RARRES3	-0.796782	0.454	0.771	1.81673742336574e-105	6.12131507428853e-101
ITGB1	-0.713005	0.509	0.799	1.24126370962764e-104	4.18231394321937e-100
IGFBP6	-1.0942	0.286	0.614	1.58129120219745e-102	5.32800257668407e-98
EDIL3	-0.711111	0.198	0.54	1.68992294434301e-102	5.69402636866934e-98
GPX1	-0.73075	0.438	0.756	2.05399464509545e-102	6.92072955718461e-98
FABP5	-1.78308	0.119	0.396	1.8179347540211e-101	6.1253493601987e-97
ALDH2	-0.743104	0.481	0.79	3.17124986624927e-101	1.06852092993403e-96
PLAT	-0.970196	0.067	0.332	3.47074372097244e-101	1.16943238934445e-96
DKK3	-0.718874	0.105	0.39	7.99562991572598e-101	2.69404754380471e-96
CDH11	-0.740105	0.197	0.512	1.5971563731468e-98	5.38145868368083e-94
SERPINF1	-0.639422	0.798	0.955	1.67320987874149e-97	5.63771336543159e-93
ANXA1	-0.668593	0.327	0.672	4.1466200008688e-97	1.39716214309273e-92
SMIM3	-0.731891	0.129	0.419	1.09445699614533e-96	3.68766340281206e-92
ADAM28	-0.916765	0.114	0.392	5.12760295536195e-96	1.72769453977965e-91
NBL1	-0.748557	0.764	0.902	8.81446596623276e-96	2.96994616266247e-91
ZFP36	1.20498	0.886	0.827	1.46227515934431e-95	4.92698992189472e-91
FHL1	0.955146	0.854	0.791	5.07093644784457e-95	1.70860132673675e-90
GUCY1A3	0.912901	0.531	0.277	1.36347921475418e-94	4.59410686619275e-90
TNS3	-0.701504	0.23	0.557	2.27662272775194e-94	7.67085261888738e-90
PSD3	-0.619746	0.068	0.322	5.42730328745368e-94	1.82867556967464e-89
ITGAV	-0.64156	0.205	0.527	5.54622039843023e-94	1.86874350104708e-89
PTGER2	-0.66493	0.065	0.314	1.69792923548262e-93	5.72100276603515e-89
MFAP4	0.569751	0.98	0.964	6.69915181492622e-93	2.25721221252124e-88
COTL1	-0.648911	0.104	0.378	4.33556823197524e-92	1.46082636008174e-87
ADGRL3	-0.553643	0.015	0.218	2.19763072843195e-91	7.40469697637861e-87
COL1A2	-0.612251	0.856	0.956	4.69897527479048e-91	1.5832727290879e-86
RCSD1	-0.557296	0.011	0.209	7.39093822144682e-91	2.49030272433429e-86
PPP1R14A	-0.973466	0.031	0.247	1.81694329408972e-90	6.12200873510591e-86
JUN	0.801622	0.98	0.967	8.13943187325367e-90	2.74250017537409e-85
CPE	0.917223	0.359	0.112	1.10563276232457e-89	3.72531902937639e-85
FDCSP	-2.57865	0.177	0.461	1.23450460813967e-89	4.15953982666579e-85
GPX4	-0.628545	0.661	0.879	2.16209342867356e-89	7.2849575985727e-85
C10orf10	1.12262	0.817	0.69	3.64579097123686e-88	1.22841280984855e-83
TRPA1	-0.567466	0.024	0.231	1.91029240984277e-87	6.43653924572425e-83
TSPAN4	-0.633627	0.451	0.753	7.31753483103237e-87	2.46557018596805e-82
ITM2B	-0.432991	0.937	0.98	2.44894823810009e-86	8.25148619345446e-82
C1QTNF3	0.807295	0.25	0.046	9.17099222872829e-86	3.09007412154771e-81
FARP1	-0.561459	0.087	0.341	1.9655636578734e-85	6.62277018883863e-81
MINOS1	-0.654978	0.426	0.718	2.37565897441704e-85	8.00454534840079e-81
TPD52L1	0.829525	0.203	0.022	2.90125760085607e-85	9.77549736032444e-81
RPS25	0.428498	0.986	0.99	4.3328031139612e-85	1.45989468121809e-80
TNFSF10	-0.662436	0.57	0.828	4.81392874694824e-85	1.62200515199674e-80
C4orf48	-0.518166	0.065	0.301	1.58665909996759e-84	5.3460891714308e-80
IGFBP5	0.487197	0.928	0.729	5.90896471293606e-84	1.99096657037668e-79
ARRDC2	-0.610837	0.09	0.341	8.82647097278414e-83	2.97399112956989e-78
UBD	-0.682904	0.194	0.486	8.91115346898799e-83	3.00252404984081e-78
DMKN	-0.552397	0.022	0.214	5.16808589540179e-82	1.74133486159668e-77
TUSC3	-0.571593	0.112	0.373	6.85080756266464e-82	2.30831110016422e-77
CD14	-0.634904	0.068	0.3	2.23107004253313e-81	7.51736740131111e-77
LGALS3BP	-0.653656	0.565	0.829	4.88369146960717e-81	1.64551100376944e-76
IL1R1	-0.661098	0.251	0.546	2.46458097500084e-80	8.30415913716783e-76
NDRG2	0.90208	0.599	0.41	6.41079882714361e-80	2.16005455681777e-75
GLUL	0.712977	0.901	0.836	9.75090879129112e-80	3.28547120813763e-75
COL18A1	-0.745229	0.292	0.579	1.03313290079815e-79	3.48103799594929e-75
LXN	-0.714626	0.207	0.493	8.40586208506084e-79	2.8322711709404e-74
SOX6	-0.595313	0.014	0.193	1.1877036418458e-78	4.00184865083524e-74
COL4A2	-0.660559	0.184	0.46	1.71093970332105e-78	5.76484023636996e-74
MNDA	-0.576421	0.012	0.186	4.27287085926245e-78	1.43970110731989e-73
PDE4DIP	-0.577043	0.095	0.336	6.42401252547338e-78	2.164506780333e-73
RARRES1	-0.931343	0.262	0.548	8.36065451384707e-78	2.81703893189563e-73
HSP90B1	-0.587276	0.742	0.912	1.56582111858051e-77	5.27587767694518e-73
CST3	-0.56622	0.875	0.955	1.81809951132525e-77	6.12590449345929e-73
KRT8	-0.523001	0.05	0.262	3.21784556892973e-77	1.08422088599518e-72
MTRNR2L8	1.15689	0.467	0.218	5.55643291291506e-77	1.8721845056776e-72
DPP7	-0.5612	0.306	0.615	3.80041144860729e-76	1.28051063349374e-71
BSG	-0.563087	0.517	0.803	4.43250862824472e-76	1.49348945720078e-71
CCDC80	1.15048	0.595	0.436	4.56928830753687e-76	1.53957600234147e-71
PDPN	-0.593679	0.137	0.392	6.8194057219437e-76	2.29773056395171e-71
MT-ND2	0.52412	0.964	0.964	1.40718874520077e-75	4.74138175807947e-71
EDNRB	-0.668954	0.22	0.499	2.24316124752468e-75	7.55810750740967e-71
SPON2	-0.645234	0.194	0.473	3.56408819209104e-75	1.20088387544316e-70
INHBA	-0.543915	0.041	0.239	3.71854214927933e-75	1.25292559177818e-70
C1R	-0.50795	0.92	0.975	4.06430027287722e-75	1.36942533394325e-70
RPS10	-0.703173	0.576	0.8	7.84111452103814e-75	2.64198512671859e-70
PIK3IP1	-0.536066	0.102	0.341	5.56095932223707e-74	1.87370963403456e-69
ACP5	-0.586036	0.067	0.283	9.97863642297405e-74	3.36220175635688e-69
MXRA5	-0.628106	0.186	0.459	1.6840601940798e-73	5.67427241793248e-69
SELM	-0.41283	0.941	0.988	2.72297907558495e-73	9.17480569727592e-69
MYL12A	-0.584787	0.431	0.72	3.13104903522354e-73	1.05497566192822e-68
CARHSP1	-0.600008	0.315	0.609	4.18491640170547e-73	1.41006573239064e-68
NEAT1	-0.632995	0.758	0.925	1.22854930921955e-72	4.13947404248434e-68
RPLP0	0.537049	0.963	0.959	1.73608293831611e-72	5.8495578523623e-68
TMEM37	-0.531138	0.092	0.324	4.781934161652e-72	1.61122489642702e-67
TAGLN2	-0.526603	0.727	0.904	2.39189847749313e-71	8.05926273006534e-67
DAAM1	0.769295	0.672	0.548	5.67130361955847e-71	1.91088904157403e-66
CTSZ	-0.667084	0.328	0.604	1.02221376249297e-70	3.44424705134381e-66
ID3	-0.787398	0.362	0.637	1.04358557075107e-70	3.51625722208867e-66
ECM1	-0.529225	0.066	0.275	1.22093984096356e-70	4.11383470014264e-66
LAP3	-0.606051	0.478	0.755	1.32503553278764e-70	4.46457472417467e-66
LGALS9	-0.463889	0.017	0.182	1.74374594558562e-70	5.8753775890562e-66
MTRNR2L10	0.937116	0.378	0.145	1.87591545270742e-70	6.32070952635238e-66
TMEM98	-0.573846	0.27	0.551	3.42966554389941e-70	1.15559150836147e-65
SLC12A8	-0.457002	0.015	0.179	3.5684784685996e-70	1.20236313520995e-65
ATP5E	-0.526447	0.677	0.872	3.97429911950515e-70	1.33910034532607e-65
PKDCC	-0.466663	0.06	0.266	4.57897738898717e-70	1.54284064144534e-65
BTG1	0.946813	0.793	0.737	4.8268845755301e-70	1.62637048887911e-65
STMN2	-0.928595	0.01	0.167	5.79799836856239e-70	1.95357757030341e-65
EGR1	1.17768	0.749	0.666	6.62046260028677e-70	2.23069866854062e-65
MYL12B	-0.471229	0.728	0.908	3.60304083099811e-69	1.2140085775965e-64
GNAI1	-0.497422	0.081	0.298	1.97217203398523e-68	6.64503645130982e-64
TMEM30A	-0.553917	0.208	0.479	2.05016041157199e-68	6.90781049075066e-64
CXCL6	-0.803516	0.028	0.2	3.31413710355633e-68	1.11666535567227e-63
PLBD1	-0.488196	0.075	0.285	5.40979333367615e-68	1.82277576584884e-63
SSR4	-0.532455	0.537	0.807	5.7213871134381e-68	1.92776417400183e-63
CRIP1	-0.742962	0.215	0.475	8.89144388601603e-68	2.99588310295424e-63
ITGB8	-0.509111	0.036	0.215	1.0143284357437e-67	3.41767823139483e-63
ZFP36L2	0.597503	0.956	0.908	1.24291560065567e-67	4.18787982484922e-63
TPT1	-0.300383	0.993	0.999	1.3228701846388e-67	4.45727880012199e-63
AKAP11	-0.520641	0.106	0.334	2.49969430958171e-67	8.42247000670463e-63
GADD45B	1.19954	0.808	0.736	3.18991563074962e-67	1.07481017262478e-62
PVRL2	-0.472913	0.106	0.336	3.2751184297432e-67	1.10351840371767e-62
PKM	-0.557014	0.352	0.647	3.67656477728831e-67	1.23878173605952e-62
CD63	-0.35895	0.984	0.999	6.0074853287678e-67	2.02416210667502e-62
IL4I1	-0.592357	0.086	0.295	1.1175126765616e-66	3.76534721240667e-62
PTGES	-0.433858	0.106	0.337	2.50581383493001e-66	8.44308913541319e-62
PARM1	-0.543513	0.14	0.378	3.48147672830668e-66	1.17304876883565e-61
LRRN3	0.837066	0.249	0.066	4.21607703826215e-66	1.42056499727205e-61
PTMA	-0.321066	0.985	0.999	4.94895534895619e-66	1.6675010152773e-61
ID2	1.41087	0.478	0.28	5.28681030887807e-65	1.78133786547338e-60
CD44	-0.507088	0.394	0.682	6.03902059059287e-65	2.03478759779436e-60
BMP7	-0.45289	0.045	0.224	4.35811599413604e-64	1.4684236030642e-59
FENDRR	-0.518121	0.159	0.406	1.18855964603935e-63	4.00473287136497e-59
TSPAN8	0.72536	0.195	0.037	2.35723253865398e-63	7.94245931574073e-59
IL3RA	-0.461542	0.035	0.205	2.9220013786144e-63	9.84539144510336e-59
COL3A1	-0.708716	0.653	0.84	4.17912426490476e-63	1.40811412981701e-58
CTSD	-0.557262	0.387	0.671	4.7257904687899e-63	1.59230784055407e-58
RPL13A	0.724175	0.919	0.891	1.41102881552086e-62	4.75432049101598e-58
TYMP	-0.595733	0.656	0.83	1.68540154095056e-62	5.6787919520788e-58
DNPH1	-0.511244	0.284	0.553	1.80992580364203e-62	6.09836400279147e-58
CTDSPL	-0.470007	0.157	0.396	3.75253494958968e-62	1.26437912591475e-57
PPA1	-0.500069	0.691	0.888	4.47722474754463e-62	1.50855610643769e-57
RPL23A	0.481261	0.98	0.986	8.19996308890908e-62	2.76289556317703e-57
DYNLT1	-0.512903	0.36	0.646	1.24154494403613e-61	4.18326153443535e-57
VCAM1	-0.619539	0.535	0.776	1.67098711545111e-61	5.63022398680098e-57
IL27RA	-0.537824	0.143	0.371	5.53377028976474e-61	1.86454856143333e-56
FXYD5	-0.442065	0.088	0.295	5.55845885660931e-61	1.87286712714594e-56
NDUFA13	-0.498325	0.352	0.629	7.17164021274001e-61	2.41641245328062e-56
OLFM1	-0.518387	0.157	0.391	7.34125205768909e-61	2.47356146831776e-56
FBXO32	-0.486852	0.113	0.33	1.06514281294533e-60	3.58889219393801e-56
IL33	0.816516	0.346	0.153	1.73889571302607e-60	5.85903521547004e-56
FAM13C	0.779066	0.311	0.125	1.81785895664422e-60	6.12509396851705e-56
CTGF	1.24111	0.602	0.441	2.16204511553588e-60	7.28479481228659e-56
MDFIC	-0.425909	0.092	0.3	2.32126325637782e-60	7.82126441603941e-56
AFF3	-0.343326	0.016	0.162	8.67181411270449e-60	2.92188104713465e-55
C9orf16	-0.48466	0.26	0.526	1.91763652770551e-59	6.46128451645095e-55
PHACTR2	-0.485931	0.211	0.463	2.30799639115332e-59	7.77656304035199e-55
PTS	-0.47183	0.116	0.332	2.36516711616326e-59	7.96919408120048e-55
POLR2L	-0.48718	0.442	0.704	6.58354312800798e-59	2.21825902155101e-54
FGF7	0.794619	0.348	0.158	7.2598788174962e-59	2.44614356876717e-54
PFN1	-0.493022	0.702	0.87	8.35780647026485e-59	2.81607931209104e-54
TMEM123	-0.48839	0.463	0.738	1.06791018653872e-58	3.59821658252356e-54
SERF2	-0.357828	0.917	0.977	1.54051397940341e-58	5.19060780220184e-54
C8orf4	-0.750582	0.396	0.643	1.57738330602813e-58	5.31483531133119e-54
NFE2L3	-0.455323	0.108	0.315	8.76138510475556e-58	2.95206109719634e-53
ETS2	-0.534077	0.302	0.565	9.79145075030624e-58	3.29913141580819e-53
C9orf3	-0.467955	0.153	0.381	1.01673121322703e-57	3.42577414984714e-53
SCN7A	0.629828	0.181	0.036	1.60907530338934e-57	5.42161832724006e-53
FIBIN	0.702194	0.186	0.04	4.18746208167389e-57	1.4109234737992e-52
FABP4	-1.07293	0.025	0.172	4.26601508716566e-57	1.4373911234696e-52
JUNB	0.917346	0.864	0.876	6.0714002219135e-57	2.04569759077154e-52
PTPRE	-0.437068	0.006	0.133	8.40766024225078e-57	2.83287704202398e-52
TNIP2	-0.393504	0.085	0.281	1.8004701625958e-56	6.0665041658503e-52
MDK	-0.596433	0.368	0.628	2.92280940668602e-56	9.84811401488789e-52
FKBP1A	-0.565379	0.554	0.796	3.00310420304333e-56	1.01186593017342e-51
IFI27	-0.424403	0.77	0.941	3.6675600632701e-56	1.23574768771823e-51
H3F3A	-0.360199	0.895	0.979	4.42267953184877e-56	1.49017764146113e-51
ITPR2	-0.414998	0.113	0.321	4.53760127818059e-56	1.52889937467017e-51
PDIA3	-0.46977	0.621	0.835	7.951235900811e-56	2.67908942441926e-51
WNT2B	-0.439696	0.038	0.195	9.79204584021083e-56	3.29933192540064e-51
MIR4435-2HG	-0.339779	0.018	0.156	1.04323897800993e-55	3.51508941250667e-51
SEPT11	-0.472924	0.32	0.591	1.1371721929532e-55	3.83158798693653e-51
CHODL	0.603994	0.149	0.02	1.19636609740884e-55	4.03103592860936e-51
FRZB	-0.656607	0.39	0.64	2.73752958348043e-55	9.22383217857894e-51
PDGFD	-0.464055	0.016	0.151	7.44069917490572e-55	2.50706917999273e-50
PSMA2	-0.43951	0.196	0.44	7.56429806478441e-55	2.54871458994846e-50
COL6A1	-0.561708	0.756	0.903	7.87868356092141e-55	2.65464363901686e-50
PLEKHO1	-0.437463	0.137	0.352	1.26287887988853e-54	4.2551440978964e-50
CD151	-0.498607	0.508	0.753	2.04337790309603e-54	6.88495750669178e-50
CYR61	1.04952	0.68	0.565	2.99999816004035e-54	1.010819380044e-49
THBD	-0.475285	0.028	0.172	4.63525832652814e-54	1.56180394054039e-49
EFHD2	-0.437552	0.086	0.272	6.0799009536388e-54	2.04856182731906e-49
TMEM14C	-0.466689	0.555	0.797	6.14230584428829e-54	2.0695885311745e-49
CSF2RB	-0.410121	0.017	0.15	8.16039777335088e-54	2.74956442575284e-49
ISCU	-0.48875	0.569	0.805	8.65427659039379e-54	2.91597195436728e-49
RPL31	0.734391	0.783	0.749	9.77516023066482e-54	3.2936424881202e-49
TSPAN11	-0.424596	0.071	0.248	1.12531351030866e-53	3.79163134163399e-49
IFNAR1	-0.419076	0.215	0.461	1.20343770119419e-53	4.05486299040371e-49
ACVRL1	-0.421573	0.169	0.399	1.87892834358662e-53	6.33086116088076e-49
NID1	-0.445241	0.14	0.359	1.89975749948257e-53	6.40104291875656e-49
HSBP1	-0.428085	0.502	0.765	2.17075927089443e-53	7.3141562873517e-49
CCPG1	-0.462457	0.389	0.664	2.22344965080894e-53	7.49169125343565e-49
PRKAR2B	-0.520707	0.384	0.638	2.58000724680619e-53	8.69307641738879e-49
RAMP2	-0.434833	0.156	0.381	2.69309974852929e-53	9.07413029269459e-49
MAF	-0.413235	0.208	0.45	1.03532813673869e-52	3.48843462392734e-48
LTBP2	-0.465833	0.245	0.493	1.05682924568348e-52	3.56088046040592e-48
IL6ST	-0.483892	0.626	0.843	1.36840511707373e-52	4.61070420146824e-48
CXCL1	-0.934726	0.133	0.332	1.73703410352353e-52	5.85276270841217e-48
PTTG1IP	-0.483665	0.303	0.558	2.23636309083633e-52	7.53520179826394e-48
DIO2	-0.393713	0.008	0.128	2.2500304996674e-52	7.58125276557935e-48
BAMBI	-0.385186	0.035	0.185	2.48401916609516e-52	8.36965417824105e-48
ISG15	-0.543936	0.129	0.33	4.24528524824099e-52	1.43040641154232e-47
CENPW	0.725025	0.237	0.08	4.97834169174988e-52	1.6774024496182e-47
AGTRAP	-0.424247	0.189	0.416	6.19201959478142e-52	2.08633908226565e-47
RNF145	-0.416796	0.157	0.375	7.01658728483335e-52	2.36416891975175e-47
RPS27L	-0.468182	0.584	0.821	8.99049332515419e-52	3.02925682097745e-47
SERPINB6	-0.433124	0.295	0.556	1.51399364629737e-51	5.10125019183435e-47
TAPBP	-0.479762	0.269	0.52	1.94206925380412e-51	6.54360814376761e-47
RPS20	0.745897	0.726	0.619	4.18547194008405e-51	1.41025291549192e-46
PPIC	-0.459043	0.255	0.498	5.0216025772553e-51	1.6919787723804e-46
ZMAT3	-0.391343	0.082	0.264	5.8534186656088e-51	1.97225088519023e-46
CHRDL1	0.610434	0.296	0.121	5.98837995771334e-51	2.01772474295193e-46
ACTG1	-0.376694	0.927	0.98	1.17075496305806e-50	3.94474177252782e-46
FOXF2	-0.363921	0.068	0.238	1.43430263483347e-50	4.83273929780789e-46
ACKR3	-0.359126	0.014	0.138	1.52748207359992e-50	5.14669809878756e-46
ABCC4	-0.34188	0.033	0.177	1.75794438865389e-50	5.92321782313042e-46
SHISA3	0.742739	0.319	0.147	2.46554756337615e-50	8.30741596003958e-46
CD81	-0.502007	0.665	0.833	2.64665477083668e-50	8.9176385848571e-46
PLCXD3	0.507849	0.122	0.012	3.49275082261435e-50	1.17684746217168e-45
IER2	0.924428	0.761	0.68	3.61093288449684e-50	1.21666772610237e-45
TMEM50A	-0.424955	0.463	0.723	5.30852419449412e-50	1.78865414209285e-45
PCDH18	-0.420294	0.048	0.201	5.45615926015333e-50	1.83839830111606e-45
PSME2	-0.444908	0.569	0.808	6.43291796309711e-50	2.16750737848594e-45
IL34	-0.45371	0.38	0.647	7.02644421845337e-50	2.36749011496568e-45
WLS	-0.444987	0.195	0.424	7.13221046111599e-50	2.40312699276842e-45
PCDH11X	0.622235	0.287	0.118	8.24563987801552e-50	2.77828590049855e-45
BAX	-0.460082	0.22	0.453	8.95474620826289e-50	3.0172121874121e-45
GMFG	-0.330872	0.011	0.129	1.07440706717151e-49	3.62010717212768e-45
PMEPA1	-0.417322	0.097	0.281	1.1192552223572e-49	3.77121854621035e-45
NKX2-3	-0.493598	0.26	0.493	1.42533669740739e-49	4.80252946824446e-45
GEM	0.758573	0.688	0.561	4.62686182993273e-49	1.55897482497754e-44
PARP14	-0.449295	0.236	0.475	5.02262780313167e-49	1.69232421198718e-44
THBS1	1.05363	0.404	0.236	1.11217191930494e-48	3.74735206490606e-44
ID4	0.893654	0.329	0.163	1.15502335998502e-48	3.89173570913354e-44
ADAMTS1	1.00599	0.442	0.279	1.22592946084654e-48	4.13064672537634e-44
GSTO1	-0.438233	0.354	0.614	1.36397094785766e-48	4.59576371171161e-44
PREX2	-0.314891	0.022	0.15	1.46383954809031e-48	4.93226097333549e-44
FXYD1	0.782454	0.495	0.344	2.16618801477856e-48	7.29875389699488e-44
DNAJC3	-0.421088	0.283	0.532	2.72048625033787e-48	9.16640637188843e-44
CPNE8	-0.371154	0.089	0.266	5.35004449467624e-48	1.80264399203621e-43
CNPY2	-0.420339	0.257	0.498	5.42166981851163e-48	1.82677742864931e-43
ETHE1	-0.414741	0.268	0.514	5.62982805774133e-48	1.89691426577536e-43
CR1L	-0.351751	0.021	0.144	6.67881252786818e-48	2.25035909313991e-43
TCEB2	-0.423642	0.591	0.809	7.19020538300802e-48	2.42266780175072e-43
PRNP	-0.421332	0.487	0.745	8.61594743501987e-48	2.9030573287556e-43
FAT1	-0.345523	0.071	0.236	8.63883123084519e-48	2.91076779492098e-43
PHC2	-0.395948	0.197	0.418	2.13994140746932e-47	7.21031857832713e-43
BASP1	-0.359602	0.091	0.268	2.46358007229265e-47	8.30078669558286e-43
SPRY1	-0.418259	0.129	0.326	2.50464089109435e-47	8.4391370184533e-43
HIF3A	0.620383	0.238	0.087	2.77786458749033e-47	9.35973694108993e-43
JDP2	-0.41923	0.148	0.349	2.83757072129468e-47	9.56091078833029e-43
C9orf142	-0.366612	0.224	0.46	2.94478846571566e-47	9.92217025638235e-43
CALR	-0.431627	0.635	0.836	3.79555256428318e-47	1.27887348100957e-42
CCDC186	-0.379128	0.194	0.422	3.95596175145557e-47	1.33292175253544e-42
TNFAIP3	-0.545919	0.232	0.453	4.91156373349906e-47	1.65490228436517e-42
ATOX1	-0.414903	0.394	0.655	7.35638700095938e-47	2.47866103610325e-42
MT-ND1	0.391221	0.959	0.967	2.01344884650158e-46	6.78411454340241e-42
CLIC1	-0.411722	0.524	0.761	2.05554888066258e-46	6.92596639850448e-42
ACTN1	-0.452787	0.373	0.628	2.23922474794317e-46	7.54484386571971e-42
TMBIM4	-0.384362	0.291	0.542	3.05891969855051e-46	1.03067240322961e-41
RPS6KA2	-0.322661	0.041	0.182	3.93399700905522e-46	1.32552095223107e-41
RSPO2	0.657067	0.205	0.065	4.81291344563824e-46	1.62166305637335e-41
GRN	-0.425974	0.366	0.624	6.31965776445585e-46	2.12934548715576e-41
SH3BGRL3	-0.428561	0.429	0.685	6.38290310329064e-46	2.15065537162275e-41
HLA-DRB1	0.709027	0.732	0.614	7.02549962314627e-46	2.3671718430229e-41
SMAD9	-0.358686	0.06	0.214	1.18770637817863e-45	4.00185787063507e-41
PPP1R14B	-0.357236	0.106	0.286	1.40472485406356e-45	4.73307992328177e-41
CMTM6	-0.414247	0.197	0.412	1.80064953942269e-45	6.0671085581308e-41
PRDM1	-0.370704	0.033	0.166	1.80775262931151e-45	6.09104170920221e-41
LMCD1	-0.341562	0.024	0.147	1.84061272668347e-45	6.2017605212873e-41
YWHAB	-0.40167	0.532	0.779	2.47856341823771e-45	8.35127158141014e-41
HAS2	-0.389499	0.061	0.214	2.93414509552063e-45	9.88630848484722e-41
PDIA6	-0.447351	0.5	0.745	3.97651829794559e-45	1.33984807530979e-40
UQCR11	-0.398666	0.415	0.66	4.41936764014361e-45	1.48906173266999e-40
MAML2	-0.397635	0.15	0.35	6.88463738623013e-45	2.31970972091638e-40
ARPC2	-0.409567	0.452	0.7	7.15508013111431e-45	2.41083269937766e-40
BIRC3	-0.485473	0.377	0.619	9.09449831522961e-45	3.06430026233346e-40
EDEM2	-0.305012	0.051	0.197	1.05674213464354e-44	3.56058694846795e-40
CFH	0.686296	0.808	0.765	1.13244287347825e-44	3.8156530178976e-40
EFEMP1	-0.515576	0.362	0.581	2.10990852604292e-44	7.10912578764902e-40
TMEM132A	-0.319667	0.047	0.189	2.69205504907377e-44	9.07061028234917e-40
TP53I3	-0.346253	0.107	0.286	2.82657766887825e-44	9.52387079751839e-40
TSPAN33	-0.358322	0.028	0.154	2.88158974985177e-44	9.70922850315057e-40
CTSA	-0.352189	0.203	0.425	4.13522069875125e-44	1.39332126223725e-39
MAFF	0.986582	0.374	0.221	4.71108242261782e-44	1.58735211147685e-39
STAT2	-0.349103	0.101	0.275	6.08372960913315e-44	2.04985185450132e-39
C2	-0.433228	0.378	0.63	6.17785423139911e-44	2.08156620472762e-39
RPL26	-0.281886	0.963	0.994	6.42793733005334e-44	2.16582920398817e-39
CAPZB	-0.412074	0.615	0.827	7.12351448716393e-44	2.40019697130501e-39
C3	-0.451862	0.887	0.959	9.20723542492392e-44	3.10228590407387e-39
CISD1	-0.402904	0.17	0.374	1.0079880772683e-43	3.39631502754782e-39
SEPT4	-0.351507	0.138	0.33	1.59270710907659e-43	5.36646733332266e-39
CHIC2	-0.340144	0.156	0.359	1.87789610426841e-43	6.32738313372199e-39
ANTXR1	-0.422429	0.152	0.346	2.16463347395174e-43	7.29351602713298e-39
DRAM1	-0.349457	0.161	0.363	2.32865474973826e-43	7.8461693137681e-39
ITGA2	-0.34811	0.069	0.223	2.73575776352049e-43	9.21786220840592e-39
SDC3	-0.315122	0.038	0.168	2.86487642475768e-43	9.65291462557851e-39
VWA1	-0.398493	0.257	0.487	3.58435916782641e-43	1.20771397800743e-38
HEXA	-0.373197	0.176	0.381	3.9249747993872e-43	1.32248100890552e-38
NECAP2	-0.353601	0.13	0.316	4.64692041322716e-43	1.56573336403276e-38
LY6E	-0.43245	0.564	0.799	6.13135580536235e-43	2.06589902505879e-38
CFLAR	-0.346752	0.28	0.523	7.07496615863718e-43	2.38383909749121e-38
SP5	0.589597	0.216	0.076	7.20366348932673e-43	2.42720237609375e-38
CRYAB	1.1061	0.532	0.409	7.21036311642587e-43	2.42945974844853e-38
CTHRC1	-0.329047	0.014	0.122	7.83905373478702e-43	2.64129076539914e-38
FMNL2	-0.336143	0.074	0.228	1.06894126660247e-42	3.60169070369035e-38
NUCB1	-0.400734	0.405	0.655	1.54230990754601e-42	5.19665900248554e-38
TMEM59	-0.380741	0.754	0.912	1.54399813599293e-42	5.20234731941457e-38
TLCD1	-0.335072	0.054	0.194	1.87801307826705e-42	6.32777726591299e-38
CCND1	-0.308076	0.011	0.114	2.56348342829919e-42	8.6374010633113e-38
LAMB1	-0.390058	0.236	0.455	2.84660264399373e-42	9.59134294867247e-38
FAM216B	-0.357785	0.065	0.211	2.96932319459054e-42	1.00048375718534e-37
PSMB1	-0.375415	0.609	0.831	3.03655938211407e-42	1.02313831820951e-37
DNAJB1	1.0294	0.682	0.599	3.558446921317e-42	1.19898310566855e-37
TMEM176A	-0.325354	0.918	0.974	7.20878124065471e-42	2.4289267512262e-37
PGP	-0.292354	0.074	0.227	1.02275489581051e-41	3.44607034594394e-37
ENG	-0.327362	0.169	0.374	1.09578555024068e-41	3.69213983298094e-37
CALU	-0.389958	0.298	0.527	1.14446806807573e-41	3.85617070857437e-37
PHLDA3	-0.432214	0.266	0.488	1.18388316893172e-41	3.98897594939852e-37
ATF3	1.005	0.52	0.375	1.46722246584754e-41	4.94365937642671e-37
C1S	-0.348485	0.972	0.996	1.65870847227637e-41	5.58885232648801e-37
ARHGAP15	0.562819	0.207	0.073	1.69183660977555e-41	5.70047427297774e-37
NTPCR	-0.328615	0.124	0.303	2.08075837356318e-41	7.01090726388378e-37
ARPC3	-0.373494	0.522	0.743	2.43095277882702e-41	8.19085229297975e-37
CD47	-0.371577	0.272	0.5	2.4831344885127e-41	8.36667334559469e-37
PTGER1	0.525782	0.193	0.063	3.30980699439876e-41	1.11520636869272e-36
HOXB-AS3	-0.260202	0.008	0.106	3.43300209984601e-41	1.15671572752211e-36
ANXA2	-0.39302	0.808	0.929	4.91391274064474e-41	1.65569375883284e-36
CD302	-0.379774	0.184	0.383	5.2981513899916e-41	1.78515912934377e-36
CTC-321K16.1	-0.254284	0.012	0.112	6.11866973389679e-41	2.06162458013919e-36
FAM213A	-0.394956	0.16	0.35	7.1101527766703e-41	2.39569487657129e-36
MXD4	-0.316321	0.162	0.359	9.62599487461291e-41	3.24338271305207e-36
SSFA2	-0.364598	0.107	0.276	9.68468470564951e-41	3.26315766472155e-36
MTRNR2L1	0.609566	0.223	0.082	9.72126295388479e-41	3.27548233968194e-36
EMILIN1	-0.465363	0.486	0.696	1.6014634861142e-40	5.3959710701132e-36
KLF13	-0.326828	0.293	0.529	1.87870436251929e-40	6.33010647907249e-36
SPCS3	-0.32959	0.161	0.354	2.11321804426189e-40	7.12027687833602e-36
DBI	-0.416293	0.5	0.736	2.20508033744451e-40	7.42979768898552e-36
GBP4	-0.446364	0.156	0.342	2.24170364355488e-40	7.55319625659382e-36
VASN	-0.3468	0.113	0.286	3.09166258550074e-40	1.04170479155862e-35
H2AFY2	-0.315302	0.086	0.243	3.40696563072733e-40	1.14794299961727e-35
TAGLN	0.739879	0.778	0.69	3.606254066565e-40	1.21509124518841e-35
PLAU	-0.397291	0.043	0.171	6.16287542123554e-40	2.0765192444311e-35
VKORC1	-0.344821	0.339	0.584	6.77465125043846e-40	2.28265099232273e-35
CHP1	-0.315335	0.08	0.234	8.19006132762367e-40	2.75955926372952e-35
GNG5	-0.349516	0.466	0.707	8.26154579133955e-40	2.78364523893395e-35
CILP	0.512284	0.143	0.034	1.01529004087216e-39	3.42091826371466e-35
SLAMF8	-0.299945	0.048	0.178	1.27063639200791e-39	4.28128225923146e-35
NCK1	-0.341526	0.156	0.344	2.19867522753728e-39	7.40821631166411e-35
HNMT	-0.346406	0.237	0.456	2.48246200396883e-39	8.36440747617257e-35
NDUFS8	-0.339415	0.266	0.492	3.29643676677263e-39	1.11070140419637e-34
LAMTOR2	-0.326348	0.177	0.375	3.90420901813007e-39	1.31548418656875e-34
NEO1	-0.319786	0.07	0.215	3.99694858855529e-39	1.34673185742782e-34
GPC1	-0.311889	0.075	0.223	4.4229199421926e-39	1.49025864532238e-34
H2AFY	-0.365751	0.282	0.507	4.99008099877562e-39	1.68135789172746e-34
TOP1	-0.3567	0.29	0.522	5.21269710425565e-39	1.7563661623079e-34
TNFSF14	-0.39128	0.056	0.189	5.31935165771117e-39	1.7923023475492e-34
PERP	-0.371841	0.037	0.158	5.39011313466027e-39	1.81614471959243e-34
PSMA7	-0.374758	0.608	0.814	5.46303841052764e-39	1.84071616204318e-34
EFEMP2	-0.386435	0.415	0.647	6.31628003445013e-39	2.12820739480763e-34
TIMM8B	-0.316862	0.194	0.395	6.61520527054649e-39	2.22892726385794e-34
TMOD3	-0.331256	0.243	0.461	7.90893300321805e-39	2.66483588610429e-34
RBP1	-0.408639	0.457	0.693	8.2967182611412e-39	2.79549625090892e-34
EVA1A	-0.269513	0.026	0.136	8.61899665354783e-39	2.90408473244641e-34
TNFRSF4	-0.293504	0.021	0.128	1.03225669217178e-38	3.47808569860358e-34
FGF2	-0.328372	0.096	0.252	1.28892757691348e-38	4.34291257765228e-34
TXNDC12	-0.297474	0.152	0.341	1.41115331573168e-38	4.75473998202633e-34
CASP1	-0.342	0.162	0.35	2.19447913075258e-38	7.39407798315775e-34
TXNL1	-0.333293	0.292	0.517	2.197035468391e-38	7.40269130719663e-34
RHOA	-0.357709	0.644	0.837	2.45787627891121e-38	8.28156833416342e-34
GLI1	-0.250813	0.018	0.12	3.01516924083912e-38	1.01593112400833e-33
ANTXR2	-0.33822	0.153	0.336	3.06728038587205e-38	1.03348945321573e-33
MMP23B	0.626649	0.396	0.253	4.07629447772717e-38	1.37346666132539e-33
NXN	-0.31619	0.147	0.328	4.64273263278694e-38	1.56432233329123e-33
EIF5A	-0.388937	0.442	0.667	4.7258125680958e-38	1.5923152866942e-33
CSNK1A1	-0.347468	0.363	0.607	4.72652730610249e-38	1.59255611051817e-33
CASP4	-0.325769	0.151	0.333	4.87171216519305e-38	1.64147469694014e-33
RUNX1	-0.306918	0.063	0.2	5.02225777495842e-38	1.69219953469449e-33
PSMD7	-0.337195	0.238	0.45	5.16247520868767e-38	1.73944439681522e-33
MYO6	-0.349748	0.11	0.269	9.55609894675407e-38	3.21983197911932e-33
RHBDD2	-0.316387	0.128	0.301	9.58246632439662e-38	3.2287162033422e-33
FKBP5	0.532032	0.724	0.663	1.17759911676938e-37	3.96780246404275e-33
SMPDL3A	-0.320393	0.056	0.187	1.4203854824468e-37	4.78584684455625e-33
FAIM2	0.615668	0.312	0.17	1.92624346949654e-37	6.49028474612165e-33
LTBR	-0.295623	0.157	0.343	2.07726976222586e-37	6.99915273684382e-33
FOS	0.649978	0.931	0.933	2.10797419324746e-37	7.10260824672798e-33
EPHX1	-0.355627	0.234	0.442	2.68340890812514e-37	9.04147797503686e-33
BMP2	-0.329721	0.024	0.13	2.89888637509313e-37	9.7675077522388e-33
MXRA8	-0.394578	0.344	0.568	3.02977291247497e-37	1.02085168512931e-32
PDLIM4	-0.416866	0.255	0.462	3.90934625819825e-37	1.31721512823732e-32
MDM2	-0.314273	0.081	0.226	5.43631524385781e-37	1.83171205826545e-32
MGLL	-0.314297	0.041	0.16	5.4394940461613e-37	1.83278312391359e-32
LITAF	-0.396911	0.38	0.614	5.47144915935296e-37	1.84355007975238e-32
MRPL52	-0.304763	0.202	0.402	1.04377800233688e-36	3.51690560107389e-32
CDKN2C	-0.297205	0.067	0.203	1.08823719935437e-36	3.66670641950461e-32
PLXDC1	0.600563	0.289	0.155	1.1497077814869e-36	3.87382539894196e-32
TJP1	-0.317081	0.23	0.438	1.30791385416341e-36	4.40688494021818e-32
CAPG	-0.292259	0.031	0.141	1.5106215897206e-36	5.08988838440459e-32
SUMF2	-0.290358	0.159	0.346	1.76948670851971e-36	5.96210851568631e-32
ARL4A	-0.330722	0.094	0.245	1.80148550134725e-36	6.06992524823944e-32
EIF4A2	0.51655	0.789	0.774	1.82585697620133e-36	6.15204249561277e-32
VIMP	-0.349995	0.392	0.628	1.84295372865542e-36	6.20964829333159e-32
JAG1	-0.263615	0.034	0.147	2.05334337026345e-36	6.91853515176568e-32
RAB34	-0.354809	0.437	0.673	2.41644455476563e-36	8.14196828282732e-32
SDF2L1	-0.325301	0.17	0.359	2.50561686956823e-36	8.44242548032319e-32
SOX4	-0.340948	0.387	0.619	2.93560652339665e-36	9.89123261993266e-32
KIAA1217	-0.282005	0.049	0.171	3.83321765831036e-36	1.29156435779109e-31
BMPR2	-0.293482	0.115	0.278	3.88957535840077e-36	1.31055352125956e-31
LMO4	-0.386821	0.279	0.492	4.37120878731986e-36	1.47283508879956e-31
MYDGF	-0.344389	0.478	0.717	5.80200775025763e-36	1.95492849137181e-31
SSR3	-0.335478	0.327	0.557	6.27032373833597e-36	2.11272288039492e-31
RELB	-0.332213	0.168	0.349	6.43497914687735e-36	2.16820187374886e-31
NFE2L2	-0.33105	0.326	0.555	6.86260230720676e-36	2.31228522139025e-31
TMEM163	-0.421229	0.071	0.203	8.90220290471445e-36	2.99950824671449e-31
IRAK3	-0.293569	0.127	0.291	1.07079894420443e-35	3.6079499626024e-31
GDE1	-0.29516	0.087	0.234	1.09218083070557e-35	3.67999409097935e-31
PEBP1	-0.323679	0.716	0.897	1.11743008494748e-35	3.76506892822203e-31
RDX	-0.333849	0.243	0.451	1.29208904096444e-35	4.35356481462558e-31
GCSH	-0.2994	0.21	0.406	1.42812801117772e-35	4.81193452086221e-31
CHURC1	-0.319196	0.296	0.517	1.4423199535955e-35	4.85975285164466e-31
POMP	-0.307724	0.351	0.588	1.92850245747745e-35	6.49789618022454e-31
GUCY1B3	0.614876	0.339	0.203	2.76880119730101e-35	9.32919875418603e-31
CPED1	-0.316879	0.07	0.204	2.77827863932611e-35	9.36113204734538e-31
FSTL1	-0.344597	0.3	0.517	2.82296644803526e-35	9.51170315000999e-31
AP2M1	-0.32937	0.472	0.716	3.04024536052183e-35	1.02438027177423e-30
ASNA1	-0.306731	0.2	0.394	3.05358148574364e-35	1.02887374580646e-30
CLPTM1	-0.331934	0.193	0.38	3.14500223063831e-35	1.05967705159127e-30
DNAJC21	-0.285132	0.172	0.361	3.20835284693373e-35	1.08102240824585e-30
TKT	-0.318304	0.278	0.496	3.42184379370119e-35	1.15295604784968e-30
GLTSCR2	0.445873	0.776	0.762	3.44459742720506e-35	1.16062265712247e-30
SRGN	-0.61152	0.015	0.106	3.93264689930781e-35	1.32506604625277e-30
MIER1	-0.336495	0.243	0.445	4.99286800675216e-35	1.68229694619507e-30
EMC7	-0.298988	0.27	0.488	5.66557450689147e-35	1.90895867435201e-30
RPL7	0.460353	0.942	0.969	5.90300000528054e-35	1.98895682177923e-30
COX5A	-0.2909	0.248	0.458	6.71653077357129e-35	2.26306787884711e-30
RAB13	-0.383308	0.527	0.735	9.50737965380258e-35	3.20341650055224e-30
ORAI1	-0.256045	0.08	0.22	1.00628722865971e-34	3.39058418824603e-30
TCN2	-0.268743	0.074	0.209	1.0720188629976e-34	3.61206035698411e-30
EBF1	0.350223	0.107	0.019	1.38492147547068e-34	4.6663544194509e-30
RAP1B	-0.317259	0.223	0.42	1.3910624256124e-34	4.68704573685841e-30
NT5DC2	-0.296677	0.052	0.172	1.70554315646731e-34	5.74665711140096e-30
YPEL2	-0.324219	0.181	0.361	2.00636305213639e-34	6.76023966786837e-30
HACD3	-0.319965	0.196	0.384	2.44846043726509e-34	8.249842597321e-30
RNF207	-0.267165	0.063	0.193	2.51812905621681e-34	8.48458404201693e-30
RPLP2	0.321945	0.971	0.991	3.81238001843154e-34	1.28454332341032e-29
ALDH1A1	0.569181	0.33	0.187	3.89755517802507e-34	1.31324224168377e-29
RAMP1	-0.343418	0.022	0.118	4.03099810361532e-34	1.35820450103214e-29
PPP1R2	-0.285753	0.139	0.305	5.59981624654928e-34	1.88680208611231e-29
TP53INP1	-0.252662	0.029	0.132	5.73922512999901e-34	1.93377451530187e-29
CYP27A1	-0.30635	0.17	0.349	5.77916780276758e-34	1.94723279946451e-29
CHCHD10	-0.331896	0.178	0.359	6.76194887498114e-34	2.27837105393614e-29
C1QL1	0.627015	0.226	0.103	7.2297087440885e-34	2.43597806423318e-29
RPL36A	-0.336397	0.507	0.726	1.32767761788608e-33	4.47347696570537e-29
PSMA5	-0.286278	0.193	0.383	1.63368057677489e-33	5.50452333538532e-29
TMEM204	-0.345115	0.094	0.235	1.66048420861574e-33	5.59483549250987e-29
HMCN1	-0.285765	0.03	0.131	1.74892371672754e-33	5.89282357114177e-29
ADI1	-0.327703	0.316	0.531	1.78580415243373e-33	6.01708851121019e-29
ALKBH7	-0.327078	0.304	0.517	2.02262859304298e-33	6.81504478139903e-29
SOCS3	0.79854	0.699	0.622	2.05947211229845e-33	6.93918533517839e-29
PON2	-0.251697	0.093	0.238	2.67579772286438e-33	9.01583284741926e-29
RP11-532F6.3	-0.262402	0.051	0.169	2.85056296754897e-33	9.6046868628595e-29
EIF4G2	-0.330827	0.483	0.708	3.06131444720001e-33	1.03147928983957e-28
FBN1	-0.306598	0.219	0.412	3.06655326622407e-33	1.03324445752154e-28
IKBIP	-0.296437	0.133	0.297	3.14397965016208e-33	1.05933250332561e-28
GCC2	-0.322801	0.282	0.496	3.31575353235212e-33	1.11720999519072e-28
SPPL2A	-0.283897	0.237	0.442	3.37575488273527e-33	1.13742685018882e-28
C19orf53	-0.318372	0.469	0.699	3.38357503631853e-33	1.14006177273717e-28
LOXL2	-0.250628	0.02	0.114	3.74597168866053e-33	1.26216770077728e-28
OSR2	0.453336	0.137	0.037	4.90925104062528e-33	1.65412304562828e-28
JMJD8	-0.259968	0.148	0.318	5.09849702907639e-33	1.717887588977e-28
ATP6AP2	-0.324366	0.48	0.708	6.72165839105306e-33	2.26479557828142e-28
MEG3	0.901369	0.529	0.441	6.84573796118887e-33	2.30660294864298e-28
SLIT2	-0.265781	0.066	0.193	7.02082067168849e-33	2.36559531711872e-28
RHOC	-0.336166	0.435	0.653	7.58720171947329e-33	2.55643174735933e-28
JAK1	-0.327974	0.426	0.641	8.07001688232064e-33	2.71911148832912e-28
RGS2	0.838243	0.233	0.108	9.13943447963848e-33	3.07944105356939e-28
GSDMD	-0.295849	0.263	0.473	9.72519355323101e-33	3.27680671582566e-28
FBXO6	-0.263814	0.057	0.177	1.06836903671265e-32	3.59976263229959e-28
TMEM205	-0.330559	0.363	0.584	1.17824726286132e-32	3.96998632748492e-28
CHMP2A	-0.277166	0.381	0.615	1.22193308856752e-32	4.11718134861939e-28
CHRDL2	0.396178	0.137	0.038	1.28831146244632e-32	4.34083664156663e-28
PSMA1	-0.280829	0.376	0.607	1.40652772411409e-32	4.73915451363001e-28
CEBPD	0.574648	0.917	0.837	1.5106228222718e-32	5.08989253736261e-28
GINM1	-0.306498	0.321	0.535	1.69887604054858e-32	5.7241929310244e-28
CLTA	-0.317842	0.58	0.777	1.84008564363341e-32	6.19998456765842e-28
TAF10	-0.282596	0.216	0.407	1.85678868370175e-32	6.25626379086467e-28
TCF21	-0.379241	0.271	0.464	1.97833779920577e-32	6.66581138064393e-28
VDAC1	-0.290129	0.228	0.421	2.20304591212678e-32	7.42294289631999e-28
ISOC2	-0.300364	0.174	0.35	2.31007352585277e-32	7.78356173800832e-28
MAP2K2	-0.299694	0.279	0.487	2.52338941685314e-32	8.50230830114498e-28
BNIP3L	-0.32652	0.328	0.548	3.48843923810963e-32	1.17539471688866e-27
GSTM5	0.606741	0.331	0.205	3.85177231559377e-32	1.29781616401616e-27
SEPW1	-0.333858	0.65	0.815	4.49246984417618e-32	1.51369278929672e-27
RRAS	-0.340216	0.546	0.755	4.51600324845931e-32	1.52162213453588e-27
NOTCH3	0.336495	0.103	0.02	4.60154467107807e-32	1.55044446147304e-27
MBD2	-0.254974	0.122	0.275	5.21395105179831e-32	1.75678866739292e-27
OSBPL1A	-0.309774	0.24	0.436	7.18128101744694e-32	2.41966082601857e-27
COMMD3	-0.268564	0.132	0.29	7.59359408365899e-32	2.55858559054806e-27
FAM20C	-0.283131	0.095	0.236	8.34480418429317e-32	2.81169832185574e-27
CNN2	-0.255098	0.056	0.174	9.94062772831994e-32	3.34939510678012e-27
ST3GAL4	-0.322004	0.196	0.373	1.04657704433814e-31	3.52633669319293e-27
H2AFJ	-0.355758	0.412	0.622	1.19520143357107e-31	4.02711171027436e-27
FCGRT	-0.316208	0.512	0.737	1.23784569943862e-31	4.17079729968849e-27
LMAN1	-0.306374	0.389	0.612	1.33446883989886e-31	4.49635930915521e-27
NDUFB1	-0.26961	0.307	0.527	1.5702193413321e-31	5.29069704868439e-27
PRPS2	-0.305664	0.15	0.311	1.82798085120257e-31	6.15919868004195e-27
IFNGR2	-0.289978	0.178	0.355	1.90783393606005e-31	6.42825566416074e-27
TFPI	-0.328702	0.319	0.525	2.05202915014082e-31	6.91410701848448e-27
PLXDC2	-0.287936	0.12	0.27	2.56314344821057e-31	8.63625553440069e-27
BAG1	-0.266704	0.213	0.404	2.82242739247294e-31	9.50988685619832e-27
TMCO1	-0.271264	0.294	0.514	2.8592358995887e-31	9.63390944007415e-27
IL4R	-0.290072	0.131	0.285	2.9715108137569e-31	1.00122085358725e-26
GNA11	-0.257137	0.119	0.269	2.98504240454105e-31	1.00578018778606e-26
POGLUT1	-0.289321	0.092	0.227	3.12478538491516e-31	1.05286518759331e-26
HAPLN3	-0.33401	0.151	0.31	3.33127845721266e-31	1.12244096337323e-26
PDLIM1	-0.331219	0.728	0.87	3.67327364831216e-31	1.2376728230623e-26
GNAS	-0.291318	0.629	0.817	4.19006840668673e-31	1.41180164894903e-26
VPS13C	-0.252261	0.217	0.408	4.28056884527015e-31	1.44229486672532e-26
NDUFC2	-0.306079	0.429	0.653	4.41777710209903e-31	1.48852581678125e-26
MLLT4	-0.254822	0.087	0.222	4.45726781711214e-31	1.50183181829777e-26
ZBTB16	0.534237	0.702	0.684	5.62632869000105e-31	1.89573518880895e-26
RAB5C	-0.320044	0.284	0.484	5.70075880616328e-31	1.92081367214866e-26
FAM92A1	-0.272713	0.19	0.367	6.00610055789061e-31	2.02369552197566e-26
GJA1	-0.291988	0.11	0.254	6.33487636855672e-31	2.1344732436215e-26
SLC9A3R2	-0.369965	0.405	0.602	6.41001859485749e-31	2.15979166535128e-26
PLAC9	0.627331	0.579	0.5	7.22504540794189e-31	2.43440679975194e-26
NDUFS2	-0.253083	0.177	0.349	8.70664289300004e-31	2.93361625636743e-26
PSMG1	-0.260583	0.091	0.226	9.44850095720118e-31	3.18357791251937e-26
TUBA1C	-0.31579	0.171	0.337	1.11890757064323e-30	3.7700471685253e-26
CYBA	-0.343012	0.636	0.818	1.29022075635198e-30	4.34726981645236e-26
TAX1BP1	-0.332012	0.325	0.533	1.34531012235058e-30	4.53288792624805e-26
ADAMDEC1	-0.800055	0.918	0.927	1.36908889816869e-30	4.6130081334896e-26
SLC7A7	-0.26488	0.061	0.179	1.71163695060039e-30	5.76718954135296e-26
CDK2AP1	-0.251295	0.18	0.353	1.72086830310091e-30	5.79829366046821e-26
MYH9	-0.301027	0.3	0.504	2.19387979299131e-30	7.39205857450491e-26
PRDX2	-0.316003	0.598	0.811	2.49499563333631e-30	8.40663828696337e-26
CCDC53	-0.25681	0.183	0.36	2.59129086822e-30	8.73109545138048e-26
MOXD1	-0.315671	0.171	0.334	3.07490735970456e-30	1.03605928577886e-25
ENO1	-0.364736	0.569	0.769	3.1886213152674e-30	1.0743740659662e-25
LRPAP1	-0.305229	0.453	0.674	3.51553663084585e-30	1.1845249123972e-25
TGFB1I1	-0.32374	0.353	0.565	3.55627802035224e-30	1.19825231617748e-25
CBR1	-0.259369	0.245	0.444	3.56349153901123e-30	1.20068283915445e-25
NDUFA11	-0.281174	0.402	0.628	4.6427291409695e-30	1.56432115675826e-25
APCDD1	0.632282	0.255	0.138	6.00526062810453e-30	2.02341251603354e-25
COL12A1	-0.330745	0.211	0.388	7.22787876532304e-30	2.43536147118794e-25
HTATIP2	-0.252451	0.061	0.177	7.67133453424527e-30	2.5847794579686e-25
RHOB	0.582033	0.809	0.777	8.06677817253819e-30	2.71802023745502e-25
VAMP5	-0.324028	0.466	0.69	8.65371845318964e-30	2.91578389561772e-25
RPN2	-0.295236	0.338	0.554	9.11424773890506e-30	3.07095463314667e-25
EGLN2	-0.250478	0.125	0.273	1.15112126437177e-29	3.87858798817423e-25
GYPC	-0.300602	0.488	0.71	1.18501094632757e-29	3.99277588255612e-25
SPARC	-0.363147	0.559	0.771	1.25094466136431e-29	4.2149329420009e-25
SGCA	-0.258654	0.021	0.105	1.36682692117779e-29	4.60538662821645e-25
CSGALNACT2	-0.255388	0.097	0.233	1.43835988897712e-29	4.84640980991949e-25
LSAMP	-0.292601	0.404	0.625	1.83329439023231e-29	6.17710211844875e-25
SPTBN1	-0.313135	0.544	0.752	2.07061746656965e-29	6.97673849185979e-25
NSMCE1	-0.254137	0.181	0.348	2.13947490306736e-29	7.20874673839515e-25
HIF1A	-0.297063	0.174	0.336	2.63837871067437e-29	8.88975322774622e-25
RABAC1	-0.293336	0.659	0.84	3.26486552470817e-29	1.10006378989517e-24
TLN1	-0.278205	0.361	0.579	4.32743123078281e-29	1.45808467889996e-24
TUBB6	-0.27002	0.202	0.378	4.50433086397525e-29	1.51768924130782e-24
PSMA3	-0.295609	0.32	0.52	4.75840614114654e-29	1.60329736519792e-24
LEPROT	-0.309461	0.566	0.78	5.17401470744079e-29	1.7433325155251e-24
HIGD2A	-0.281338	0.315	0.52	5.39756234341528e-29	1.81865465599034e-24
MAFB	0.840703	0.487	0.393	6.24973113776492e-29	2.10578440955851e-24
TSLP	-0.336871	0.115	0.254	6.44227367965514e-29	2.170659693623e-24
TPM2	-0.298462	0.776	0.903	6.53898666516027e-29	2.2032461669591e-24
GP1BA	-0.293637	0.192	0.359	7.06433124902544e-29	2.38025577104663e-24
P4HB	-0.302102	0.471	0.679	7.36164016686652e-29	2.48043103782401e-24
PDLIM2	-0.28505	0.233	0.417	7.70498379847195e-29	2.59611724105714e-24
ODF2L	-0.254007	0.141	0.295	7.9310489727283e-29	2.67228764087107e-24
ATP5B	-0.288855	0.446	0.666	8.41828760658715e-29	2.83645782616347e-24
BTG2	0.789575	0.563	0.468	8.53591740122774e-29	2.87609200916968e-24
ARL6IP5	-0.326396	0.638	0.829	9.17948441983496e-29	3.09293548041919e-24
SMAP1	-0.25989	0.158	0.316	9.79095397933962e-29	3.29896403379869e-24
ATPIF1	-0.276949	0.439	0.651	1.0724454912697e-28	3.61349783828413e-24
NDUFB8	-0.270021	0.381	0.599	1.33197166665869e-28	4.48794533363978e-24
BORCS7	-0.279431	0.251	0.442	1.42853984981405e-28	4.81332216996347e-24
APLP2	-0.346244	0.449	0.665	1.43116342283687e-28	4.82216203690654e-24
PGM1	-0.297084	0.175	0.339	1.43597918720781e-28	4.838388273378e-24
CCDC71L	-0.359694	0.221	0.392	1.63827255494346e-28	5.5199955466265e-24
RFTN1	-0.287701	0.273	0.463	1.74054871753549e-28	5.86460484886407e-24
CD55	-0.271136	0.064	0.177	1.79769781339436e-28	6.05716301245096e-24
CD9	-0.271604	0.205	0.381	1.9769486339655e-28	6.66113072728336e-24
RPS19BP1	-0.305468	0.398	0.615	2.61821209578617e-28	8.82180383554191e-24
ARL4C	-0.317673	0.123	0.263	2.80700645389838e-28	9.4579275457652e-24
CHMP3	-0.252753	0.229	0.415	3.16037838110513e-28	1.06485789172956e-23
NUB1	-0.255127	0.234	0.418	6.45156960783536e-28	2.17379186366404e-23
PSMA4	-0.301546	0.399	0.613	6.78210354842628e-28	2.28516196960675e-23
LRRC17	0.371618	0.12	0.034	6.98522257260265e-28	2.35360089361274e-23
PGAM1	-0.289165	0.41	0.622	8.04390254793951e-28	2.71031252450274e-23
CREB5	0.323964	0.102	0.024	9.43939126738354e-28	3.18050849363221e-23
EVL	-0.260245	0.168	0.327	1.00343006503914e-27	3.38095726114288e-23
SERPINB1	-0.267378	0.246	0.427	1.00827203812292e-27	3.39727180525137e-23
CCND2	-0.320876	0.301	0.493	1.05980512083475e-27	3.5709073741406e-23
ATP5J2	-0.270782	0.344	0.557	1.16096594290792e-27	3.91175864803395e-23
FBXW5	-0.258786	0.28	0.48	1.32629800914983e-27	4.46882851202943e-23
DESI2	-0.268747	0.252	0.44	1.63480890586008e-27	5.50832512740495e-23
DSP	-0.289412	0.068	0.18	1.75716851269796e-27	5.9206035866845e-23
PRRX1	-0.300138	0.196	0.359	2.27356493715895e-27	7.66054969926337e-23
HSPB6	0.585765	0.151	0.056	2.70701012480286e-27	9.12099991451075e-23
TMED10	-0.274862	0.394	0.611	3.16588720782877e-27	1.06671403580583e-22
LSP1	0.390396	0.137	0.046	3.82450588735637e-27	1.28862901368586e-22
ITM2C	-0.29694	0.356	0.552	4.13306600980523e-27	1.39259526134378e-22
ANXA7	-0.311096	0.357	0.556	4.45788545504476e-27	1.50203992522278e-22
PCOLCE	-0.331294	0.709	0.88	5.50159215497816e-27	1.85370646069834e-22
IFITM3	-0.273529	0.939	0.974	5.90580580533715e-27	1.9899022080503e-22
DDX24	-0.261855	0.525	0.749	6.00220128050292e-27	2.02238169945265e-22
NDUFB11	-0.256429	0.426	0.641	7.90816925678222e-27	2.6645785493802e-22
ARID5B	0.510238	0.745	0.753	7.96526734621182e-27	2.68381717963261e-22
IGFBP4	0.574259	0.683	0.659	9.02044686894125e-27	3.03934936802107e-22
HSPB1	0.740678	0.826	0.853	9.45289868859647e-27	3.18505968413569e-22
TMED9	-0.268435	0.519	0.74	1.06109834642842e-26	3.57526476845592e-22
PGRMC1	-0.263116	0.452	0.666	1.11064257428484e-26	3.74219908979534e-22
TGFBR3	0.552656	0.271	0.157	1.1209851392715e-26	3.77704732826139e-22
DCN	0.306152	0.994	0.98	1.12734118505992e-26	3.7984633889409e-22
CHPT1	-0.308664	0.332	0.528	1.19782178605111e-26	4.03594072592061e-22
RAI14	-0.280441	0.087	0.206	1.31653590925606e-26	4.43593609264738e-22
RAB2A	-0.271084	0.428	0.647	1.61613749648871e-26	5.44541368066906e-22
C19orf70	-0.260067	0.332	0.525	1.79573220764303e-26	6.05054010043241e-22
ANXA4	-0.259143	0.244	0.422	2.45422798894995e-26	8.26927578596797e-22
OPTN	-0.262465	0.308	0.509	3.10839635296736e-26	1.04734306716882e-21
TPM1	-0.320766	0.762	0.882	3.71764887882706e-26	1.25262461323199e-21
RCN1	-0.266492	0.377	0.591	3.97838241411111e-26	1.3404761706106e-21
PSMB5	-0.278768	0.397	0.61	4.29002667357999e-26	1.44548158739604e-21
EPAS1	-0.322132	0.155	0.297	4.69754794322953e-26	1.58279180399176e-21
HINT1	-0.291955	0.711	0.866	5.15343338143913e-26	1.7363978435421e-21
LINC01197	0.336615	0.112	0.033	5.56661453491205e-26	1.87561510139326e-21
RBP5	-0.292991	0.707	0.871	5.97215295020789e-26	2.01225721504305e-21
ERP29	-0.293049	0.496	0.709	7.84150702121982e-26	2.6421173757298e-21
FNDC1	-0.327741	0.173	0.323	9.14664539022006e-26	3.08187069778075e-21
FOSB	0.690174	0.685	0.633	1.00294640016634e-25	3.37932760072048e-21
FBLIM1	-0.261847	0.241	0.415	1.41186581082549e-25	4.7571406629954e-21
TPST1	-0.276273	0.256	0.432	2.17378166393365e-25	7.32433993845803e-21
FILIP1L	-0.277712	0.765	0.892	2.5119025778212e-25	8.46360454571076e-21
RBMS3	-0.265174	0.214	0.38	2.57835032999162e-25	8.68749360187376e-21
GRK5	-0.25221	0.128	0.264	3.18783254895574e-25	1.07410829904515e-20
SCARA3	-0.254304	0.184	0.34	3.31806742402255e-25	1.11798963785016e-20
PSMB3	-0.258926	0.445	0.654	3.66531793118336e-25	1.23499222373292e-20
OS9	-0.286463	0.405	0.613	4.24019276491478e-25	1.42869055021039e-20
MYEOV2	-0.25471	0.352	0.557	4.30032070161633e-25	1.44895005720261e-20
NFIB	0.504432	0.462	0.366	5.29378904840824e-25	1.78368928197067e-20
HLA-DPB1	0.649951	0.573	0.533	5.57529887265413e-25	1.87854120215208e-20
HSD11B2	0.287292	0.103	0.028	5.99726934446873e-25	2.0207199329253e-20
H3F3B	0.380478	0.98	0.991	6.21106977536543e-25	2.09275785011163e-20
NDUFB4	-0.264823	0.447	0.657	6.71672742751832e-25	2.26313413942802e-20
RPL27A	0.428342	0.889	0.938	8.65555028427886e-25	2.91640111278492e-20
ABI3BP	0.425422	0.702	0.634	9.78630972107535e-25	3.29739919741913e-20
COL4A1	-0.321076	0.141	0.275	1.0440999202423e-24	3.51799027126439e-20
CFD	-0.353498	0.311	0.474	1.42440073191223e-24	4.79937582610507e-20
ALDOA	-0.283787	0.582	0.777	1.52307747139248e-24	5.13185723210983e-20
EGLN3	-0.297176	0.083	0.195	1.79859682372674e-24	6.06019213786489e-20
TNFRSF1A	-0.254446	0.388	0.589	1.85135122712499e-24	6.23794282467495e-20
HLA-DRA	0.610252	0.645	0.587	1.99327519682382e-24	6.71614144817818e-20
RBX1	-0.251931	0.395	0.6	2.29025251549442e-24	7.71677682570691e-20
PIM3	-0.287697	0.17	0.314	2.48849161915868e-24	8.38472366159326e-20
SUB1	-0.274194	0.499	0.701	3.15655519703196e-24	1.06356970808795e-19
CANX	-0.26553	0.398	0.598	3.63442597471017e-24	1.22458348791884e-19
GGT5	-0.29697	0.372	0.559	4.5437363755678e-24	1.53096653438382e-19
SPIB	-0.360224	0.142	0.27	5.45115635309105e-24	1.8367126216105e-19
AEBP1	-0.27549	0.435	0.627	7.18302364793668e-24	2.42024798793579e-19
RPL37A	0.273355	0.936	0.952	7.87904304294774e-24	2.65476476289081e-19
KLF4	0.972754	0.418	0.325	1.16357927872988e-23	3.92056402175247e-19
SEC11A	-0.264348	0.582	0.776	1.23966796978911e-23	4.17693725740744e-19
FAM13A	0.550538	0.446	0.365	1.27732823768441e-23	4.30382976405387e-19
APRT	-0.258412	0.427	0.637	1.54293548219677e-23	5.19876681371381e-19
SEPT2	-0.261023	0.433	0.635	2.33939296273183e-23	7.88235064862862e-19
SEC61B	-0.252701	0.565	0.771	2.54846590539435e-23	8.58680102163571e-19
PLK2	0.654539	0.284	0.179	2.71394461847714e-23	9.14436499749686e-19
HSPB8	0.625631	0.411	0.316	3.02731571727613e-23	1.02002375777902e-18
EIF1	0.285948	0.988	0.997	3.56962226272677e-23	1.20274852520316e-18
PDIA5	-0.274509	0.15	0.283	5.07484766751837e-23	1.70991917309364e-18
TMEM150C	-0.260419	0.093	0.204	7.76515215126505e-23	2.61639036584724e-18
TMTC2	0.441298	0.189	0.093	1.0427540819328e-22	3.51345560366438e-18
GUK1	-0.258455	0.603	0.795	1.07936856623933e-22	3.63682444708681e-18
CD59	-0.295557	0.418	0.623	1.73954611756871e-22	5.86122668853601e-18
ATP5D	-0.275907	0.503	0.686	2.48941565630409e-22	8.387837112351e-18
KCTD12	-0.283848	0.194	0.336	3.93398785358807e-22	1.32551786738796e-17
NFKBIZ	0.688758	0.483	0.413	4.51653224682351e-22	1.52180037524471e-17
RPS11	0.260987	0.908	0.951	4.56493928416736e-22	1.53811064240735e-17
VAPA	-0.253095	0.434	0.642	7.00304665052181e-22	2.35960653842682e-17
INTS6	0.605401	0.298	0.199	7.06375777175632e-22	2.38006254361557e-17
MRPL51	-0.251315	0.501	0.7	7.71990714373523e-22	2.60114551301015e-17
FBLN1	0.43817	0.8	0.749	1.17749984582897e-21	3.96746798053613e-17
IGFBP3	0.261674	0.724	0.615	1.19089315657972e-21	4.01259540177971e-17
FAM26F	-0.25714	0.196	0.341	1.22975983028651e-21	4.14355277216737e-17
EZR	-0.290466	0.111	0.224	1.58013433038115e-21	5.32410461278623e-17
KLF6	-0.368136	0.395	0.565	1.61654769484441e-21	5.44679580300877e-17
MFGE8	-0.329011	0.606	0.782	2.02521371755422e-21	6.82375509992718e-17
TMEM173	-0.250584	0.435	0.632	2.03081997844306e-21	6.84264483536606e-17
PDE1A	0.34221	0.139	0.057	2.56928194541129e-21	8.65693858686881e-17
RPS17	0.562506	0.734	0.766	3.64170511103129e-21	1.22703612011088e-16
DCLK1	0.523742	0.278	0.185	7.74045139285612e-21	2.60806769230894e-16
TMOD1	0.3701	0.124	0.048	7.83282999256351e-21	2.63919373769435e-16
DDAH2	0.443781	0.599	0.566	1.08693854846558e-20	3.66233074519991e-16
CSRP2	-0.293289	0.421	0.594	1.28531536757299e-20	4.33074159950044e-16
IFITM1	-0.250289	0.253	0.411	4.63947987429313e-20	1.56322634884433e-15
HSPA2	0.536211	0.329	0.234	5.69726681804899e-20	1.91963708167343e-15
PNRC1	0.406146	0.876	0.844	9.68531796159872e-20	3.26337103398107e-15
IER3	-0.307594	0.302	0.459	1.09660362172293e-19	3.69489624303323e-15
NET1	0.336671	0.148	0.067	2.92153140137687e-19	9.84380790379922e-15
SOD2	0.435743	0.9	0.901	3.84716970405965e-19	1.29626536008586e-14
EPHB6	0.503767	0.288	0.198	5.13766574799523e-19	1.73108509712951e-14
AKAP12	0.44093	0.538	0.486	1.21512219979189e-18	4.09423273997881e-14
MASP1	0.366553	0.162	0.081	1.48421803067244e-18	5.00092423254772e-14
SRSF5	0.38235	0.738	0.765	2.10575714379428e-18	7.09513812030045e-14
MAP1LC3A	-0.314629	0.526	0.69	3.03119896790423e-18	1.02133218024565e-13
C12orf75	0.438905	0.266	0.178	7.29824385609586e-18	2.45907028487294e-13
CEBPB	0.588429	0.677	0.673	3.50976241967726e-17	1.18257934968606e-12
NR4A1	0.563225	0.184	0.105	8.18715127625628e-17	2.75857875102179e-12
APOC1	0.6634	0.288	0.209	1.10538196097631e-16	3.72447397931359e-12
SLC40A1	0.432462	0.208	0.126	1.24751335154555e-16	4.20337148669757e-12
HLA-DMA	0.445995	0.277	0.191	2.0796915502728e-16	7.00731270948917e-12
PPP1R15A	0.382561	0.799	0.817	5.293210840012e-16	1.78349446043364e-11
CNTN4	0.433903	0.324	0.245	6.48008497156262e-16	2.18339983031831e-11
S100A4	0.255612	0.892	0.847	7.18353571710195e-16	2.42042052452033e-11
GSN	0.468584	0.788	0.808	1.31305009941295e-15	4.42419100496199e-11
PLEKHF1	0.411168	0.277	0.195	1.80131337083139e-15	6.0693452716793e-11
HEXIM1	0.527659	0.269	0.188	2.70791497985402e-15	9.12404873312014e-11
HLA-E	0.28083	0.847	0.866	7.69890590159149e-15	2.59406935448224e-10
CTD-3252C9.4	-0.25314	0.136	0.234	1.2098521629936e-14	4.07647587799065e-10
HSPA1B	0.780436	0.666	0.685	1.35832009840646e-14	4.57672373957072e-10
AR	0.316991	0.14	0.074	1.58825027657701e-14	5.35145048189858e-10
ITGA8	0.457423	0.272	0.198	1.66355618956365e-14	5.60518622511575e-10
PTGER3	0.331647	0.171	0.1	2.42971949824731e-14	8.18669687739449e-10
H2AFX	0.466647	0.261	0.189	2.44403616376925e-14	8.2349354502041e-10
PTRF	0.450109	0.491	0.453	2.58398259651713e-14	8.70647096070481e-10
MYLIP	0.489642	0.234	0.16	3.69003377561228e-14	1.2433199803548e-09
ITM2A	0.417325	0.149	0.082	4.82697506678931e-14	1.62640097900399e-09
RP11-160E2.6	0.485241	0.258	0.184	1.13178958948795e-13	3.81345184282070e-09
EIF3E	0.264118	0.764	0.787	1.15773792561535e-13	3.90088216656835e-09
NFKBIA	0.27693	0.94	0.923	1.38224883422724e-13	4.65734922204525e-09
CADM3	0.399097	0.294	0.22	1.70512518878259e-13	5.74524881108405e-09
ICAM2	0.274377	0.12	0.062	8.57572766597534e-13	2.88950567977373e-08
COL1A1	-0.256061	0.716	0.82	1.22280883082818e-12	4.12013207459246e-08
SCUBE2	0.280377	0.138	0.076	1.29921959511288e-12	4.37759050377335e-08
AP1S2	0.349447	0.194	0.126	1.33686795169628e-12	4.50444287644543e-08
DIAPH2	0.437161	0.333	0.276	1.9665306528708e-12	6.62602838178286e-08
SRSF7	0.597274	0.669	0.712	2.01195562344482e-12	6.77908327763499e-08
VIPR2	0.318413	0.158	0.094	2.33603205229278e-12	7.87102639699529e-08
GFOD1	0.345959	0.171	0.107	5.26742191895168e-12	1.77480514137158e-07
RRAD	0.524679	0.28	0.211	7.70371808092113e-12	2.59569077018556e-07
HLA-DQA1	0.388895	0.234	0.165	9.54061511632767e-12	3.21461485729545e-07
SYNE1	0.497089	0.386	0.341	1.02152022871807e-11	3.44191025864266e-07
NUCKS1	0.277133	0.751	0.786	1.58598063369295e-11	5.34380314716504e-07
A4GALT	0.394068	0.264	0.203	5.95242615099675e-11	2.00561046731685e-06
IFRD1	0.529661	0.372	0.325	9.03158110934689e-11	3.04310093898334e-06
GLI3	0.337513	0.161	0.103	9.7446851249647e-11	3.28337420600561e-06
DDIT4	0.515724	0.61	0.618	9.94389391288006e-11	3.35049561500581e-06
IER5	0.47822	0.316	0.262	1.01036999751211e-10	3.40434066961732e-06
MYL9	0.276075	0.79	0.804	1.39207051897197e-10	4.69044240662416e-06
GADD45G	-0.32885	0.254	0.359	1.42536282863049e-10	4.80261751478757e-06
MTHFD2	0.363625	0.19	0.128	1.54106011538719e-10	5.19244795278559e-06
SOD3	-0.272571	0.697	0.765	1.68450663078152e-10	5.67577664175524e-06
PTPRD	0.341368	0.136	0.083	2.47112552145595e-10	8.32621033199366e-06
RTN4	0.306211	0.66	0.69	2.78316373496147e-10	9.37759188857918e-06
ANGPT1	0.348063	0.148	0.093	5.78977985996691e-10	1.95080842601725e-05
RNU12	0.301705	0.12	0.069	6.01958831220938e-10	2.02824008591583e-05
CKB	0.379129	0.133	0.081	7.69612523889399e-10	2.59313243799294e-05
CXCL2	0.756364	0.291	0.23	8.26511400854213e-10	2.78484751403818e-05
HERPUD1	0.511799	0.594	0.63	1.06467004827298e-09	3.58729926065098e-05
NPC2	-0.269993	0.684	0.815	1.06846825950161e-09	3.60009695356473e-05
USP53	0.360066	0.18	0.126	2.05901039035521e-09	6.93762960926286e-05
TNC	0.388918	0.515	0.488	2.47903142933059e-09	8.35284849798648e-05
SVEP1	0.350018	0.175	0.122	2.86159130595942e-09	9.64184574629966e-05
HMCN2	0.318612	0.193	0.135	3.30123146483655e-09	0.000111232
FOXP1	0.377502	0.325	0.28	4.00827405754109e-09	0.000135055
TSPO	0.360025	0.541	0.558	5.41364800948579e-09	0.000182407
ZBTB20	0.376523	0.333	0.29	5.54893132879524e-09	0.000186966
ATP6V0D1	0.447264	0.373	0.347	7.9277887593934e-09	0.000267119
PDE5A	0.381494	0.31	0.266	1.03096376576909e-08	0.000347373
NLRP1	0.37137	0.345	0.307	1.03478409454555e-08	0.00034866
NR2F2-AS1	0.279824	0.14	0.093	1.38360409700523e-08	0.000466192
AHNAK2	0.254716	0.126	0.078	1.42151896212824e-08	0.000478967
MT2A	-0.383266	0.373	0.484	1.7327954065255e-08	0.000583848
TPPP3	0.456454	0.218	0.166	1.94284374772437e-08	0.000654622
FXYD6	0.282292	0.555	0.562	2.19051510335498e-08	0.000738072
EPB41L2	0.294702	0.6	0.601	2.93326914133776e-08	0.000988336
ZFP36L1	0.40797	0.707	0.763	3.04255512461014e-08	0.00102516
ZFAND5	0.392269	0.57	0.585	3.82290771544697e-08	0.00128809
DNAJB4	0.382572	0.301	0.259	4.00009346544872e-08	0.00134779
TTLL7	0.341392	0.18	0.133	7.5941414610464e-08	0.00255877
UBC	0.272334	0.968	0.986	8.30998663309059e-08	0.00279997
C1orf54	0.261333	0.153	0.106	1.03343665145121e-07	0.00348206
LTBP4	0.308239	0.675	0.689	1.08268653828661e-07	0.003648
BRD2	0.406526	0.445	0.432	1.72867268640059e-07	0.00582459
HSPA1A	0.474111	0.793	0.834	2.10592591222156e-07	0.00709571
SSBP2	0.338838	0.306	0.268	2.32046656966671e-07	0.00781858
CDKN1A	0.466368	0.263	0.22	3.46527417886094e-07	0.0116759
DLC1	0.256252	0.111	0.071	3.90383564851749e-07	0.0131536
GFRA1	0.326041	0.348	0.311	4.11340285265792e-07	0.0138597
RPS26	0.308853	0.759	0.805	4.19684932457556e-07	0.0141409
ANGPTL2	0.3048	0.164	0.121	4.31661012677504e-07	0.0145444
LINC01315	0.276366	0.161	0.118	5.4405744976024e-07	0.0183315
MYC	0.561126	0.297	0.259	6.19154776582523e-07	0.0208618
WSB1	0.283564	0.59	0.62	6.67077477332146e-07	0.0224765
SH3BP5	0.349539	0.239	0.196	7.08039263486011e-07	0.0238567
ADM	0.592275	0.392	0.37	1.08000432679864e-06	0.0363897
PLPP3	0.383435	0.43	0.414	1.08456118762821e-06	0.0365432
DUSP6	0.320973	0.145	0.103	1.08501982581459e-06	0.0365587
ASPN	0.267732	0.156	0.111	1.51242649688495e-06	0.0509597
PSIP1	0.329063	0.475	0.482	1.74800229033813e-06	0.0588972
SPEN	0.289933	0.225	0.185	2.17718561492531e-06	0.0733581
DIO3OS	0.330777	0.267	0.231	2.35847836908595e-06	0.0794666
SDC2	0.299002	0.54	0.55	2.71886823628258e-06	0.0916095
NFIA	0.255111	0.614	0.664	5.22737794752591e-06	0.176131
ANG	0.283331	0.196	0.156	6.45488892857236e-06	0.217491
PLAGL1	0.276112	0.197	0.158	1.05765635606356e-05	0.356367
PID1	0.333578	0.268	0.239	1.08165636826972e-05	0.364453
HSP90AA1	0.432872	0.93	0.979	1.20555632745018e-05	0.4062
RN7SL832P	0.254849	0.161	0.121	1.21917025235305e-05	0.410787
PHGDH	0.253697	0.186	0.148	1.34144591948497e-05	0.451987
MEIS1	0.303748	0.204	0.169	1.64626616599655e-05	0.554693
RERG	0.337294	0.357	0.345	2.23774781561415e-05	0.753987
SLC3A2	0.338023	0.457	0.47	2.34692559781128e-05	0.790773
HLA-DQB1	0.290577	0.168	0.132	2.78566682771788e-05	0.938603
XBP1	0.351912	0.369	0.359	3.32585482210425e-05	1
TNXB	0.358226	0.308	0.282	3.34896512720895e-05	1
OAT	0.302257	0.36	0.352	5.95222623293985e-05	1
HLA-DPA1	0.324476	0.574	0.613	6.0690408488266e-05	1
METTL12	0.291142	0.194	0.161	7.84852671450364e-05	1
PROS1	0.331412	0.278	0.255	0.00010649	1
WWP1	0.279561	0.303	0.28	0.000116649	1
BCL6	0.255657	0.129	0.099	0.000134982	1
ALDH3A2	0.273342	0.225	0.198	0.000137454	1
RNF146	0.268151	0.273	0.252	0.000215371	1
PGRMC2	0.286465	0.306	0.292	0.000220147	1
LOXL1	0.290158	0.399	0.403	0.000236916	1
NRP1	0.265489	0.142	0.112	0.000245251	1
QPRT	0.269451	0.223	0.196	0.000359809	1
FZD7	0.27619	0.254	0.23	0.00041543	1
H1F0	0.378386	0.285	0.268	0.000544807	1
NR2F2	0.301728	0.476	0.513	0.000678918	1
ZEB2	0.307886	0.411	0.424	0.00111099	1
FAM127A	0.294808	0.325	0.317	0.00117953	1
KCNQ1OT1	0.288366	0.266	0.241	0.00127059	1
PELO	0.300532	0.278	0.268	0.00163435	1
CITED2	0.349152	0.419	0.422	0.00196667	1
CCL2	0.702906	0.437	0.44	0.00453807	1
CSRP1	0.29503	0.512	0.553	0.00479233	1
IRF1	0.459409	0.491	0.53	0.00669908	1
NEXN	0.302788	0.381	0.402	0.00732892	1
MMP19	0.297817	0.237	0.222	0.00760032	1

## Sheet: ileal GALT_2 (TBRC)
Gene	avg_log2FC	pct.1	pct.2	p_val	p_val_adj
CXCL13	1.15322	0.846	0.414	2.02422367320172e-127	6.82041924448588e-123
RARRES1	1.30522	0.681	0.364	4.44578444753436e-74	1.49796261175223e-69
CD24	0.722105	0.938	0.68	4.44466695671351e-72	1.49758608439505e-67
LXN	0.967255	0.632	0.308	4.136068990419e-71	1.39360708563178e-66
APOE	-1.56385	0.547	0.758	1.41745863382723e-66	4.77598512081747e-62
ZFP36	-1.38965	0.753	0.873	4.17799301290069e-65	1.40773296576676e-60
JUNB	-1.22834	0.798	0.885	9.90618191885671e-62	3.33778893573958e-57
EGR1	-1.34006	0.521	0.739	2.13615627893751e-54	7.19756496625204e-50
FOS	-1.01064	0.899	0.939	2.61834866133031e-52	8.82226397948633e-48
NT5DC2	0.527101	0.278	0.085	1.50376094406326e-49	5.06677212492674e-45
CSRP2	0.624283	0.736	0.471	5.98554484196807e-44	2.01676947905272e-39
FDCSP	-0.410723	0.55	0.287	2.13079395240359e-43	7.17949714322864e-39
BTG2	-1.25708	0.31	0.55	2.08149037675653e-42	7.01337367544345e-38
CDC42EP3	0.640287	0.436	0.203	3.75295969384969e-42	1.26452223924572e-37
RAMP3	0.561786	0.642	0.362	2.89625223168044e-41	9.75863226942409e-37
ITIH5	0.678762	0.814	0.562	3.11634575991389e-41	1.05002154034539e-36
SOCS3	-1.21268	0.501	0.688	4.53899493925231e-40	1.52936895483167e-35
CARD16	0.710548	0.576	0.324	1.13641640922542e-39	3.82904144924412e-35
IGFBP7	0.622532	0.971	0.893	6.36045083100289e-39	2.14309030299811e-34
CXCL14	0.319196	0.994	0.869	3.22017308385266e-38	1.08500511887332e-33
CTSH	0.530497	0.9	0.703	4.20592968767383e-38	1.41714594896482e-33
VIM	0.325225	1	0.999	7.53586886974365e-38	2.53913565697143e-33
ATF3	-1.3596	0.248	0.479	1.14037216216456e-37	3.84236996319727e-33
CXCL12	-0.980957	0.657	0.788	1.60107828617707e-36	5.39467317744502e-32
MNDA	0.479055	0.237	0.079	5.82827712030462e-36	1.96377969291544e-31
HMCN1	0.402664	0.203	0.061	8.09055900970688e-36	2.72603295273063e-31
RAMP2	0.542748	0.469	0.239	1.64849233389986e-35	5.5544300698422e-31
FOSB	-0.989992	0.502	0.686	1.99064804697835e-35	6.70728952948884e-31
CFH	-0.817255	0.701	0.801	2.17708510189474e-35	7.33547054232415e-31
FLRT2	0.449774	0.39	0.182	5.30565007984357e-34	1.78768573790249e-29
TNS3	0.541293	0.605	0.366	4.79351802267492e-33	1.61512796256009e-28
IER2	-0.950403	0.597	0.741	1.94260922998369e-32	6.54542753950704e-28
C7	-0.981222	0.437	0.623	3.89529791388675e-32	1.312481679105e-27
FKBP1A	0.492178	0.846	0.652	1.63648091466196e-31	5.51395879386201e-27
CCL2	-1.58203	0.276	0.469	5.70433638840577e-31	1.92201910270944e-26
GADD45B	-1.02792	0.677	0.787	9.94734706331034e-31	3.35165911951179e-26
C21orf62	0.566858	0.286	0.117	1.24917694339464e-30	4.20897679307391e-26
IDO1	0.721139	0.416	0.22	1.53316725481631e-30	5.16585374837806e-26
HPGD	0.626538	0.722	0.493	1.88426072580935e-30	6.34882808954201e-26
ALDH1A3	0.524606	0.815	0.595	2.24142097405289e-30	7.5522438299738e-26
SCG5	0.40174	0.27	0.109	4.28843936938722e-30	1.44494676112133e-25
GRIA4	0.418028	0.391	0.186	5.27523522582085e-30	1.77743775698808e-25
SAMD11	0.517472	0.479	0.271	1.50854963559254e-29	5.0829071421655e-25
INHBA	0.43787	0.284	0.12	4.3877050742015e-29	1.47839334770145e-24
JUN	-0.664856	0.955	0.977	1.62185488319922e-28	5.46467784345147e-24
NFKBIZ	-0.878541	0.283	0.477	2.31004508661561e-28	7.78346591484263e-24
PARM1	0.465027	0.436	0.235	5.45513182841916e-28	1.83805211826755e-23
RAMP1	0.299776	0.172	0.054	1.78452527569336e-27	6.0127794639212e-23
THY1	0.569724	0.781	0.564	1.9669537516712e-27	6.62745397088095e-23
GAPDH	0.367428	0.971	0.909	4.02053352884606e-27	1.35467856720939e-22
CTSS	0.43504	0.893	0.696	4.07766456885318e-27	1.37392829982939e-22
OLFM1	0.426686	0.452	0.25	6.48906899487804e-27	2.18642690713421e-22
LOR	0.296775	0.18	0.062	1.1015176599226e-25	3.7114536033432e-21
SLC27A6	0.297948	0.216	0.083	2.82484162264691e-25	9.51802136334648e-21
IRF1	-0.960896	0.387	0.535	3.81390573157073e-25	1.28505739719544e-20
RHOB	-0.711092	0.74	0.802	3.84276210917426e-25	1.29478026506517e-20
CHL1	0.474194	0.586	0.371	7.16115774906758e-25	2.41288049197083e-20
PRPS2	0.411238	0.391	0.206	8.52837080099778e-25	2.87354925768819e-20
ANXA2	0.366192	0.947	0.858	1.08083215703058e-24	3.64175586989884e-20
BTG1	-0.744796	0.71	0.773	2.56241326482069e-24	8.63379525448685e-20
CXCL2	-1.25506	0.113	0.286	9.08921191507354e-24	3.06251906266488e-19
COTL1	0.438434	0.395	0.222	2.47278740273096e-23	8.33180987476169e-19
GEM	-0.81224	0.519	0.639	2.56757883886504e-23	8.65120013967187e-19
S100A13	0.323726	0.964	0.882	8.21634710104628e-23	2.76841599222653e-18
COL4A4	0.285674	0.203	0.081	1.04759071400174e-22	3.52975215175745e-18
LGALS2	0.276553	0.105	0.027	1.36732602047927e-22	4.60706829340285e-18
ARL4C	0.429605	0.333	0.172	1.38478752174871e-22	4.6659030757801e-18
DNAJB1	-0.867003	0.528	0.659	1.9310889685837e-22	6.5066111707459e-18
KCTD12	0.393668	0.421	0.241	2.13799140422651e-22	7.2037482374008e-18
ISOC1	0.456169	0.502	0.319	3.8499458943276e-22	1.29720076963474e-17
DUSP1	-0.688351	0.763	0.848	5.32118654604793e-22	1.79292059482539e-17
CHPT1	0.398229	0.599	0.406	1.24071615242053e-21	4.18046900396573e-17
PPP1R15A	-0.52783	0.759	0.818	1.63470760867978e-21	5.50798381668564e-17
ANGPTL1	-0.759881	0.114	0.272	3.08659149702152e-21	1.03999613900643e-16
IL4I1	0.391174	0.328	0.173	9.84352145548322e-21	3.31667611921052e-16
ENO1	0.361941	0.835	0.645	1.37202117370281e-20	4.62288814267425e-16
NPDC1	0.321625	0.45	0.265	1.74037475238375e-20	5.86401869068179e-16
TIMP1	0.2901	0.991	0.944	1.94940675330835e-20	6.56833111459717e-16
C9orf142	0.326713	0.512	0.319	2.60963773911778e-20	8.79291339818344e-16
RAB13	0.347211	0.784	0.61	3.29573524623111e-20	1.11046503386511e-15
CCL19	-1.20411	0.821	0.831	3.67250432594748e-20	1.23741360758474e-15
RPL26	0.251192	0.996	0.976	5.14060901900567e-20	1.73207680286377e-15
RPS10	0.449069	0.804	0.675	9.46563315563457e-20	3.18935043545951e-15
ALDH2	0.416683	0.804	0.616	9.82060742362759e-20	3.30895546531708e-15
NPC2	0.295917	0.883	0.73	1.17438842125911e-19	3.95698434659046e-15
ID3	0.440786	0.655	0.481	2.43327392969451e-19	8.1986731787127e-15
DHRS3	0.307795	0.307	0.159	2.48924789922935e-19	8.38727187166338e-15
SLC12A8	0.303568	0.196	0.084	2.88579062797899e-19	9.7233829419124e-15
ANXA1	0.386389	0.688	0.477	3.08336215388912e-19	1.0389080441314e-14
ARL6IP5	0.327238	0.872	0.714	4.35299189292402e-19	1.46669708840182e-14
NFKBIA	-0.504944	0.902	0.937	4.7000427085006e-19	1.58363239020219e-14
LTBP1	0.352079	0.576	0.386	6.43367012705177e-19	2.16776081260882e-14
KLF4	-0.909206	0.237	0.393	8.30121736218356e-19	2.79701217801413e-14
CTGF	-1.02011	0.398	0.538	8.51345902292316e-19	2.86852488318373e-14
TMSB10	0.268843	0.997	0.98	1.03764695028749e-18	3.49624763429868e-14
RPS19BP1	0.358859	0.674	0.483	1.07755859497483e-18	3.63072592990821e-14
ADH5	0.352242	0.729	0.545	2.03014108968356e-18	6.84035738757978e-14
PYCARD	0.377292	0.62	0.43	2.37535675488974e-18	8.0035270499255e-14
ELN	0.355832	0.332	0.183	2.52292970217202e-18	8.50075933849839e-14
GYPC	0.319042	0.762	0.577	2.75148152157245e-18	9.27084183878621e-14
TMEM163	0.290607	0.247	0.121	4.83967603508598e-18	1.63068044326187e-13
MAFF	-0.766109	0.167	0.316	5.22369814888165e-18	1.76007285428418e-13
IFI27	0.275549	0.945	0.845	1.01676301169785e-17	3.42588129161472e-13
ITGA1	0.29677	0.531	0.343	1.05250473166215e-17	3.54630944286245e-13
RPL41	0.308679	0.986	0.978	1.06941674304834e-17	3.60329277402706e-13
ATP5E	0.320355	0.89	0.76	1.72290189351144e-17	5.80514563999744e-13
RPS21	0.257348	0.948	0.893	2.34274467223722e-17	7.8936438986361e-13
SERTAD1	-0.665703	0.277	0.415	2.52715947456132e-17	8.51501113358691e-13
PNRC1	-0.462481	0.841	0.862	4.76193645529964e-17	1.60448686924866e-12
TMEM123	0.293934	0.775	0.578	7.172221515982e-17	2.41660831759497e-12
ANKRD29	0.267296	0.446	0.27	1.19602815932275e-16	4.02989728002208e-12
GPX4	0.340014	0.89	0.756	1.27107101783422e-16	4.28274668749064e-12
PPP1R14A	-0.684235	0.048	0.165	1.52575191907299e-16	5.14086851612453e-12
LTBP2	0.354125	0.527	0.349	1.63650919890327e-16	5.51405409478468e-12
FAM105A	0.429506	0.322	0.186	1.84520650556478e-16	6.21723879984998e-12
H3F3B	-0.346096	0.986	0.986	2.18917009447621e-16	7.37618971632815e-12
BMP2K	0.297985	0.359	0.209	2.22810358783328e-16	7.50737222884544e-12
THBS1	-0.880979	0.203	0.336	6.60687657113693e-16	2.22612099187888e-11
HMGN3	0.294824	0.74	0.562	8.08455233885729e-16	2.72400906505458e-11
EIF1	-0.316621	0.994	0.993	9.20420842820091e-16	3.10126598779801e-11
CTHRC1	0.294496	0.143	0.058	9.44722990274133e-16	3.18314964342967e-11
TMEM30A	0.316357	0.494	0.325	1.15407269788936e-15	3.88853254826841e-11
IGFBP5	-0.475909	0.734	0.838	1.33940395874247e-15	4.51298769858687e-11
COL18A1	0.258635	0.597	0.416	1.54896067834997e-15	5.2190681096324e-11
SERPINE2	0.347218	0.719	0.544	1.6573966051879e-15	5.5844321215201e-11
PRRX1	0.288231	0.414	0.258	2.08940571008147e-15	7.04004359954850e-11
ITPR2	0.283184	0.339	0.202	2.49415781119179e-15	8.4038153290296e-11
ITGAV	0.341891	0.517	0.35	2.86553918914919e-15	9.65514774391927e-11
NR4A1	-0.523472	0.048	0.16	3.83342666096838e-15	1.29163477914669e-10
RBP5	0.305359	0.883	0.778	4.45273815598442e-15	1.50030559427739e-10
DNASE2	0.290744	0.469	0.301	5.62917028343475e-15	1.8966926353005e-10
S100A11	0.305046	0.896	0.756	6.93265545011237e-15	2.33588892736086e-10
ADAMTS1	-0.775287	0.247	0.375	7.77005225993344e-15	2.61804140846197e-10
IL11RA	-0.65415	0.153	0.277	8.95504882680457e-15	3.01731415170353e-10
CNPY2	0.310254	0.528	0.358	1.02843697741987e-14	3.46521555171852e-10
NDUFB8	0.258747	0.651	0.468	1.46991086350517e-14	4.95271766349432e-10
GADD45G	-0.88313	0.201	0.331	1.51019622465568e-14	5.08845515935484e-10
CEBPD	-0.542054	0.853	0.878	1.70722861768195e-14	5.75233610441755e-10
PPP1R12B	0.266575	0.341	0.203	1.73580084168525e-14	5.84860735597427e-10
HSPA1A	-0.589897	0.778	0.822	1.75527215150167e-14	5.91421398726971e-10
MYC	-0.684109	0.167	0.297	2.41252145949736e-14	8.12874980563039e-10
FBLN1	-0.475423	0.745	0.778	2.53694495364832e-14	8.54798232682265e-10
DPP7	0.308023	0.623	0.442	2.70011132517757e-14	9.09775509905329e-10
HINT1	0.272333	0.887	0.776	2.8020483209324e-14	9.44122161254962e-10
DPT	-0.67094	0.46	0.572	3.52487938060018e-14	1.18767285849943e-09
TMEM14C	0.315453	0.797	0.663	4.55447644239375e-14	1.53458529250015e-09
TAGLN	0.357706	0.843	0.71	4.74708676676636e-14	1.59948341519426e-09
MEG3	-0.638302	0.385	0.501	4.92574775653879e-14	1.65968144908818e-09
MBNL2	0.274082	0.439	0.287	5.81631597311287e-14	1.95974950398065e-09
AP2M1	0.264218	0.739	0.577	7.13938284913433e-14	2.40554365718732e-09
CYBA	0.268696	0.851	0.711	8.90711812932683e-14	3.00116438249538e-09
ITGB8	0.299199	0.219	0.115	1.21153106151015e-13	4.08213275865229e-09
RPL36A	0.277762	0.753	0.599	1.24852929041908e-13	4.20679459113804e-09
CCDC80	-0.75452	0.444	0.523	1.32002714653971e-13	4.4476994675509e-09
MINOS1	0.27382	0.72	0.556	1.37789387677514e-13	4.64267562840616e-09
GP1BA	0.277251	0.401	0.258	1.82680693975922e-13	6.15524330282472e-09
CCL11	-1.02065	0.053	0.155	1.8623473987976e-13	6.27499332550864e-09
CFI	0.306289	0.456	0.305	1.97459382436979e-13	6.65319643183156e-09
CISD1	0.269911	0.4	0.256	2.14559952846249e-13	7.22938305120152e-09
C1QL1	-0.508536	0.072	0.177	2.79819304544298e-13	9.42823164731557e-09
TPD52L1	-0.50525	0.03	0.121	3.30765635898919e-13	1.11448173359782e-08
RGS2	-0.626461	0.074	0.184	4.60677603366583e-13	1.55220711678336e-08
CLTA	0.252287	0.805	0.662	6.07800792112456e-13	2.04792398894371e-08
APOC1	-0.627042	0.149	0.264	7.62558155169465e-13	2.569363448028e-08
PKM	0.251479	0.665	0.48	8.58411566051294e-13	2.89233193065323e-08
FLNA	0.284015	0.648	0.476	9.29932306253e-13	3.13331391268886e-08
SOD2	-0.460528	0.906	0.9	1.05135737232694e-12	3.5424435303184e-08
HLA-E	-0.34522	0.844	0.859	1.32389970678016e-12	4.46074767202508e-08
PLK2	-0.596298	0.134	0.246	1.63773965660371e-12	5.51819999896055e-08
CES1	0.255676	0.345	0.214	1.64084849390471e-12	5.52867491536254e-08
HSPA1B	-0.700674	0.633	0.684	2.43221646644288e-12	8.19511016203264e-08
ARPC1B	0.291337	0.553	0.401	2.44183288524165e-12	8.2275117235332e-08
ID4	-0.633584	0.147	0.258	2.50997348289235e-12	8.45710465325747e-08
FGF7	-0.538748	0.152	0.265	2.5743930275654e-12	8.67415986707887e-08
CBX6	0.262318	0.524	0.361	2.63582016700998e-12	8.88113247072344e-08
DNPH1	0.256838	0.561	0.402	2.74657076715551e-12	9.25429554285377e-08
A4GALT	-0.444257	0.139	0.249	3.51991622403115e-12	1.18600057252505e-07
NDUFA13	0.272497	0.629	0.475	3.69065649646054e-12	1.24352979991742e-07
MTRNR2L12	-0.401437	0.306	0.457	4.27907833580705e-12	1.44179265446683e-07
GNG5	0.255607	0.733	0.568	4.78319135341306e-12	1.611648494619e-07
CTSZ	0.313399	0.596	0.452	5.34317420166595e-12	1.80032911550933e-07
RRAS	0.257973	0.779	0.634	6.96654263010098e-12	2.34730687378622e-07
PHLDA3	0.316081	0.504	0.362	8.77102353608993e-12	2.95530867025014e-07
CYR61	-0.691484	0.551	0.631	1.07365177765449e-11	3.61756229962903e-07
CSRNP1	-0.36738	0.072	0.172	1.11837501346982e-11	3.76825277038521e-07
IL4R	0.26353	0.31	0.195	1.28210935958137e-11	4.31993927617347e-07
CD82	0.255277	0.788	0.634	1.35143525215261e-11	4.55352593860299e-07
C3	0.26562	0.975	0.916	1.36182876350376e-11	4.58854583574958e-07
TPM1	0.293604	0.903	0.812	1.49253411905135e-11	5.0289444607316e-07
PDLIM1	0.257435	0.879	0.789	1.60605522581521e-11	5.41144247786175e-07
SULF1	0.314276	0.476	0.336	1.80701761508311e-11	6.08856515226101e-07
HSPA5	-0.60204	0.756	0.755	2.02461462681809e-11	6.82173652360088e-07
TMEM119	0.321482	0.457	0.319	2.21744492466455e-11	7.47145892916474e-07
EPSTI1	0.2598	0.43	0.291	2.49709836733624e-11	8.41372323890272e-07
MT-ND3	0.25844	0.925	0.88	3.61418724718601e-11	1.21776425106685e-06
ACTN1	0.265298	0.633	0.486	5.0649792400592e-11	1.70659410514555e-06
SPTBN1	0.268226	0.788	0.63	7.1747841531856e-11	2.41747177257436e-06
PTGDS	0.479982	0.929	0.888	7.68611788171345e-11	2.58976055906453e-06
MCL1	-0.465503	0.564	0.617	9.33021557125499e-11	3.14372283457865e-06
CD47	0.27285	0.511	0.372	1.20365269088481e-10	4.05558737666727e-06
CEBPB	-0.498682	0.649	0.68	1.39007827179208e-10	4.68372972897623e-06
ZFP36L2	-0.314759	0.919	0.933	1.69396253602515e-10	5.70763736888314e-06
ID2	-0.832724	0.284	0.389	1.83960840783256e-10	6.19837656935102e-06
RDX	0.262727	0.468	0.332	2.46803618584748e-10	8.3158011245945e-06
VEGFB	0.265089	0.528	0.391	2.51263886458018e-10	8.46608539031647e-06
FHL2	0.379455	0.502	0.37	3.43078249929219e-10	1.15596785531151e-05
PLAC9	-0.463694	0.475	0.548	3.61310465210211e-10	1.21739948147928e-05
NAMPT	-0.447929	0.263	0.36	4.7340806719981e-10	1.59510114162304e-05
CCNL1	-0.461119	0.518	0.58	6.04566023602028e-10	2.03702475992467e-05
CXCL3	-0.696717	0.053	0.135	6.66709545869811e-10	2.24641114385374e-05
CRISPLD2	-0.50526	0.304	0.394	9.92994550679539e-10	3.34579583905964e-05
A2M	-0.62052	0.345	0.427	1.27366535334572e-09	4.29148804156308e-05
SPARCL1	-0.378309	0.752	0.784	1.81564521987183e-09	6.11763500383614e-05
RGS16	-0.72288	0.219	0.313	1.82150856393913e-09	6.1373909553365e-05
IFRD1	-0.527748	0.267	0.362	2.25364369268689e-09	7.59342705813922e-05
KLF2	-0.481963	0.234	0.338	2.96742612559823e-09	9.99844558759066e-05
HSP90AA1	-0.394266	0.974	0.953	4.03651618486857e-09	0.000136006
ARHGAP15	-0.373083	0.069	0.148	4.1131416479337e-09	0.000138588
AKAP12	-0.344265	0.439	0.524	4.97811074853115e-09	0.000167732
DNAJA1	-0.459452	0.67	0.682	5.33203216437886e-09	0.000179657
SRSF7	-0.538508	0.69	0.692	5.74411125173956e-09	0.000193542
S100A4	-0.266703	0.833	0.875	7.18216191444482e-09	0.000241996
IGFBP3	0.27228	0.776	0.645	7.21590042921982e-09	0.000243133
FAIM2	-0.397191	0.162	0.25	7.98841998300168e-09	0.000269162
GPX3	-0.495097	0.263	0.347	8.15184798484454e-09	0.000274668
MT-ND1	-0.255812	0.962	0.963	9.37700465770775e-09	0.000315949
ITM2A	-0.399669	0.052	0.125	1.08627662804102e-08	0.00036601
CTD-3252C9.4	-0.3963	0.115	0.202	1.14857200753557e-08	0.000387
C1QTNF3	-0.401215	0.076	0.154	1.35421083807102e-08	0.000456288
MT-ND2	-0.260604	0.968	0.963	2.00516716742288e-08	0.000675621
WFDC1	-0.505888	0.078	0.151	4.15780747646223e-08	0.00140093
MTRNR2L10	-0.466941	0.172	0.269	5.00461895389495e-08	0.00168626
ZFP36L1	-0.443598	0.736	0.737	5.08636603062504e-08	0.0017138
HES1	-0.450334	0.297	0.381	5.60538429575294e-08	0.00188868
CDKN1A	-0.484281	0.17	0.253	6.13364115582545e-08	0.00206667
FIBIN	-0.372859	0.052	0.119	6.60182674397892e-08	0.00222442
ANGPTL4	-0.344456	0.046	0.11	8.18886550999727e-08	0.00275916
SCN7A	-0.35488	0.049	0.114	8.8818371941742e-08	0.00299265
ADH1B	-0.336541	0.639	0.729	1.32290848644446e-07	0.00445741
MTRNR2L8	-0.505733	0.253	0.349	1.44573565691412e-07	0.00487126
MMP19	-0.357152	0.159	0.242	1.62810617077737e-07	0.00548574
FXYD1	-0.441556	0.354	0.426	2.03800212810967e-07	0.00686684
LDLR	-0.326688	0.118	0.191	4.2773175158625e-07	0.014412
NDRG2	-0.436082	0.462	0.505	4.28487009418014e-07	0.0144374
UBC	-0.251576	0.99	0.975	4.44513758060433e-07	0.0149774
HSPB1	-0.504386	0.846	0.839	4.71475967265541e-07	0.0158859
LMNA	-0.347197	0.815	0.79	5.74028023520696e-07	0.0193413
STAT3	-0.293937	0.681	0.69	6.19378171450611e-07	0.0208693
TNC	-0.410858	0.447	0.511	6.59631871886648e-07	0.0222256
ITGA8	-0.370103	0.17	0.244	7.36720052536891e-07	0.024823
ICAM1	-0.60656	0.276	0.335	7.85917914891411e-07	0.0264807
RPL13A	-0.35597	0.895	0.906	8.27844233103105e-07	0.0278934
IER5	-0.363119	0.221	0.3	8.52014015246377e-07	0.0287078
PROS1	-0.374043	0.206	0.277	1.02286112019312e-06	0.0344643
RPS20	-0.318685	0.623	0.678	1.19730663686861e-06	0.040342
CLU	0.325192	0.838	0.765	1.42390638135841e-06	0.0479771
SOCS1	-0.405368	0.228	0.298	1.47714731785151e-06	0.049771
FHL1	-0.412605	0.81	0.822	1.51313941203663e-06	0.0509837
C10orf10	-0.466077	0.722	0.755	1.62705913251252e-06	0.0548221
MT1M	-0.63044	0.172	0.236	3.15533568719033e-06	0.106316
MYADM	-0.330537	0.25	0.323	4.29214633109129e-06	0.14462
BRD2	-0.410852	0.398	0.445	4.5821307044736e-06	0.15439
F2R	-0.365022	0.133	0.2	5.88722520031141e-06	0.198364
TCF21	-0.432521	0.329	0.382	6.37301940534631e-06	0.214733
SRSF5	-0.255015	0.758	0.752	6.82865508656395e-06	0.230085
LAMC1	-0.333203	0.221	0.287	7.38570202268812e-06	0.248854
ABHD5	-0.30081	0.092	0.153	7.69301103503228e-06	0.259208
IGFBP4	-0.36169	0.674	0.669	9.17078252006486e-06	0.309
WSB1	-0.273825	0.58	0.611	1.00178152478465e-05	0.33754
PLPP3	-0.372271	0.371	0.431	1.10516750512823e-05	0.372375
TGFBI	0.253742	0.286	0.211	1.21073585472547e-05	0.407945
ANGPT1	-0.290853	0.074	0.127	1.63756235973829e-05	0.55176
RPL31	-0.294634	0.765	0.765	1.799678458097e-05	0.606384
GSN	-0.31124	0.795	0.799	2.35930010678891e-05	0.794943
CNTN4	-0.303187	0.229	0.292	2.82648524211361e-05	0.952356
XBP1	-0.309652	0.313	0.373	3.23377033293239e-05	1
LAMA4	-0.311257	0.31	0.372	3.47667115955072e-05	1
CCL21	-0.652547	0.912	0.836	4.46287252567972e-05	1
IL32	-0.332235	0.504	0.54	4.67331762294086e-05	1
MGP	-0.774591	0.808	0.783	4.72969570769336e-05	1
SLC38A2	-0.332382	0.434	0.469	5.53994640060016e-05	1
TIMP3	-0.46314	0.206	0.264	6.63675653650028e-05	1
CYP7B1	-0.286839	0.189	0.247	8.14372969204701e-05	1
EIF4A2	-0.250018	0.772	0.783	8.29350433504477e-05	1
SRPX	-0.315197	0.12	0.172	0.000100961	1
H2AFX	-0.287915	0.175	0.231	0.00010852	1
SRSF3	-0.270947	0.729	0.696	0.000135397	1
HES4	-0.306468	0.149	0.203	0.000138217	1
KLF9	-0.304984	0.538	0.544	0.000138586	1
MTRNR2L1	-0.295122	0.104	0.156	0.000185808	1
JUND	-0.484008	0.798	0.774	0.000186731	1
SLC2A3	-0.321808	0.25	0.31	0.000211277	1
LTBP4	-0.286532	0.677	0.684	0.000211654	1
IER3	-0.557216	0.356	0.391	0.000233317	1
FXYD6	-0.26222	0.544	0.562	0.000243801	1
APCDD1	-0.354453	0.153	0.2	0.000249208	1
MTHFD2	-0.290312	0.117	0.165	0.000267986	1
HSPA8	-0.310843	0.674	0.663	0.000317806	1
PLAT	-0.443214	0.167	0.216	0.000348029	1
TSPAN8	-0.295884	0.075	0.118	0.000402235	1
RP11-160E2.6	-0.341702	0.179	0.226	0.000548836	1
C11orf96	-0.464453	0.74	0.722	0.00066618	1
TUBA1A	-0.340872	0.792	0.762	0.000793799	1
UBE2S	-0.310102	0.219	0.26	0.000804087	1
MYLIP	-0.279526	0.156	0.202	0.000827221	1
TPPP3	-0.306136	0.152	0.197	0.000870692	1
HEXIM1	-0.356098	0.189	0.232	0.000943701	1
TNFAIP2	-0.336275	0.201	0.244	0.00103791	1
LRRN3	-0.292748	0.115	0.158	0.00132023	1
TAF7	-0.289752	0.248	0.286	0.00146762	1
PDGFRA	-0.265747	0.538	0.546	0.00168431	1
RRAD	-0.428621	0.208	0.25	0.00180817	1
MT1E	-0.252978	0.117	0.158	0.00199431	1
PLXDC1	-0.298466	0.189	0.223	0.00200072	1
MMP23B	-0.28743	0.293	0.325	0.00227391	1
DAAM1	-0.255344	0.618	0.604	0.00243069	1
LHFP	-0.252056	0.384	0.407	0.00305107	1
IFI6	-0.269861	0.241	0.286	0.00397426	1
ADM	-0.444229	0.354	0.385	0.00438216	1
TNFSF13B	-0.258749	0.776	0.739	0.00452612	1
INTS6	-0.273949	0.215	0.251	0.0047837	1
SAT1	-0.403931	0.668	0.648	0.00481354	1
SYNE1	-0.29488	0.341	0.366	0.00614909	1
CFD	-0.672391	0.392	0.399	0.00787123	1
GBP1	-0.329981	0.176	0.21	0.00965984	1

## Sheet: ileal GALT_3 (SED)
Gene	avg_log2FC	pct.1	pct.2	p_val	p_val_adj
CTSC	1.78297	0.926	0.502	1.80856347286559e-271	6.0937737654733e-267
CXCL14	1.5556	0.986	0.859	3.04441384051834e-226	1.02578479942425e-221
CHL1	1.30368	0.775	0.29	3.07958100811224e-200	1.03763402487334e-195
DPT	-2.1946	0.15	0.68	5.6704795819331e-189	1.91061139033654e-184
CCL21	-2.56646	0.692	0.897	5.75881299613214e-187	1.94037445091676e-182
ADAMDEC1	1.48721	0.982	0.905	2.20573988910594e-185	7.43201998235357e-181
FHL2	1.12971	0.762	0.275	4.92173836502135e-177	1.65833052471029e-172
CLU	-2.25628	0.538	0.851	2.74285699551168e-170	9.24178236067705e-166
A2M	1.11868	0.766	0.305	9.48789624321909e-163	3.19685176019024e-158
CYGB	1.13054	0.687	0.277	9.31911568725598e-148	3.13998283966403e-143
IDO1	1.01441	0.564	0.154	1.20147134833517e-146	4.04823756108054e-142
ADAM28	1.15825	0.559	0.17	1.75104459282847e-145	5.89996965107625e-141
TM4SF1	1.19602	0.557	0.164	3.43786181236495e-143	1.15835315905825e-138
PROCR	1.02005	0.634	0.209	2.24456585951763e-142	7.56284020705872e-138
C7	-1.81684	0.296	0.686	2.63398235774229e-134	8.87494015617687e-130
CXCL6	1.19498	0.333	0.054	1.76603174018949e-133	5.95046734539446e-129
CARD16	0.979068	0.681	0.265	7.72044512570747e-133	2.60132678065587e-128
BMP5	0.857074	0.477	0.126	5.2352227443517e-125	1.76395595148186e-120
FABP5	2.00439	0.523	0.187	1.00065477015581e-120	3.371606182563e-116
RSPO3	-1.51333	0.181	0.567	8.90051599651733e-116	2.99893985986655e-111
CXCL12	-1.67797	0.654	0.802	4.39013243146113e-115	1.47921122145651e-110
TGFBI	0.800132	0.484	0.141	1.05765017548433e-114	3.56364650127691e-110
CXCL1	1.49798	0.488	0.161	5.98466943206991e-109	2.01647451844164e-104
FAM105A	0.964268	0.448	0.133	4.09080028227341e-108	1.3783542471092e-103
CCDC68	0.806172	0.653	0.27	4.23861457081157e-108	1.42815879348925e-103
FABP4	1.52007	0.283	0.047	1.33299252692108e-107	4.49138502020787e-103
TSC22D1	-1.03131	0.96	0.97	2.60126803439572e-107	8.76471251509293e-103
WFDC1	0.96826	0.343	0.076	3.2813977173468e-105	1.10563414688283e-100
PTGER2	0.762146	0.43	0.125	7.0006055965383e-104	2.35878404969762e-99
PTCH1	0.881629	0.586	0.232	2.85626151960788e-103	9.62388756416678e-99
CMIP	0.703279	0.488	0.16	5.39834179628448e-103	1.81891728484009e-98
TNFSF13B	-1.18399	0.58	0.797	3.74980168036317e-100	1.26345817818157e-95
GREM1	-1.65402	0.135	0.498	1.31156091025195e-98	4.41917333100292e-94
THY1	0.790294	0.856	0.518	8.2322957645837e-98	2.77378973491883e-93
FTH1	0.578482	1	1	1.95674592153516e-97	6.59305970802057e-93
IGFBP7	0.929912	0.961	0.888	5.28964468705746e-96	1.78229288085714e-91
MMP2	0.797106	0.811	0.473	1.12017142685193e-95	3.77430560563489e-91
DKK3	0.677649	0.506	0.179	1.23450674003414e-94	4.15954700987103e-90
F2R	0.698699	0.41	0.12	2.42637877562294e-94	8.17544064658393e-90
CFD	1.17309	0.639	0.323	8.69576790000624e-93	2.9299520362281e-88
TAC3	0.92449	0.452	0.153	1.20130969116456e-92	4.04769287340986e-88
EFEMP1	0.779574	0.743	0.396	4.10708359556012e-92	1.38384074668803e-87
STMN2	1.01851	0.253	0.044	3.22819052426427e-90	1.0877065152456e-85
EDIL3	0.766147	0.649	0.297	5.23306838068352e-90	1.7632300601875e-85
P2RX1	0.432837	0.175	0.015	1.15214682799372e-89	3.88204352224204e-85
CTSK	0.668633	0.924	0.661	2.1327230172103e-88	7.18599693418839e-84
WNT2B	0.597178	0.299	0.067	2.35925279106848e-88	7.94926635422613e-84
ACP5	0.658247	0.393	0.116	5.29778449775448e-87	1.78503550867339e-82
TMEM119	0.672942	0.605	0.259	9.59318531494565e-87	3.23232786001779e-82
TCF21	0.771796	0.624	0.296	7.75791181089773e-84	2.61395080556388e-79
ADGRL3	0.510172	0.298	0.069	8.42583713391456e-84	2.83900156390117e-79
PTGDS	-1.02928	0.847	0.91	6.05907584664854e-83	2.04154501576976e-78
ITIH5	0.862916	0.799	0.54	9.02398388313541e-80	3.04054112958364e-75
ADH1B	-1.42138	0.593	0.752	2.70707226717388e-78	9.12120929701568e-74
PRELP	-1.0689	0.111	0.416	2.28882020508603e-75	7.71195079901686e-71
VCAN	0.658138	0.448	0.166	3.19829062661263e-74	1.07763204373086e-69
FARP1	0.546713	0.432	0.157	3.86503354180681e-74	1.30228440157639e-69
COL18A1	0.825893	0.664	0.376	1.26124248077493e-72	4.24963041472305e-68
SPON2	0.683869	0.579	0.269	1.42655254433528e-72	4.80662614288329e-68
ACKR3	0.49712	0.21	0.039	1.87881759722864e-70	6.33048801210219e-66
ALDH1A3	0.723127	0.825	0.57	7.36823330221283e-70	2.48265252884759e-65
COL14A1	-1.12121	0.337	0.59	1.10402308875823e-69	3.71989539526197e-65
MGP	-1.31681	0.668	0.825	1.79847806658767e-69	6.05979199756051e-65
ECM1	0.491826	0.365	0.119	2.09524715017886e-69	7.05972574781264e-65
RCSD1	0.450315	0.272	0.068	3.18745882202974e-69	1.0739823754947e-64
SULF1	0.652387	0.581	0.289	1.31183910132437e-68	4.42011066800233e-64
IGFBP5	-0.881231	0.693	0.862	1.81971380332767e-68	6.13134368893225e-64
ETS2	0.667794	0.67	0.371	4.21948633132416e-67	1.42171372447636e-62
CPNE8	0.529923	0.367	0.126	6.5166689898088e-67	2.19572644942618e-62
NBL1	0.634418	0.922	0.811	4.23407016697318e-66	1.42662760205994e-61
PLAT	0.599757	0.403	0.148	3.02706423320813e-65	1.01993902273715e-60
COL1A2	0.513713	0.967	0.891	3.6443148169655e-65	1.22791543442836e-60
WARS	0.626627	0.583	0.291	3.99767922020407e-65	1.34697803645556e-60
PPP1R14A	0.623196	0.312	0.094	1.81350218242078e-64	6.11041425344856e-60
RRBP1	0.58226	0.87	0.638	1.97280989390171e-64	6.64718565651243e-60
TBX3	0.507589	0.36	0.123	2.9772844786073e-64	1.00316623222194e-59
HAS2	0.541547	0.303	0.093	3.28086581378811e-63	1.10545492729776e-58
CCL19	-1.43234	0.718	0.864	4.2832764572473e-63	1.4432071695049e-58
EMID1	0.604427	0.495	0.227	4.80385055934988e-63	1.61860940746735e-58
SMIM3	0.52268	0.498	0.217	4.80928466491559e-63	1.62044037499666e-58
SPRY1	0.592174	0.429	0.173	8.36278706780887e-63	2.81775747462752e-58
SPON1	0.380442	0.187	0.034	1.3166432598529e-62	4.43629779974837e-58
NID1	0.559717	0.462	0.193	7.35838466610805e-62	2.47933412939845e-57
IL1R1	0.623742	0.624	0.341	2.20457012475827e-61	7.42807857836052e-57
CPE	-0.950067	0.042	0.286	2.22167476483872e-60	7.48571095264757e-56
CD302	0.56388	0.491	0.227	1.11469510500152e-59	3.75585368679212e-55
CTSS	0.562628	0.894	0.675	1.24665135552252e-59	4.20046707729759e-55
CDH11	0.54569	0.581	0.297	2.59925578977319e-59	8.7579324580618e-55
CTSB	0.545648	0.675	0.376	6.91650539708045e-59	2.33044732849229e-54
PTS	0.532915	0.417	0.173	2.10604003270456e-58	7.09609128619474e-54
PKIG	0.527775	0.684	0.39	3.93568029695869e-58	1.32608811925726e-53
SFTA1P	0.291056	0.118	0.011	2.63708168407864e-57	8.88538302633456e-53
CFI	0.535226	0.536	0.264	2.09291673743296e-55	7.05187365510661e-51
THBD	0.508551	0.234	0.064	1.52061985223882e-54	5.12357653013347e-50
RGMA	-0.807653	0.065	0.302	5.84315434341719e-54	1.96879242447099e-49
TNFSF11	0.547841	0.368	0.144	4.04224179832943e-53	1.36199295152912e-48
EPHX1	0.480644	0.555	0.279	4.45447228553381e-52	1.50088989188776e-47
C8orf4	0.890296	0.713	0.469	4.5275697051905e-52	1.52551933646689e-47
TSPAN4	0.520962	0.791	0.556	8.69905483821903e-52	2.93105953718952e-47
TRPA1	0.397556	0.278	0.09	1.39973658817713e-51	4.71627246020403e-47
TBX2	0.295802	0.137	0.021	1.67133491450959e-51	5.63139586094862e-47
IQGAP2	0.362092	0.139	0.022	2.1450103399073e-51	7.22739783928367e-47
PCDH18	0.446698	0.267	0.086	8.55779914958341e-51	2.88346484546063e-46
IGFBP6	0.500548	0.676	0.394	8.61899169793185e-51	2.90408306270116e-46
COL6A2	0.371426	0.97	0.917	1.55333145214883e-50	5.23379499487027e-46
ST8SIA4	0.324609	0.148	0.026	4.90838798796345e-50	1.6538322486644e-45
PLAU	0.489509	0.239	0.072	6.46233515655324e-50	2.17741920764905e-45
TMEM176B	0.330546	0.992	0.979	2.92043623654379e-49	9.84011785541065e-45
COL4A2	0.53415	0.518	0.273	3.34306987658008e-49	1.12641396421489e-44
PSD3	0.477392	0.364	0.153	5.4344597593666e-49	1.83108687132098e-44
EDNRB	0.498645	0.566	0.307	6.6248593316574e-49	2.23218010320865e-44
GUCY1A3	-0.796063	0.217	0.451	7.97736310990581e-49	2.68789272625166e-44
KRT18	0.455867	0.312	0.116	1.12957567518076e-48	3.80599227995405e-44
PDE4DIP	0.466757	0.393	0.171	5.51296958123306e-48	1.85753997070067e-43
COL3A1	0.538222	0.883	0.712	8.86238197721006e-48	2.98609098340116e-43
ITGB1	0.482484	0.822	0.614	9.46667750900532e-48	3.18970231988425e-43
CTSD	0.58282	0.73	0.478	1.14497423848981e-47	3.85787619916756e-43
HHIP	0.387708	0.102	0.011	1.15991965676334e-47	3.9082332914984e-43
MMD	0.430145	0.346	0.142	6.84284063021699e-47	2.30562672194531e-42
TAGLN2	0.448427	0.923	0.79	1.13246126205778e-46	3.81571497637748e-42
RPS6KA2	0.37099	0.241	0.077	1.16905609602204e-46	3.93901760993667e-42
QSOX1	0.514351	0.633	0.367	1.23104747027128e-46	4.14789134633206e-42
TMEM37	0.473904	0.377	0.166	3.02110671777531e-46	1.01793169748721e-41
MDFIC	0.407945	0.362	0.153	5.33101107459648e-46	1.79623087147454e-41
TNFSF10	0.499924	0.851	0.663	8.18423116809612e-46	2.75759484977831e-41
IL34	0.494193	0.719	0.461	1.36496031887084e-45	4.59909729840341e-41
TMEM98	0.488875	0.612	0.36	1.51965777850209e-45	5.12033491888495e-41
ADAMTS5	0.300167	0.158	0.034	1.6188853310563e-45	5.45467223446111e-41
CCL2	0.36656	0.644	0.375	1.90490571489121e-45	6.41838931575443e-41
PTGES	0.392204	0.398	0.177	2.65020339346934e-45	8.9295953139556e-41
RARRES3	0.483323	0.808	0.565	8.14972651134731e-45	2.74596885073336e-40
GPX1	0.494594	0.786	0.552	8.22438118787871e-45	2.77112299744385e-40
TAGLN	-1.07571	0.644	0.758	6.32107966887605e-44	2.1298245836311e-39
ITGA2	0.420355	0.287	0.109	8.39832192699295e-44	2.829730590081e-39
IL33	-0.794958	0.087	0.292	1.07829433516323e-43	3.63320493289898e-39
MAML2	0.463901	0.425	0.204	1.37976249332196e-43	4.64897174499903e-39
IFITM3	0.384203	0.991	0.947	1.38869781769689e-43	4.67907842694791e-39
TPT1	0.271982	0.999	0.995	4.04694915811065e-43	1.3635790493338e-38
ANKRD29	-0.73948	0.142	0.346	3.01814117328798e-42	1.01693248692765e-37
CHRDL1	-0.669642	0.056	0.248	3.54782047122566e-42	1.19540262957477e-37
CD44	0.447355	0.734	0.489	5.74222253606949e-42	1.93478446130325e-37
JDP2	0.466633	0.417	0.204	1.38888685765818e-41	4.67971537819348e-37
GGT5	0.518568	0.653	0.415	1.61583928607243e-41	5.44440889049243e-37
ITM2B	0.317563	0.981	0.953	2.10168859566782e-41	7.08142955424316e-37
ICAM1	0.640143	0.494	0.273	2.14411859171681e-41	7.22439318293061e-37
BASP1	0.37368	0.331	0.14	2.5611666943472e-41	8.62959505993344e-37
CTDSPL	0.402852	0.456	0.231	2.59595180417031e-41	8.74680000897145e-37
DAAM1	-0.715252	0.499	0.639	3.15939971753385e-41	1.06452814082585e-36
PPIB	0.399899	0.944	0.845	5.07223957511073e-41	1.70904040243781e-36
SERPINF1	0.42073	0.966	0.855	5.50897367728927e-41	1.85619359082585e-36
FBLN5	0.44115	0.369	0.166	1.02040204123951e-40	3.43814263775241e-36
COL15A1	0.268953	0.156	0.038	1.42533551469787e-40	4.802525483223e-36
TFPI	0.442644	0.622	0.369	3.03421274988035e-40	1.02234764394469e-35
MXRA5	0.425501	0.515	0.274	3.177220324684e-40	1.07053261619903e-35
LIMS1	0.426337	0.698	0.451	3.26992885648191e-40	1.10176982890302e-35
SLC9A3R2	0.51079	0.679	0.457	7.32370872823961e-40	2.46765041889306e-35
C11orf96	0.805004	0.806	0.699	1.00879675207877e-39	3.39903977645422e-35
AFF3	0.295787	0.2	0.061	1.4376787383403e-39	4.84411474096381e-35
FNDC1	0.488066	0.416	0.202	1.971298178946e-39	6.64209208414064e-35
EVA1A	0.285047	0.184	0.054	3.07111161032974e-39	1.0347803459845e-34
MINOS1	0.506749	0.745	0.531	5.25919223319504e-39	1.77203223105274e-34
SP5	-0.608895	0.017	0.18	5.9651312066946e-39	2.00989130878368e-34
PREX2	0.298931	0.192	0.058	9.34636034774152e-39	3.14916265556803e-34
ARRDC2	0.358394	0.377	0.176	2.63956197503244e-38	8.8937401186743e-34
PIK3IP1	0.396203	0.382	0.181	2.91848219425169e-38	9.83353390531163e-34
PLBD1	0.348698	0.328	0.143	4.80057124101372e-38	1.61750447394716e-33
IL11RA	-0.876581	0.117	0.301	5.50549042071882e-38	1.855019942357e-33
SAMD11	0.46726	0.469	0.253	1.02643257746087e-37	3.45846192649665e-33
PLXDC2	0.366455	0.344	0.155	2.01088006000131e-37	6.77545927416841e-33
S100A13	0.343178	0.962	0.874	2.67098552712712e-37	8.99961863510211e-33
PCDH11X	-0.637688	0.063	0.239	4.18641439844418e-37	1.41057046741178e-32
DIO2	0.29878	0.162	0.044	4.36310478504827e-37	1.47010452627416e-32
PMP22	0.416275	0.868	0.685	4.58809084748476e-37	1.54591133015152e-32
PRNP	0.408369	0.797	0.571	8.0091141067977e-37	2.69859090714442e-32
FBLIM1	0.409855	0.505	0.28	1.46204466641511e-36	4.92621329901907e-32
HLA-DRB1	-0.82357	0.561	0.703	3.1975336852895e-36	1.07737699992144e-31
CCL11	1.18253	0.254	0.103	4.70808965953e-36	1.58634372988204e-31
C1R	0.359639	0.984	0.938	5.34496826451806e-36	1.80093360704671e-31
PYCARD	0.378708	0.653	0.4	7.3056486968777e-36	2.46156527192597e-31
LINC01082	0.460908	0.469	0.255	1.06888026384241e-35	3.60148516099062e-31
SLIT2	0.305413	0.252	0.097	1.32446365572203e-35	4.4626478415898e-31
C9orf3	0.384629	0.432	0.226	1.36282551359693e-35	4.5919042855135e-31
GNAI1	0.361562	0.337	0.153	1.39776421480368e-35	4.70962674535951e-31
CTD-3252C9.4	0.500811	0.322	0.146	1.50755361058566e-35	5.07955113550733e-31
COL12A1	0.442586	0.468	0.254	2.94046412810065e-35	9.90759983322235e-31
LAMB1	0.374192	0.524	0.299	4.62700140793731e-35	1.5590218543904e-30
BSG	0.386323	0.834	0.618	5.05411331545017e-35	1.70293294050778e-30
KITLG	0.431705	0.439	0.233	5.08472396876489e-35	1.71324689403564e-30
GRK5	0.360367	0.34	0.157	5.12816205508517e-35	1.7278829228404e-30
PKDCC	0.348158	0.297	0.13	5.25669928584785e-35	1.77119225737357e-30
CH25H	0.356342	0.354	0.166	5.95443678442825e-35	2.00628793014526e-30
KLHL23	0.283175	0.17	0.051	1.07012298245831e-34	3.60567237709503e-30
FKBP5	-0.60808	0.612	0.717	1.32625743353955e-34	4.46869179656817e-30
C1QTNF3	-0.628676	0.027	0.177	2.73951477793545e-34	9.2305210927757e-30
RPS25	-0.318748	0.993	0.986	2.86855164455195e-34	9.66529791115332e-30
ARPC1B	0.403782	0.602	0.37	3.32031370125045e-34	1.11874649849933e-29
SEPT11	0.420787	0.633	0.411	4.5982802302446e-34	1.54934454077862e-29
MT-ND2	-0.393389	0.967	0.963	4.95060074426373e-34	1.66805541477222e-29
ID3	0.568109	0.686	0.453	9.32878540065106e-34	3.14324095289537e-29
FAM198B	0.380494	0.324	0.15	9.82809018917913e-34	3.31147670834202e-29
PRDM1	0.308835	0.206	0.072	1.20758987040107e-33	4.06885330932935e-29
EPSTI1	0.354418	0.479	0.262	2.53358197890335e-33	8.53665111971694e-29
NEAT1	0.471738	0.931	0.821	2.56499423302395e-33	8.6424915687509e-29
IRAK3	0.340394	0.354	0.171	2.56537678703191e-33	8.64378054622531e-29
CPED1	0.312861	0.258	0.105	5.02482039291596e-33	1.6930629831891e-28
ALDH1A1	-0.607244	0.115	0.297	5.07832996027067e-33	1.7110924968136e-28
LMCD1	0.296722	0.182	0.06	6.20703917530418e-33	2.09139977972699e-28
ZMAT3	0.351917	0.308	0.139	7.01584082600298e-33	2.36391740791344e-28
ABI3BP	-0.696626	0.586	0.691	7.2671463563661e-33	2.44859229331399e-28
CDC42EP3	0.352367	0.387	0.194	1.00003325018448e-32	3.36951203317158e-28
ANXA1	0.371687	0.681	0.457	1.72834974154097e-32	5.82350161914815e-28
NDRG2	-0.724532	0.386	0.534	2.27185587242435e-32	7.6547911765466e-28
PHLDA1	0.501721	0.647	0.435	3.35906023991493e-32	1.13180175723694e-27
ITGAV	0.375053	0.545	0.324	3.68601340830266e-32	1.2419653577935e-27
CTSA	0.342587	0.486	0.271	3.74805334530324e-32	1.26286909416647e-27
VASN	0.401813	0.339	0.164	4.18655823260828e-32	1.41061893089504e-27
C21orf62	-0.635999	0.033	0.179	5.54075571706697e-32	1.86690223130854e-27
RBP1	0.438944	0.732	0.536	6.8698436841628e-32	2.31472513094181e-27
DPP7	0.360898	0.646	0.416	7.64040271022935e-32	2.57435728918468e-27
MTRNR2L12	-0.781301	0.279	0.481	9.43993414248266e-32	3.18069140996811e-27
CASP1	0.375326	0.407	0.217	1.08479692747792e-31	3.65511476744412e-27
EMILIN1	0.434129	0.737	0.554	1.80460391995015e-31	6.08043244788005e-27
C1S	0.32943	0.995	0.981	1.86689946772294e-31	6.29033106654567e-27
NTF3	0.252557	0.153	0.046	2.90484764220294e-31	9.78759364563859e-27
BMP2	0.254997	0.168	0.053	3.36473356652186e-31	1.13371332790387e-26
GAPDH	0.339562	0.976	0.901	4.2970893292018e-31	1.44786127858126e-26
IRF8	0.357713	0.58	0.356	6.4423037426264e-31	2.17066982304054e-26
TNFAIP3	0.565747	0.499	0.303	7.24748331782197e-31	2.44196702910693e-26
PRKAR2B	0.438976	0.671	0.472	1.45372566505239e-30	4.89818325582753e-26
FOSL2	0.299218	0.258	0.11	1.5434237262469e-30	5.20041190321631e-26
ABCA6	0.257983	0.144	0.042	1.98024188588883e-30	6.67222701031382e-26
ENG	0.354533	0.426	0.232	2.32318302509099e-30	7.82773288474157e-26
LRRN3	-0.69233	0.042	0.186	3.34185103851129e-30	1.12600328891599e-25
ITM2C	0.36179	0.629	0.408	5.09895512857721e-30	1.71804194102281e-25
CENPW	-0.646288	0.045	0.187	9.8225658009104e-30	3.30961532095875e-25
FAT1	0.300501	0.274	0.123	1.02967469053427e-29	3.46938590228618e-25
JUND	0.500043	0.856	0.753	1.67022951626842e-29	5.6276713321148e-25
PHACTR2	0.369006	0.501	0.297	1.69645359314797e-29	5.71603073675278e-25
CD14	0.407094	0.313	0.154	1.97255104538861e-29	6.64631349233238e-25
CNN2	0.286214	0.219	0.088	2.10442624744375e-29	7.09065379813696e-25
ACVRL1	0.348186	0.438	0.246	2.29439029744906e-29	7.73071866822488e-25
KRT8	0.252303	0.281	0.126	4.42007467126091e-29	1.48929995973465e-24
NKX2-3	0.435665	0.533	0.338	4.76924412848158e-29	1.60694911665058e-24
H3F3A	0.279099	0.981	0.927	6.68915045106727e-29	2.25384235298261e-24
FAM13C	-0.641278	0.096	0.248	1.01093553751364e-28	3.40624620009845e-24
ALDH2	0.391289	0.792	0.6	1.03794587998937e-28	3.49725484803618e-24
ANTXR1	0.370453	0.391	0.213	2.4418588875958e-28	8.22759933586529e-24
MYL12B	0.317817	0.931	0.79	2.47636004938981e-28	8.34384755041403e-24
HSP90B1	0.373482	0.916	0.806	4.00830925588012e-28	1.35055972067625e-23
FXYD5	0.310459	0.322	0.16	4.16302801190137e-28	1.40269065833005e-23
SUMF2	0.302661	0.4	0.215	4.74736821202038e-28	1.59957824535815e-23
RHOBTB3	0.36421	0.535	0.326	4.75722943064324e-28	1.60290088436093e-23
TSPAN8	-0.589025	0.018	0.14	5.49062889298484e-28	1.85001249920231e-23
TPD52L1	-0.58718	0.015	0.135	5.65176821947278e-28	1.90430678386916e-23
MYH9	0.349222	0.571	0.358	8.20532536586844e-28	2.76470232877571e-23
TMEM59	0.318618	0.928	0.81	8.52161916812822e-28	2.87127436250912e-23
CCDC80	-0.876603	0.42	0.538	9.04630019128261e-28	3.04806038645076e-23
ABCC4	0.2648	0.204	0.081	9.39226440126755e-28	3.16462956736309e-23
CD81	0.393237	0.842	0.727	1.20242284588615e-27	4.0514435369288e-23
IFNAR1	0.332038	0.501	0.298	1.26121406108396e-27	4.24953465741629e-23
GPX4	0.339864	0.897	0.74	1.42871421324718e-27	4.81390967011507e-23
EDEM2	0.258016	0.229	0.097	1.57368665872473e-27	5.3023798279071e-23
FAM107A	0.34957	0.625	0.41	1.75745075635744e-27	5.92155457847074e-23
CSF1	0.363269	0.566	0.363	1.89086673961412e-27	6.37108639245581e-23
SMPDL3A	0.252844	0.227	0.094	2.17117678060953e-27	7.31556304458575e-23
PDPN	0.384355	0.404	0.232	2.66358857799993e-27	8.97469535471295e-23
TMEM204	0.280552	0.284	0.134	4.08593090874131e-27	1.3767135603913e-22
IL27RA	0.362283	0.4	0.222	5.42925724279934e-27	1.82933393538881e-22
LITAF	0.399922	0.664	0.455	5.9504670600247e-27	2.00495037120472e-22
CCDC186	0.304113	0.464	0.269	6.57367789504033e-27	2.21493502995489e-22
NPB	-0.588228	0.167	0.321	1.12532813224649e-26	3.79168060879132e-22
FENDRR	0.281975	0.439	0.245	1.23194960017913e-26	4.15093098284357e-22
RPL23A	-0.354134	0.987	0.982	2.99957367796281e-26	1.01067635505279e-21
COL6A1	0.263008	0.923	0.807	3.54219813678407e-26	1.19350824020802e-21
RHBDD2	0.315036	0.344	0.182	5.25947284695974e-26	1.77212678105462e-21
BMPR2	0.296619	0.322	0.164	6.10429518080354e-26	2.05678121821994e-21
SEPW1	0.322734	0.847	0.704	6.32064234307362e-26	2.12967723107523e-21
FAM20C	0.282482	0.283	0.135	6.86693463495684e-26	2.31374495590236e-21
SDC3	0.277473	0.196	0.08	6.9558494680395e-26	2.34370391976123e-21
POLR2L	0.357364	0.725	0.537	7.12164642616233e-26	2.39956754683114e-21
SLC12A8	0.283958	0.189	0.075	7.98905218803501e-26	2.69183124423652e-21
CD24	0.325835	0.881	0.671	1.18201116919815e-25	3.98266843349625e-21
DRAM1	0.320816	0.403	0.227	1.29072285510051e-25	4.34896158797566e-21
C9orf16	0.325601	0.558	0.353	1.64837756199415e-25	5.5540433573831e-21
ODF2L	0.300349	0.347	0.184	2.83051031714101e-25	9.53712146257493e-21
MXRA8	0.336987	0.618	0.416	2.95091650623721e-25	9.94281807611566e-21
SCN7A	-0.484577	0.018	0.13	3.27862293115026e-25	1.10469921042177e-20
NAMPT	0.331309	0.49	0.299	3.91547012921025e-25	1.3192785053361e-20
CCDC71L	0.453115	0.448	0.27	4.5095396148333e-25	1.51944427782193e-20
ZNF608	0.251661	0.227	0.1	5.20323071740816e-25	1.7531765579235e-20
C10orf10	-0.80205	0.707	0.763	6.13186211691781e-25	2.06606962167429e-20
CDKN2C	0.278865	0.238	0.109	6.1592053003254e-25	2.07528263389164e-20
ITGB8	0.314071	0.227	0.102	7.11812978374486e-25	2.39838264933499e-20
RPLP0	-0.390444	0.971	0.958	1.15888351765487e-24	3.90474212438633e-20
EFEMP2	0.340969	0.683	0.493	1.23528391540321e-24	4.16216562455956e-20
PQLC3	0.307751	0.317	0.166	1.3047668058488e-24	4.39628127562695e-20
ANTXR2	0.289471	0.38	0.21	1.31922306112009e-24	4.44499018213804e-20
CRYBG3	0.305642	0.567	0.367	2.28511664773547e-24	7.69947203287988e-20
PLPP1	0.340364	0.896	0.76	2.85655747386531e-24	9.62488475244177e-20
NEO1	0.288157	0.246	0.116	3.99977689496746e-24	1.34768482699034e-19
FOXF2	0.271716	0.262	0.126	4.03829670119672e-24	1.36066369050122e-19
NPNT	0.269162	0.253	0.117	4.11927311155669e-24	1.38794788220791e-19
HSBP1	0.297516	0.792	0.596	6.11652850367042e-24	2.06090311402671e-19
SNAI2	0.349183	0.458	0.274	1.18291881791389e-23	3.98572666507908e-19
GUCY1B3	-0.563837	0.158	0.3	1.42434561123009e-23	4.79919010247867e-19
NCOA7	0.410403	0.628	0.446	1.43585127039911e-23	4.83795727048274e-19
BNIP3L	0.353894	0.597	0.398	1.64228440138913e-23	5.53351306204053e-19
H2AFY	0.332059	0.552	0.355	1.86992289229799e-23	6.30051819330885e-19
IER3	0.55921	0.516	0.345	1.93769562023771e-23	6.52887162282895e-19
TUSC3	0.298507	0.375	0.213	1.96986823613167e-23	6.63727403482203e-19
PHC2	0.326847	0.445	0.274	2.05116829251163e-23	6.91120644478869e-19
PIGX	0.260655	0.249	0.119	2.21091021926601e-23	7.4494408927949e-19
STAT2	0.285128	0.303	0.159	2.4848306304329e-23	8.3723883261806e-19
HNMT	0.292509	0.499	0.309	2.51651648193491e-23	8.4791506342315e-19
MTRNR2L10	-0.659334	0.137	0.29	2.54472654437732e-23	8.57420161862494e-19
MTRNR2L8	-0.880895	0.22	0.37	2.91982927804364e-23	9.83807276944022e-19
BAX	0.314983	0.486	0.3	3.13129170824029e-23	1.05505742817448e-18
RPS27L	0.328787	0.838	0.671	3.39694025153175e-23	1.14456504835111e-18
C4orf48	0.274999	0.298	0.157	3.69500453529971e-23	1.24499482812388e-18
EFHD2	0.296441	0.292	0.152	3.74146740410796e-23	1.26065002714014e-18
HLA-DPB1	-0.706699	0.487	0.572	3.85932835229753e-23	1.30036209502313e-18
LDLR	0.334813	0.287	0.147	3.94112283923022e-23	1.32792192945023e-18
CASP4	0.270211	0.371	0.21	6.4283078599599e-23	2.16595405033489e-18
NXN	0.278092	0.365	0.206	6.92397605850395e-23	2.33296449315232e-18
ISG15	0.303971	0.354	0.2	7.34440943846298e-23	2.47462531619572e-18
LTBR	0.271741	0.382	0.217	8.19575739660342e-23	2.76147849721155e-18
NFASC	0.288368	0.398	0.232	1.07259661625605e-22	3.61400703881314e-18
TOP1	0.329314	0.558	0.369	1.14198614151307e-22	3.84780810521415e-18
PPA1	0.303605	0.901	0.763	1.22212089744699e-22	4.11781415185788e-18
TMOD3	0.297813	0.498	0.316	1.41535192466617e-22	4.76888677497021e-18
GCC2	0.312452	0.542	0.351	1.62490376168585e-22	5.47495073462431e-18
LGALS3BP	0.314829	0.836	0.665	2.15922165242659e-22	7.27528143568615e-18
RSPO2	-0.536525	0.043	0.158	2.34015937451624e-22	7.88493299649502e-18
FIBIN	-0.525715	0.028	0.133	2.44280737586322e-22	8.23079517223354e-18
HLA-DRA	-0.741057	0.551	0.634	2.51020494501822e-22	8.45788454174438e-18
PTGER1	-0.46317	0.039	0.15	2.64640919510219e-22	8.91681114197733e-18
PDIA3	0.299053	0.852	0.699	2.80173098917831e-22	9.44015239493739e-18
FAM216B	0.280408	0.236	0.114	2.86109642596496e-22	9.64017829764634e-18
PPP1R15B	0.252069	0.254	0.124	2.89548817620092e-22	9.75605786089138e-18
SERTAD1	0.329428	0.538	0.348	3.6877977396325e-22	1.24256657039177e-17
SERPINB6	0.302096	0.583	0.388	3.69440771821627e-22	1.24479373657579e-17
LAMA4	0.256974	0.511	0.316	4.16507547950925e-22	1.40338053206585e-17
LAP3	0.285225	0.763	0.583	4.83522783690805e-22	1.6291816673678e-17
PVRL2	0.273572	0.345	0.192	5.50349491076536e-22	1.85434757523328e-17
TNS3	0.279805	0.553	0.358	5.88130438990903e-22	1.98164670113595e-17
TMBIM4	0.309065	0.569	0.38	6.44714504246508e-22	2.17230105060819e-17
PKP2	-0.359222	0.053	0.173	8.96307697450595e-22	3.02001915579004e-17
MYL12A	0.30573	0.732	0.539	1.04349219368501e-21	3.51594259740228e-17
BORCS7	0.29514	0.488	0.311	1.22246898561982e-21	4.11898700014743e-17
PLEKHH2	0.259234	0.4	0.233	1.32976629628834e-21	4.48051455871392e-17
RPS10	0.372663	0.814	0.658	1.42662527622742e-21	4.80687120572068e-17
LY6E	0.294604	0.817	0.649	1.56201070234169e-21	5.2630388604701e-17
NUDT4	0.336195	0.548	0.363	1.74692616356329e-21	5.88609301551014e-17
GINM1	0.288024	0.581	0.389	2.40045474800985e-21	8.08809222794438e-17
TNFSF14	0.333999	0.213	0.1	2.56933878908213e-21	8.65713011593334e-17
PHLDA3	0.303731	0.523	0.341	2.64988317763888e-21	8.92851637873645e-17
ST3GAL4	0.307079	0.414	0.252	3.08292336356778e-21	1.03876019812053e-16
TAPBP	0.267571	0.548	0.358	3.59607089002671e-21	1.2116601256856e-16
HPGD	-0.63786	0.449	0.555	5.94276999841739e-21	2.00235692326676e-16
MAF	0.299816	0.465	0.297	6.04488407435969e-21	2.03676324001475e-16
NET1	-0.354003	0.027	0.129	6.83787280521353e-21	2.30395286298865e-16
CALR	0.302932	0.858	0.706	1.58654871302622e-20	5.34571723367053e-16
RAB31	0.288684	0.264	0.137	1.68062839051134e-20	5.66270929898892e-16
ARL4A	0.266344	0.274	0.143	1.68465886068664e-20	5.67628956519755e-16
CMTM6	0.30278	0.434	0.273	1.81255675898946e-20	6.1072287437391e-16
TSPAN11	0.265267	0.262	0.136	2.55860118015421e-20	8.6209508164116e-16
TXNDC12	0.262437	0.368	0.217	2.9090617128102e-20	9.8017925351427e-16
CHODL	-0.420179	0.013	0.101	3.40460334845714e-20	1.14714705222915e-15
PDLIM2	0.284309	0.46	0.291	3.43602843304584e-20	1.15773542023046e-15
CARHSP1	0.287963	0.615	0.427	4.01872540072182e-20	1.35406933651921e-15
MASP1	-0.391537	0.04	0.144	5.6476786268695e-20	1.90292883653741e-15
DUSP1	-0.579694	0.808	0.843	5.92661520072963e-20	1.99691372573384e-15
MDM2	0.251947	0.251	0.13	7.14175217846051e-20	2.40634197901048e-15
CCPG1	0.279614	0.681	0.49	7.3376351572272e-20	2.47234278987613e-15
NDUFS2	0.252044	0.385	0.233	1.02867255850098e-19	3.46600931861319e-15
VIMP	0.280665	0.655	0.475	1.11242900981344e-19	3.74821830566539e-15
SHISA3	-0.553232	0.132	0.257	1.24150958665579e-19	4.18314240127803e-15
GNG11	0.258078	0.504	0.329	1.25800374020913e-19	4.23871780226065e-15
FSTL1	0.26429	0.558	0.372	1.30147172709506e-19	4.38517883727409e-15
DNAJC3	0.256959	0.552	0.373	1.5360066873551e-19	5.17542093237427e-15
SEPP1	0.325066	0.933	0.845	1.85919050872867e-19	6.26435650011038e-15
HIF1A	0.253406	0.375	0.224	2.09638817357632e-19	7.06357031204806e-15
TMOD1	-0.34034	0.016	0.104	2.42409556492354e-19	8.16774759645339e-15
S100A11	0.255611	0.88	0.747	3.16026479841178e-19	1.06481962117687e-14
IFITM1	0.398239	0.46	0.299	3.40305956092437e-19	1.14662688845786e-14
CILP	-0.392139	0.017	0.106	3.41769379028595e-19	1.15155774569895e-14
PLTP	0.298481	0.599	0.422	3.96694440202295e-19	1.33662224681761e-14
RPL13A	-0.47032	0.907	0.903	3.9927390100379e-19	1.34531348204217e-14
TMEM50A	0.253622	0.738	0.559	4.42050580631789e-19	1.48944522638075e-14
RHOC	0.294133	0.691	0.507	4.90790981075662e-19	1.65367113163633e-14
AGTRAP	0.26524	0.431	0.272	4.97706643102252e-19	1.67697276326873e-14
GLUL	-0.478919	0.875	0.864	5.40268906263262e-19	1.82038205276343e-14
NDUFA13	0.278178	0.634	0.458	7.31607401798617e-19	2.46507797962026e-14
PARP14	0.26705	0.494	0.322	7.38900135219648e-19	2.48965011560908e-14
GPX3	0.266529	0.464	0.293	8.65456401490423e-19	2.91606879918183e-14
PPIC	0.277584	0.517	0.343	1.06369164679934e-18	3.5840026347257e-14
UQCR11	0.296551	0.681	0.504	1.08906534128102e-18	3.66949676091226e-14
MT-ND1	-0.27867	0.974	0.96	1.34356324322856e-18	4.52700199173432e-14
TXNL1	0.254807	0.548	0.37	1.39303640450052e-18	4.69369686132406e-14
NFE2L2	0.28018	0.581	0.407	1.79602624608155e-18	6.05153083354716e-14
CAPZB	0.265242	0.843	0.692	2.63120694960262e-18	8.86558869599107e-14
AEBP1	0.279064	0.676	0.494	3.34593136352535e-18	1.12737811362623e-13
KLF9	0.269858	0.674	0.503	3.82450325236301e-18	1.28862812585119e-13
TMEM123	0.271693	0.742	0.568	4.71039180068661e-18	1.58711941332335e-13
RGS16	0.606782	0.403	0.265	5.53436895427016e-18	1.86475027545179e-13
HIF3A	-0.44466	0.075	0.183	6.64125490021552e-18	2.23770442607862e-13
DYNLT1	0.255564	0.661	0.466	6.71757345759088e-18	2.26341920080067e-13
NUCB1	0.272193	0.681	0.494	7.9659776657377e-18	2.68405651469366e-13
SGCE	0.26621	0.529	0.357	9.49038717421463e-18	3.19769105447988e-13
CHCHD10	0.266794	0.386	0.24	9.71812642357448e-18	3.27442551715919e-13
PIM3	0.298135	0.349	0.215	1.10068099951861e-17	3.70863455977802e-13
RPL31	-0.529759	0.749	0.77	1.23277081538951e-17	4.15369798537343e-13
CRYAB	-0.861526	0.396	0.489	1.45362262428077e-17	4.89783607025163e-13
UGCG	0.281609	0.486	0.328	1.48806511374773e-17	5.0138865942616e-13
STAT3	0.281052	0.805	0.652	1.6042964318925e-17	5.40551639761858e-13
ANGPTL1	-0.641992	0.159	0.274	1.80081255223279e-17	6.06765781349316e-13
CHRDL2	-0.346197	0.021	0.104	2.17804955355874e-17	7.33872016576082e-13
CSNK1A1	0.250235	0.636	0.448	2.86346356559693e-17	9.6481541379223e-13
MARCKS	-0.475019	0.572	0.647	3.16875600838323e-17	1.06768064946465e-12
CD151	0.276346	0.764	0.599	3.45733439217919e-17	1.16491425010086e-12
KLF6	0.453024	0.608	0.447	3.5481079453032e-17	1.19549949109046e-12
FAM3C	0.262381	0.591	0.419	3.66109522241342e-17	1.23356942423998e-12
YWHAB	0.25309	0.802	0.621	6.22465741899083e-17	2.09733607075477e-12
C1QL1	-0.502979	0.082	0.185	6.32960750859297e-17	2.13269795394532e-12
MDK	0.274239	0.631	0.468	8.59225845123195e-17	2.89507556255809e-12
IL6ST	0.294206	0.856	0.706	1.30949043882233e-16	4.41219708456794e-12
HSPA2	-0.548289	0.194	0.304	3.91737307153645e-16	1.31991968272349e-11
RBPMS	0.265693	0.647	0.483	8.76477364389935e-16	2.95320283157545e-11
RASL11A	0.340498	0.396	0.256	1.2066795780509e-15	4.06578617028469e-11
OSR2	-0.343245	0.024	0.103	1.57506328996469e-15	5.30701824920702e-11
PTGER3	-0.329465	0.062	0.156	2.21386604858431e-15	7.45940026409997e-11
SLC38A2	0.260258	0.583	0.426	3.97120984289934e-15	1.3380594444665e-10
ETHE1	0.254521	0.521	0.361	4.46735927984471e-15	1.50523203575088e-10
TMTC2	-0.38996	0.068	0.16	5.48708189528114e-15	1.84881737379603e-10
SNHG9	0.259212	0.453	0.309	8.5993407305661e-15	2.89746186575694e-10
PDIA6	0.25572	0.764	0.589	9.65039551147189e-15	3.25160426363534e-10
NFIB	-0.465004	0.341	0.433	1.45099136339333e-14	4.88897029981748e-10
RPS20	-0.47709	0.626	0.683	1.50535282581649e-14	5.07213581130608e-10
MT1X	0.459078	0.45	0.308	1.86532276916433e-14	6.2850185384223e-10
SCUBE2	-0.303058	0.043	0.124	3.59428169044904e-14	1.2110572727799e-09
DDAH2	-0.418597	0.55	0.591	3.62312560655416e-14	1.22077594187236e-09
HMCN2	-0.361239	0.089	0.185	4.21296487265644e-14	1.41951638419286e-09
TYMP	0.26837	0.826	0.725	4.25989612601714e-14	1.43532940070021e-09
MTRNR2L1	-0.40646	0.076	0.17	5.30157440146455e-14	1.78631247882947e-09
FHL1	-0.564116	0.832	0.816	5.79232107440636e-14	1.95166466281048e-09
CD82	-0.356055	0.648	0.662	7.23868974417715e-14	2.43900412240305e-09
PLXDC1	-0.430635	0.146	0.24	9.82092211807986e-14	3.30906149846583e-09
CFHR1	-0.330651	0.051	0.135	1.13139792725728e-13	3.81213217610069e-09
ARHGAP29	-0.325422	0.096	0.189	1.34364919519983e-13	4.5272915983063e-09
PKM	0.253377	0.63	0.472	1.8442478876543e-13	6.21400883266239e-09
EPHB6	-0.446606	0.168	0.263	2.245547765726e-13	7.5661486418372e-09
MFAP4	-0.284405	0.986	0.967	4.83209186170624e-13	1.6281250318833e-08
SDC2	-0.454868	0.497	0.56	4.86530402501385e-13	1.63931553818817e-08
CD99	-0.314882	0.763	0.747	9.02182152033874e-13	3.03981254306294e-08
LSP1	-0.298323	0.035	0.105	1.13239862319779e-12	3.81550392100262e-08
HSPB6	-0.429541	0.044	0.118	1.56256973520826e-12	5.2649224658107e-08
ADRA2A	-0.387167	0.092	0.181	1.82517132811625e-12	6.14973227295488e-08
SYNPO2	-0.382019	0.331	0.423	2.52875479822355e-12	8.52038641713442e-08
TSPO	-0.389789	0.516	0.561	4.09824405938024e-12	1.38086235336758e-07
KLF2	0.412547	0.416	0.292	5.22884896138948e-12	1.76180836905057e-07
ABCC3	-0.332477	0.117	0.205	7.14465976615923e-12	2.40732166160969e-07
MMP23B	-0.412333	0.254	0.34	1.51998378701465e-11	5.12143337196716e-07
HLA-DQA1	-0.458348	0.134	0.217	2.06879914998109e-11	6.97061185594629e-07
DCLK1	-0.391027	0.162	0.249	2.54027267252128e-11	8.55919474279322e-07
AR	-0.256106	0.05	0.122	2.67363271863644e-11	9.00853808217362e-07
SMOC2	-0.384108	0.139	0.224	2.95635549803827e-11	9.96114421509016e-07
GRIA4	-0.319715	0.151	0.24	1.07876669964534e-10	3.63479651778501e-06
CTSH	-0.290454	0.736	0.734	1.13504832731695e-10	3.82443183406175e-06
GFRA1	-0.399861	0.267	0.347	1.13698627945039e-10	3.83096156998014e-06
MT2A	0.512388	0.521	0.404	1.37055969790699e-10	4.61796384612782e-06
HSPA5	0.310168	0.839	0.729	1.50217587016695e-10	5.06143137694054e-06
SH3BP5	-0.36116	0.154	0.235	2.16916214755931e-10	7.30877493998634e-06
CD74	-0.304119	0.968	0.954	2.42174684600275e-10	8.15983382292166e-06
HSPB8	-0.484843	0.301	0.379	3.879560116717e-10	1.30717898572662e-05
CTGF	-0.764264	0.482	0.527	4.35259596533054e-10	1.46656368455847e-05
ID2	-0.898891	0.325	0.387	4.35826273838955e-10	1.46847304707298e-05
CADM3	-0.348318	0.191	0.274	4.55565449503139e-10	1.53498222555588e-05
ICAM2	-0.271792	0.042	0.104	4.70340403591449e-10	1.58476495586103e-05
ASB13	-0.331357	0.181	0.261	5.854850303456e-10	1.97273326124646e-05
ZFP36L2	-0.30766	0.911	0.937	6.07122169995127e-10	2.04563743958158e-05
RPL7	-0.272095	0.978	0.949	6.69928185232579e-10	2.25725602732265e-05
MAFB	-0.624794	0.397	0.449	1.23899426005228e-09	4.17466725982016e-05
EIF4A2	-0.332442	0.799	0.776	1.4218901024042e-09	4.79091651104073e-05
ITM2A	-0.431743	0.065	0.128	1.44226840448804e-09	4.85957916208199e-05
HLA-DMA	-0.395132	0.173	0.249	3.17579066257286e-09	0.000107005
RPS17	-0.414617	0.76	0.748	6.34685863259316e-09	0.000213851
ATP6V0D1	-0.445078	0.32	0.371	1.1476807952226e-08	0.0003867
HSPB1	-0.487841	0.851	0.837	1.22731633929225e-08	0.000413532
AP1S2	-0.303037	0.106	0.174	1.24882531636163e-08	0.000420779
NR2F2-AS1	-0.259078	0.069	0.129	1.40411422526035e-08	0.000473102
PLEKHF1	-0.329857	0.179	0.251	1.60898032582845e-08	0.00054213
GLTSCR2	-0.262913	0.781	0.765	2.47404326002717e-08	0.000833604
FGF7	-0.41298	0.196	0.263	2.7030554833613e-08	0.000910768
TGFBR3	-0.386513	0.162	0.225	4.75045045169942e-08	0.00160062
CXCR4	-0.338578	0.181	0.253	8.41744836594946e-08	0.00283618
TSTD1	-0.260041	0.101	0.165	9.22270956907673e-08	0.0031075
C12orf75	-0.314703	0.17	0.235	9.88857702840269e-08	0.00333186
BTG1	-0.490176	0.773	0.76	1.01292675349876e-07	0.00341296
PDE1A	-0.256255	0.055	0.108	1.17518832657728e-07	0.00395968
TSHZ2	-0.285769	0.2	0.273	1.43028632284539e-07	0.00481921
GSTM5	-0.359994	0.221	0.277	5.94188004021905e-07	0.0200206
ANG	-0.274903	0.128	0.189	7.1156943450347e-07	0.0239756
CXCL13	-0.606667	0.591	0.449	8.93344626049363e-07	0.0301004
FAM13A	-0.338856	0.367	0.414	9.79583046274557e-07	0.0330061
FXYD6	-0.295242	0.553	0.561	1.03669396843046e-06	0.0349304
ARHGAP15	-0.292371	0.096	0.148	2.15880253711505e-06	0.0727387
HLA-DQB1	-0.29319	0.108	0.162	2.97388756858309e-06	0.100202
RAMP3	-0.341404	0.366	0.42	3.39235518925912e-06	0.114302
FXYD1	-0.425235	0.396	0.42	3.529596504505e-06	0.118926
LINC01315	-0.267978	0.099	0.15	4.21137985992518e-06	0.141898
CACNA2D1	-0.279946	0.153	0.203	6.19402849789701e-06	0.208702
INTS6	-0.41611	0.209	0.257	9.27701801180866e-06	0.31258
NPC2	-0.273121	0.779	0.746	1.26607976418453e-05	0.426593
PELO	-0.3202	0.237	0.284	1.49423732524424e-05	0.503468
PTRF	-0.330479	0.459	0.475	1.59172967847202e-05	0.536317
RTN3	-0.266413	0.362	0.4	1.86020085168312e-05	0.626776
USP53	-0.258905	0.115	0.163	2.70160713456806e-05	0.91028
FZD7	-0.293677	0.206	0.252	3.17875222148816e-05	1
EMB	-0.264007	0.168	0.216	3.474239371333e-05	1
BMP2K	-0.286504	0.199	0.243	3.96618501138128e-05	1
PLK2	-0.425145	0.194	0.239	4.32823840881063e-05	1
HEXIM1	-0.339576	0.19	0.237	5.18795186449194e-05	1
SLC40A1	-0.302039	0.131	0.175	5.60367211050059e-05	1
SERPINE2	-0.428801	0.587	0.567	6.59306263541782e-05	1
DUSP6	-0.25437	0.09	0.133	7.4942439734887e-05	1
RGS2	-0.455462	0.132	0.177	7.90817136869958e-05	1
WWP1	-0.267365	0.259	0.301	9.51685268078551e-05	1
HERPUD1	-0.329413	0.619	0.611	0.00011641	1
BACE2	-0.259117	0.255	0.293	0.000154294	1
ID4	-0.446753	0.212	0.249	0.000189498	1
LOXL1	-0.300104	0.391	0.404	0.000285961	1
ZBTB20	-0.253156	0.285	0.318	0.000440414	1
PDE5A	-0.29883	0.263	0.294	0.000448388	1
APCDD1	-0.332794	0.166	0.201	0.000519513	1
CKB	-0.270491	0.08	0.113	0.000580658	1
HLA-DPA1	-0.318611	0.614	0.589	0.000653325	1
FDCSP	-1.58634	0.395	0.308	0.00070657	1
DIAPH2	-0.267918	0.281	0.309	0.000812665	1
ZBTB16	-0.27078	0.726	0.682	0.00132632	1
CNTN4	-0.261504	0.266	0.287	0.00468247	1
MARCKSL1	-0.254392	0.418	0.424	0.00478568	1
IGFBP4	-0.262984	0.69	0.664	0.00479897	1
CITED2	-0.291129	0.416	0.423	0.00560693	1
ACTA2	-0.330663	0.503	0.398	0.00915452	1

## Sheet: ileal GALT_4 (FDC)
Gene	avg_log2FC	pct.1	pct.2	p_val	p_val_adj
CR2	3.26038	0.483	0.011	5.71509585089462e-289	1.92564439600043e-284
CR1	1.29603	0.413	0.012	5.98234639184969e-218	2.01569179326983e-213
GJA4	1.4996	0.529	0.027	3.19047886232782e-209	1.07499994787274e-204
PLEK	1.25919	0.308	0.006	8.4497748699294e-185	2.84706714467401e-180
BCL2A1	1.08824	0.267	0.005	1.66440346257845e-166	5.60804102681182e-162
CFP	0.622939	0.198	0.001	1.97467433899406e-158	6.65346771780658e-154
SRGN	2.52463	0.535	0.044	7.58034553832712e-156	2.55412162568394e-151
SERPINA5	1.03137	0.198	0.002	1.0161356478331e-146	3.42376745180883e-142
CSTA	1.37198	0.273	0.008	4.15562603880916e-144	1.40019663751636e-139
TMEM163	1.65357	0.75	0.116	3.87617134297273e-133	1.30603717230123e-128
HCK	0.363706	0.174	0.002	1.70397237076356e-129	5.74136450605075e-125
TNFRSF9	0.772516	0.267	0.01	4.74476535743132e-121	1.59870123953291e-116
CSF2RB	1.27116	0.564	0.068	2.35657890439243e-118	7.94025696045985e-114
FDCSP	5.37695	0.942	0.303	1.088312630607e-117	3.66696057756723e-113
PRUNE2	0.805846	0.308	0.016	1.57231445814422e-115	5.29775633527114e-111
NPPC	1.61082	0.291	0.015	3.66959676783747e-113	1.23643393495516e-108
RP11-283G6.4	0.511959	0.174	0.003	5.75248715929756e-113	1.93824302345372e-108
AIF1	0.764301	0.186	0.004	2.59723904107697e-109	8.75113722500474e-105
RAMP1	1.35806	0.494	0.055	1.68832802297109e-108	5.68865244059879e-104
ITGB2	0.462395	0.174	0.003	2.36258555382523e-107	7.96049576505874e-103
ADAM12	0.460278	0.227	0.008	5.36184699884244e-106	1.80662072778997e-101
SLC1A2	0.556173	0.186	0.005	4.63104328012475e-98	1.56038372280523e-93
SOX8	0.536179	0.209	0.008	2.4516925763213e-97	8.26073296665698e-93
DAPP1	0.900467	0.355	0.03	6.65050711363502e-96	2.24082186686818e-91
CXCL13	3.72887	0.953	0.463	9.46936081212647e-94	3.19060643203789e-89
TUBB2B	0.942467	0.401	0.04	1.264219319412e-93	4.25966057482679e-89
ACKR1	1.03475	0.448	0.052	1.42409972292405e-93	4.79836160642031e-89
RGS9	1.06088	0.314	0.025	1.2567107041632e-89	4.2343610466075e-85
CST6	0.549825	0.163	0.004	1.56332160146297e-88	5.26745580396932e-84
PLCB4	0.558494	0.256	0.016	4.04300526869947e-83	1.3622501952356e-78
SPIB	1.48218	0.738	0.189	1.29028760397846e-80	4.34749505284502e-76
ITGAM	0.565786	0.209	0.012	7.74701546444281e-76	2.61027939058936e-71
ALOX5	0.351702	0.116	0.002	1.33781835178719e-75	4.50764515451175e-71
LTF	3.33457	0.198	0.011	1.4596781240642e-73	4.9182394712219e-69
TRABD2A	0.583426	0.221	0.015	4.10826358262457e-71	1.38423833152952e-66
GCNT1	0.401097	0.169	0.008	1.28039216949449e-69	4.31415337589472e-65
IL4I1	1.32314	0.663	0.178	1.9737083209024e-63	6.65021281644854e-59
RASEF	0.250024	0.116	0.003	3.60124902293317e-63	1.2134048457871e-58
ADGRG2	0.484056	0.238	0.02	1.78170332387941e-62	6.00327117947928e-58
CACNA2D3	0.453759	0.233	0.019	5.44553008641899e-62	1.83481690731801e-57
SNAP91	0.449062	0.238	0.021	1.0266592323524e-61	3.45922561748817e-57
NGFR	0.365467	0.128	0.005	1.59845325464796e-57	5.38582839621083e-53
GUCY1A2	0.267902	0.116	0.004	2.74770709042119e-57	9.25812427046518e-53
FKBP1A	1.37189	0.971	0.671	7.96993960824054e-55	2.68539145160057e-50
ICA1	0.324213	0.169	0.011	1.62195310787244e-54	5.46500880166539e-50
SYNM	1.03965	0.25	0.028	2.9953594939611e-53	1.00925642789525e-48
PCDHAC1	0.317468	0.134	0.007	4.28799970356038e-52	1.44479862011763e-47
MYO1B	0.916313	0.43	0.087	3.73879320677084e-51	1.25974898308937e-46
SEZ6L2	0.539478	0.233	0.025	1.22472088260182e-49	4.12657454183857e-45
EFNB2	0.575431	0.25	0.03	9.93186717874499e-49	3.34644332720634e-44
BMP2K	1.09313	0.674	0.214	1.03654275175048e-48	3.49252714774808e-44
FCHO1	0.400478	0.186	0.016	1.7311518262364e-48	5.83294296332091e-44
MARCKS	1.54422	0.936	0.617	2.02005965632798e-48	6.8063890060315e-44
S1PR3	0.80913	0.39	0.073	5.49669594883829e-48	1.85205673300157e-43
ENPP2	0.509577	0.163	0.012	8.75790105196217e-48	2.95088718044813e-43
MMP7	0.690261	0.122	0.006	3.38845286263946e-46	1.14170530753774e-41
DCN	-1.24049	0.837	0.992	3.58193008199441e-46	1.2068955218272e-41
EDN1	0.251017	0.105	0.004	5.96598963460631e-46	2.01018054748425e-41
MAP1LC3A	1.45194	0.895	0.602	3.25971933580929e-44	1.09832983300758e-39
XKR4	0.505974	0.308	0.049	4.6314514105438e-44	1.56052123826863e-39
CD55	0.973031	0.453	0.111	7.39652943987207e-43	2.4921866294705e-38
FYB	0.331984	0.134	0.009	4.95596506353303e-42	1.66986286850682e-37
ARHGAP26	0.726246	0.355	0.068	5.86430284327995e-42	1.97591820001475e-37
ZFP36	-2.4209	0.547	0.867	1.12091187633699e-41	3.77680047612984e-37
OVOS2	0.729815	0.337	0.064	1.13338328005933e-41	3.81882162383191e-37
VCAM1	1.21066	0.965	0.651	2.65476211553451e-41	8.94495547208196e-37
NCEH1	0.540747	0.273	0.042	3.0269493808842e-41	1.01990032439512e-36
ALPK2	0.749007	0.424	0.097	3.51130088890102e-41	1.18309772150631e-36
LY96	0.80941	0.419	0.096	1.13975088964276e-40	3.84027664756231e-36
COTL1	0.966239	0.663	0.233	1.1437687005609e-40	3.8538142596699e-36
ABCA3	0.378848	0.227	0.029	1.35389871109118e-40	4.56182631715061e-36
EPHX2	1.1051	0.43	0.108	9.18862799270184e-40	3.09601631586096e-35
VIM	0.936319	1	1	9.53007487517687e-40	3.21106342844209e-35
DSC2	0.514196	0.198	0.025	1.34157107484343e-37	4.52028957957746e-33
ANKRD29	1.0797	0.703	0.281	1.36705766709593e-37	4.60616410351301e-33
ABCC3	0.752028	0.564	0.169	2.19973777304531e-37	7.41179645249886e-33
SEPP1	-1.31849	0.581	0.878	5.83157138228918e-37	1.96488966154852e-32
CDX1	0.4021	0.238	0.035	6.13509662221431e-37	2.06715945588889e-32
S100A4	-1.61215	0.634	0.878	6.85744805005785e-37	2.31054854598649e-32
CLU	2.41467	0.942	0.77	7.45083625635994e-37	2.51048476821792e-32
ITGA6	0.343412	0.151	0.014	1.07773343407153e-36	3.63131503276062e-32
EZR	1.13224	0.512	0.158	1.37407550274373e-36	4.62980999894474e-32
IL2RG	0.441813	0.116	0.008	2.46909693595691e-36	8.31937521601323e-32
SERPINB9	0.7801	0.523	0.156	6.53549436959499e-36	2.20206947289134e-31
CITED4	0.872098	0.459	0.122	1.28220457004592e-35	4.32026007831273e-31
ITGB4	0.259376	0.11	0.007	1.79870881473974e-35	6.06056948038407e-31
POLD1	0.467074	0.238	0.037	2.23942020323511e-35	7.54550243278039e-31
TMEM150C	0.949485	0.477	0.139	2.85724810569927e-35	9.62721176734311e-31
SCARB1	0.26317	0.163	0.017	5.7195456170815e-35	1.92714370021944e-30
SQLE	0.799275	0.477	0.14	2.81627437583247e-34	9.48915488192994e-30
RP11-161M6.2	0.49237	0.273	0.05	6.029952769082e-34	2.03173228601449e-29
MADCAM1	0.67837	0.203	0.029	3.32013475019336e-33	1.11868620273015e-28
IGFBP2	0.322333	0.174	0.021	3.81376440931864e-33	1.28500978007582e-28
STRA6	0.391837	0.157	0.017	4.40690343245631e-33	1.48486204253183e-28
RASGEF1A	0.447473	0.267	0.048	4.84605426033232e-33	1.63282952247637e-28
RAMP3	1.02822	0.814	0.39	5.20224079099369e-33	1.75284301211741e-28
CAPN6	0.273167	0.134	0.013	4.24067528331567e-32	1.42885312996038e-27
COL4A4	0.511627	0.372	0.09	4.78842840363539e-32	1.61341306632091e-27
RAMP2	0.851458	0.669	0.26	4.35876194666629e-31	1.46864125030974e-26
PDLIM4	1.27032	0.686	0.352	4.94562230258577e-31	1.66637797863325e-26
FBLN1	-1.37169	0.43	0.787	5.48924721428258e-31	1.84954695638037e-26
CCND2	0.952853	0.779	0.388	9.80368179918894e-31	3.30325254541872e-26
CHN1	0.952592	0.413	0.121	1.13216808697047e-30	3.8147271522383e-26
MYO6	0.89708	0.523	0.181	1.38760878343646e-30	4.67540903491079e-26
MGP	-2.01547	0.494	0.799	1.39989604499692e-30	4.71680973401262e-26
TNFAIP2	1.16223	0.581	0.223	2.03119813507888e-30	6.84391899633479e-26
TOM1L1	0.695658	0.459	0.143	2.52735876155321e-30	8.5156826111774e-26
DNPH1	0.834337	0.797	0.412	4.53722872191811e-30	1.52877384556309e-25
RNF145	0.831732	0.64	0.258	4.92209581697844e-30	1.65845096457272e-25
LGI2	0.5091	0.401	0.107	5.26594047270088e-30	1.77430598287183e-25
CEBPD	-1.42835	0.68	0.882	5.48176315645726e-30	1.84702527793671e-25
ADH1B	-1.92493	0.32	0.731	5.95685251868143e-30	2.00710188764452e-25
DSP	0.870863	0.401	0.117	1.02940086740327e-29	3.46846328262856e-25
CTSZ	1.2494	0.791	0.462	1.11377435797565e-29	3.75275132176315e-25
CD68	0.404938	0.302	0.066	1.9256041069057e-29	6.48813047780807e-25
CD24	0.947768	0.948	0.712	2.99897718319766e-29	1.01047537210662e-24
CTSH	0.861643	0.977	0.725	6.36357531010474e-29	2.14414306498669e-24
FHL1	-1.37981	0.651	0.827	6.4397401180901e-29	2.16980603538928e-24
PRRX1	0.810082	0.628	0.268	2.04187530252904e-28	6.87989464434134e-24
SNX10	0.448315	0.262	0.054	4.1734848525034e-28	1.40621398620249e-23
CAPG	0.755059	0.32	0.08	4.63886836096354e-28	1.56302030554305e-23
PITPNC1	0.540233	0.314	0.076	6.07783601918364e-28	2.04786606830374e-23
POGLUT1	0.680036	0.471	0.151	7.8493835766487e-28	2.64477130231601e-23
FAM26F	0.760068	0.634	0.258	8.55683732398132e-28	2.88314076794226e-23
MAOB	0.571009	0.378	0.102	1.99662196094604e-27	6.72741803521158e-23
LSR	0.387869	0.273	0.059	6.77537876898237e-27	2.28289612242092e-22
NT5DC2	0.519661	0.378	0.105	1.29686528267414e-26	4.36965788344224e-22
TSC22D3	-0.950824	0.895	0.947	1.29880835478133e-26	4.37620487060022e-22
STAR	0.271022	0.116	0.012	1.35617201107627e-26	4.56948597412038e-22
CNR1	0.392916	0.227	0.043	1.61775968240042e-26	5.45087947387999e-22
C11orf96	-1.76768	0.419	0.737	2.11541643348043e-26	7.12768413096895e-22
MTSS1	0.306785	0.244	0.048	2.32471863641755e-26	7.8329069735453e-22
TSPAN15	0.460718	0.221	0.043	2.59157702461126e-26	8.73205962672517e-22
ENO1	0.783406	0.924	0.665	2.9393768374272e-26	9.90393631602721e-22
SOX9	0.401665	0.157	0.022	4.45173543509658e-26	1.49996773750144e-21
ART4	0.30999	0.169	0.026	6.29285504093292e-26	2.12031457749194e-21
HPCAL1	0.773803	0.349	0.101	6.59703476698697e-26	2.22280489438859e-21
MATN2	1.09229	0.483	0.17	7.26822039462734e-26	2.44895417976574e-21
ADAM22	0.355637	0.198	0.035	1.00146268845697e-25	3.37432838248691e-21
NEK6	0.530579	0.36	0.101	1.04780029286825e-25	3.5304583067903e-21
CLPTM1	0.755372	0.645	0.278	1.33420171406053e-25	4.49545925535555e-21
FOS	-1.43251	0.843	0.936	1.62352338793456e-25	5.4702997033067e-21
NPB	1.00519	0.605	0.271	1.78519161633208e-25	6.01502463206932e-21
CYBA	0.814238	0.936	0.725	2.56793873849313e-25	8.65241278547876e-21
LGALS9	0.684877	0.337	0.095	2.76169290959302e-25	9.30524808958272e-21
CSRP2	0.86655	0.849	0.499	3.00623318497761e-25	1.01292020934636e-20
HMGN3	0.967956	0.855	0.58	3.2077828379178e-25	1.08083034940802e-20
RAB13	0.849538	0.89	0.628	3.31222202213188e-25	1.11602008813712e-20
NPC2	1.3928	0.907	0.748	3.86985835478249e-25	1.30391007406041e-20
TOMM5	0.570658	0.407	0.129	1.4144885344004e-24	4.76597766780872e-20
PTGES2	0.641566	0.459	0.161	1.98093277127585e-24	6.67455487953684e-20
DPEP1	0.416537	0.174	0.029	2.40235492802653e-24	8.0944946944926e-20
CHI3L2	0.552857	0.145	0.021	2.6719111267026e-24	9.00273735031174e-20
ANO9	0.274081	0.227	0.045	2.89587563535118e-24	9.75736336575228e-20
SCARA3	0.709447	0.599	0.253	4.08225381404165e-24	1.37547460010319e-19
HAPLN3	0.634763	0.558	0.223	5.39392617981345e-24	1.81742948702634e-19
KCNK13	0.299734	0.163	0.026	9.19964728285905e-24	3.09972915548653e-19
MFAP4	-0.835534	0.86	0.976	1.1813623953845e-23	3.98048245500852e-19
MARCKSL1	1.09444	0.715	0.411	1.18481520296394e-23	3.99211634486671e-19
SH3BGRL	0.813804	0.884	0.654	3.42237530790287e-23	1.15313513624479e-18
CFH	-1.16399	0.576	0.794	3.61417514691104e-23	1.21776017400021e-18
FAM20A	0.411345	0.285	0.072	5.44105328196674e-23	1.83330849282587e-18
MMD	0.78273	0.471	0.179	6.92137398414314e-23	2.33208775021719e-18
STK17B	0.397384	0.198	0.039	2.54899902719093e-22	8.58859732221711e-18
IL4R	0.550698	0.529	0.2	3.03286426844674e-22	1.02189328661044e-17
EXOC3L4	0.599447	0.442	0.158	3.49124172854377e-22	1.17633898801554e-17
TIMP1	0.770245	0.988	0.95	4.8574774977534e-22	1.63667846809303e-17
CXCL12	-1.67263	0.547	0.776	5.14709556928837e-22	1.73426238111602e-17
GADD45B	-1.76204	0.541	0.779	5.61769982342115e-22	1.89282777850352e-17
CEP131	0.368413	0.163	0.028	8.07464804486188e-22	2.72067191223576e-17
CFHR1	0.810271	0.343	0.105	1.10650796342637e-21	3.72826793196881e-17
PLGRKT	0.452248	0.424	0.143	1.35448124713387e-21	4.56378911409285e-17
TLR4	0.322475	0.192	0.038	1.59447518807778e-21	5.37242469870927e-17
JUN	-1.10662	0.948	0.974	1.83903422885867e-21	6.1964419307164e-17
LAMB3	0.308422	0.122	0.017	2.48006182951956e-21	8.3563203283832e-17
HIPK2	0.542952	0.314	0.093	5.1900286762492e-21	1.7487282621754e-16
RELB	0.732023	0.564	0.252	7.8405852718159e-21	2.64180680148565e-16
RPS19BP1	0.734523	0.808	0.502	1.15360211624339e-20	3.88694697047049e-16
UBE2F	0.448587	0.36	0.115	1.45493644064175e-20	4.90226284309833e-16
SCARA5	0.35393	0.186	0.037	1.91280669089777e-20	6.44501086431096e-16
EIF1	-0.642209	1	0.993	2.54710783366964e-20	8.5822251347665e-16
SPIC	0.487116	0.314	0.093	2.62987711528945e-20	8.86110795225626e-16
NBL1	-1.02612	0.779	0.84	3.86510128530564e-20	1.30230722707088e-15
EPAS1	0.742767	0.506	0.219	3.96756010819379e-20	1.33682970285482e-15
OTULIN	0.490921	0.459	0.171	4.40840409681952e-20	1.48536767638237e-15
HOPX	0.41248	0.192	0.041	6.14237754351481e-20	2.06961268951188e-15
ATP2B1	0.829505	0.564	0.268	6.2968414879624e-20	2.12165777095405e-15
TMSB10	0.777337	1	0.982	9.37760781087814e-20	3.15969117579728e-15
CD14	0.680329	0.459	0.181	1.16837181182571e-19	3.93671198276554e-15
ZNF467	0.366721	0.221	0.052	1.17566367567072e-19	3.96128118880493e-15
APOE	-1.25174	0.453	0.735	1.8127403414422e-19	6.10784730645536e-15
JUNB	-1.49138	0.849	0.872	1.8314010349796e-19	6.17072264726026e-15
NPAS1	0.293279	0.116	0.017	1.94385181800307e-19	6.54961431557955e-15
COL1A2	-0.824522	0.826	0.912	1.99003497401229e-19	6.70522384143702e-15
OLFML2B	0.261646	0.198	0.043	2.03850792317261e-19	6.86854859633779e-15
UBD	0.641584	0.657	0.337	2.07596739781751e-19	6.99476455020634e-15
DNASE2	0.676085	0.64	0.315	2.99401484858268e-19	1.00880336308145e-14
TNC	-1.3059	0.198	0.513	4.04727210655986e-19	1.36368786358428e-14
LGALS1	-0.637046	0.936	0.973	4.16725725602458e-19	1.40411565984492e-14
FMNL2	0.505549	0.401	0.146	5.79810632837293e-19	1.95361394628197e-14
PVRL2	0.584194	0.512	0.217	9.19285622069179e-19	3.09744097499989e-14
INPP4A	0.395727	0.302	0.091	1.03228285051197e-18	3.47817383651503e-14
TCN2	0.434939	0.384	0.136	1.09586375478487e-18	3.69240333537214e-14
BTN2A2	0.465222	0.349	0.116	1.2311429240381e-18	4.14821296825396e-14
ZFP36L2	-0.819046	0.884	0.933	1.70189417611272e-18	5.73436223699419e-14
SLC20A1	0.306347	0.233	0.059	1.78636464054399e-18	6.01897701984893e-14
TRADD	0.516241	0.494	0.204	1.83292917888608e-18	6.17587157533877e-14
PGF	1.02293	0.634	0.351	1.8922569492831e-18	6.37577056491448e-14
NFKBIE	0.434897	0.343	0.114	2.24745523861152e-18	7.57257568097766e-14
C7	-1.6807	0.337	0.604	2.25319255172794e-18	7.59190698379212e-14
KEL	0.319118	0.273	0.076	2.54534038019849e-18	8.57626987704078e-14
MYH11	0.346642	0.238	0.062	3.00852038314279e-18	1.01369085789613e-13
ANXA7	0.620318	0.779	0.45	3.32201205123784e-18	1.11931874054408e-13
TXNIP	-0.653613	0.919	0.961	3.86743897825709e-18	1.30309488933395e-13
RTN4R	0.263996	0.209	0.05	5.04524133085622e-18	1.6999436140187e-13
AKAP12	-1.06925	0.203	0.523	6.05450217792558e-18	2.04000396383025e-13
SLFN5	0.533057	0.424	0.167	6.39619651178411e-18	2.15513445268054e-13
TMEM158	0.511619	0.244	0.069	6.546482020247e-18	2.20577165190202e-13
PPFIBP2	0.267188	0.244	0.064	7.40962520823936e-18	2.49659911766417e-13
SMAD9	0.589173	0.366	0.133	7.87513515369606e-18	2.65344803868635e-13
SELM	0.455	0.988	0.965	7.96458093137468e-18	2.68358589901739e-13
LAP3	0.681488	0.86	0.616	9.08089328958792e-18	3.05971618499375e-13
FOSB	-1.5136	0.43	0.666	1.01621694054132e-17	3.42404135945991e-13
TMEM119	0.661203	0.657	0.328	1.17690384663369e-17	3.96545982084756e-13
GLUL	-0.870197	0.68	0.874	1.29544407229349e-17	4.36486925718567e-13
VEGFA	0.727133	0.43	0.179	1.41859242187287e-17	4.77980530625845e-13
TRIB2	0.334869	0.163	0.034	1.7204468295068e-17	5.79687354734021e-13
PTRF	-1.01301	0.163	0.484	1.7586587164014e-17	5.92562467904289e-13
SREBF2	0.481284	0.331	0.113	1.81262936029066e-17	6.10747336656335e-13
CRIP1	1.07773	0.622	0.342	1.96665609389503e-17	6.62645104276993e-13
DUSP1	-1.29245	0.703	0.84	2.12587936466156e-17	7.16293793129066e-13
PAPSS2	0.498468	0.448	0.185	2.82623515510582e-17	9.52271673161356e-13
BTG2	-1.60425	0.256	0.523	3.42794906122497e-17	1.15501315668914e-12
FJX1	0.266715	0.198	0.048	3.56618474056411e-17	1.20159028648567e-12
CTHRC1	0.532698	0.233	0.065	3.70151672276176e-17	1.24718904456735e-12
PARK7	0.551592	0.942	0.828	3.9019790044135e-17	1.31473280574709e-12
CTSS	0.571022	0.948	0.718	3.97169636470744e-17	1.33822337312453e-12
EGR1	-1.53302	0.512	0.713	4.39628103818262e-17	1.48128293300525e-12
ARHGEF10	0.343369	0.343	0.115	4.476537201504e-17	1.50832444467476e-12
NXPE3	0.351893	0.25	0.071	4.49342969329214e-17	1.51401620085785e-12
PLPP1	-0.741892	0.669	0.797	4.6395570180577e-17	1.56325234166436e-12
COL14A1	-1.32548	0.267	0.54	5.04623990838709e-17	1.70028007473195e-12
SERPINE2	1.30488	0.762	0.564	5.61707103442542e-17	1.8926159143393e-12
OLFML3	-0.967392	0.32	0.566	5.63795650859832e-17	1.89965306600712e-12
CR1L	0.498681	0.262	0.079	6.09063804428426e-17	2.05217958264114e-12
CCL2	-1.64714	0.134	0.451	6.14898460881616e-17	2.07183887409452e-12
TRAF3	0.386829	0.355	0.124	6.49705383091507e-17	2.18911731778852e-12
BTG1	-1.17361	0.64	0.768	7.47259407654807e-17	2.51781584815211e-12
COL3A1	-1.13287	0.605	0.759	8.8929253632208e-17	2.99638227188362e-12
DBI	0.67357	0.843	0.616	1.80737585763604e-16	6.08977221471889e-12
ATF3	-1.69974	0.151	0.455	2.38159392618952e-16	8.02454257490298e-12
MSMO1	0.419169	0.297	0.097	2.38742317017823e-16	8.04418362959851e-12
LTBP4	-0.913253	0.523	0.689	2.94037962235758e-16	9.90731509957162e-12
KIAA1217	0.496893	0.308	0.106	3.11494645829659e-16	1.04955005965845e-11
PYCARD	0.639761	0.744	0.448	4.20490156752356e-16	1.41679953416139e-11
LAMA3	0.282589	0.192	0.047	5.09934994718131e-16	1.71817497120327e-11
S100A11	0.639024	0.884	0.774	5.18160583047258e-16	1.74589026851943e-11
CTGF	-1.70203	0.238	0.528	5.79129531369993e-16	1.95131904299805e-11
PFN1	0.681527	0.919	0.786	5.89624581027589e-16	1.98668106331436e-11
ADRA2A	0.766238	0.372	0.151	6.1781224108967e-16	2.08165656512753e-11
UBL7	0.445672	0.378	0.146	6.53862843398026e-16	2.20312546454531e-11
SYT1	0.4203	0.273	0.087	6.85887801319124e-16	2.31103035776466e-11
PLEKHG1	0.302389	0.233	0.067	8.5255834453632e-16	2.87261008608068e-11
PKP2	0.495849	0.36	0.136	1.05358082624906e-15	3.54993523596359e-11
SEC11C	0.399039	0.32	0.111	1.11982361872729e-15	3.77313370093973e-11
SMAP2	0.507323	0.552	0.265	1.17920971233126e-15	3.97322920472893e-11
TLCD1	0.468722	0.331	0.12	1.23910286177236e-15	4.17503318245577e-11
CALD1	-0.495702	0.983	0.986	1.3013381454953e-15	4.38472874743187e-11
EFHD2	0.526882	0.419	0.175	1.44320004035662e-15	4.86271821597761e-11
SHTN1	0.30972	0.244	0.073	1.80546273551935e-15	6.08332614105891e-11
IFITM3	-0.581431	0.924	0.959	2.12416498098038e-15	7.15716148691528e-11
SORL1	0.279481	0.169	0.04	2.50090928694895e-15	8.4265637514458e-11
SPARCL1	-0.901373	0.605	0.786	2.56701684301267e-15	8.64930655084688e-11
SF3B2	0.591535	0.75	0.476	2.8902396710369e-15	9.73837354759172e-11
MNDA	0.662061	0.279	0.097	2.91373323586072e-15	9.81753276490912e-11
MLLT4	0.396499	0.39	0.15	3.50357422632483e-15	1.18049429981789e-10
PDK4	-1.16584	0.349	0.609	4.84632915197615e-15	1.63292214446684e-10
SIL1	0.564939	0.581	0.3	5.85957687241963e-15	1.97432583139307e-10
C1S	-0.473414	0.983	0.985	7.24089208897266e-15	2.43974618045845e-10
TAF10	0.516633	0.605	0.306	7.30538358009553e-15	2.46147594347739e-10
RALGDS	0.294292	0.262	0.082	7.58181812186306e-15	2.55461779798054e-10
CDC42EP4	0.683468	0.587	0.314	8.28590878284069e-15	2.79185410529034e-10
PKDCC	0.391643	0.401	0.16	8.82261232036234e-15	2.97269099522289e-10
C1QTNF1	0.419887	0.273	0.092	9.92029988593817e-15	3.34254584356801e-10
TNIP2	0.421694	0.43	0.18	1.03606319344668e-14	3.49091132399923e-10
FRZB	-1.01614	0.279	0.533	1.1271815835388e-14	3.79792562757564e-10
LMF1	0.334339	0.297	0.101	1.27657429080653e-14	4.30128941544352e-10
SRA1	0.39618	0.395	0.16	1.34258103029631e-14	4.52369252348038e-10
OGFRL1	0.422531	0.337	0.127	1.63850676913207e-14	5.52078470791359e-10
THY1	0.700476	0.837	0.589	1.70791955862853e-14	5.75466416084296e-10
IGFBP5	-0.890443	0.605	0.831	1.93622097982401e-14	6.52390296941901e-10
HIF1A	0.565454	0.517	0.25	2.41356885793754e-14	8.13227890993475e-10
ARPC1B	0.546907	0.715	0.413	2.8711941097477e-14	9.6742014333839e-10
SAMD11	0.541069	0.576	0.293	3.09483693852713e-14	1.04277435806733e-09
SH3BGRL3	0.568069	0.82	0.555	3.19764134752678e-14	1.07741327563567e-09
IFNGR2	0.455828	0.541	0.261	3.33276223246517e-14	1.12294090660681e-09
ZBTB16	-0.844112	0.5	0.701	3.50547903309113e-14	1.18113610540972e-09
MPV17L2	0.294717	0.203	0.058	4.01413316117939e-14	1.35252202732778e-09
DPT	-1.45094	0.36	0.562	4.0437653017806e-14	1.36250628078196e-09
MLF1	0.306174	0.32	0.114	4.18716870120542e-14	1.41082462218415e-09
SSX2IP	0.276599	0.163	0.04	4.34332921302631e-14	1.46344134503708e-09
GPX3	-1.02463	0.07	0.344	4.35095768456346e-14	1.46601168223681e-09
ABHD17C	0.410009	0.285	0.101	5.1795035905194e-14	1.74518193978961e-09
ADM2	0.36036	0.174	0.046	5.42088507633638e-14	1.82651301762078e-09
RDX	0.540662	0.645	0.342	5.45900044533667e-14	1.83935561005174e-09
MEG3	-1.1849	0.233	0.492	6.44974517750422e-14	2.17317714010827e-09
SRGAP1	0.417495	0.483	0.221	7.48755766618405e-14	2.52285768004405e-09
STXBP6	0.304905	0.326	0.118	7.54133970855085e-14	2.54097900139912e-09
COL6A3	-0.974806	0.308	0.54	9.34405402367884e-14	3.14838556273835e-09
PEPD	0.551189	0.552	0.288	1.02694494547049e-13	3.46018829926828e-09
A2M	-1.3495	0.174	0.424	1.19465697465994e-13	4.0252772104192e-09
CISD1	0.459118	0.541	0.268	1.47371931067788e-13	4.96554984539805e-09
PARP1	0.440917	0.471	0.209	1.51374065242537e-13	5.10039775428204e-09
PSAP	0.624888	0.942	0.8	1.51600608399484e-13	5.1080308994122e-09
TNFSF13B	-0.89806	0.547	0.753	1.72174443759611e-13	5.80124570803632e-09
EMP2	-0.766999	0.419	0.625	1.78082329857499e-13	6.00030602221856e-09
NPDC1	0.480996	0.552	0.284	1.97177689036969e-13	6.64370505441163e-09
VILL	0.303516	0.163	0.042	2.0670244451714e-13	6.96463216556052e-09
PPP1R15A	-0.851236	0.698	0.813	2.20078903870743e-13	7.41533858702081e-09
EHD1	0.424873	0.285	0.103	2.2448585253314e-13	7.56382631525163e-09
TMEM178B	0.314563	0.198	0.058	2.33373488447675e-13	7.86328631975598e-09
ADAMTS1	-1.28608	0.11	0.365	2.40863523747039e-13	8.11565556913274e-09
SLC2A6	0.311066	0.244	0.08	2.55538550280925e-13	8.6101159131655e-09
CD82	0.544177	0.855	0.651	2.76014773316089e-13	9.30004177211229e-09
HLA-A	-0.510858	0.965	0.969	2.76131725757109e-13	9.30398236766003e-09
NRIP1	0.503317	0.465	0.215	2.82623332150759e-13	9.52271055348767e-09
HMCN1	0.392039	0.238	0.078	3.78532134709582e-13	1.27542617469047e-08
ETHE1	0.545032	0.674	0.388	4.15223925842725e-13	1.39905549573448e-08
PLCD1	0.282868	0.163	0.042	4.18980498673921e-13	1.41171289223191e-08
ABRACL	0.380541	0.192	0.056	4.37496509930666e-13	1.47410074056039e-08
ARL6IP5	0.54827	0.895	0.733	4.5124988384539e-13	1.52044135862866e-08
APPL1	0.479992	0.698	0.391	4.82541629552483e-13	1.62587576661414e-08
FBXW5	0.532274	0.657	0.375	5.56645366814054e-13	1.87556089894327e-08
MYBPC2	0.281647	0.203	0.061	5.84992774720283e-13	1.97107465514252e-08
LTBP1	0.527854	0.692	0.405	6.53617018009995e-13	2.20229718048288e-08
HINT1	0.539079	0.924	0.788	6.741832471113e-13	2.27159303281681e-08
MTHFS	0.299157	0.25	0.085	7.73377286997338e-13	2.60581743080883e-08
QSOX1	-0.93982	0.209	0.439	8.45054872997613e-13	2.84732788907816e-08
SOS1	0.441987	0.372	0.155	8.48265873440197e-13	2.8581470339694e-08
ITIH5	0.548247	0.86	0.591	8.61226090612002e-13	2.90181518970808e-08
PRRC2C	0.569192	0.814	0.567	9.63451741122278e-13	3.2462542965374e-08
C1R	-0.580421	0.86	0.953	1.04297650724101e-12	3.51420504349787e-08
EFEMP1	-0.93912	0.25	0.488	1.14126432737279e-12	3.84537602464989e-08
HLA-E	-0.689541	0.785	0.86	1.17762483458707e-12	3.96788911765766e-08
VWA1	0.549857	0.634	0.369	1.24965102538886e-12	4.21057416494523e-08
NDUFA7	0.293676	0.227	0.074	1.30538703000399e-12	4.39837105889545e-08
COL6A1	-0.722305	0.826	0.835	1.30598607399637e-12	4.40038947772336e-08
ADI1	0.603713	0.669	0.421	1.31746031530725e-12	4.43905078639626e-08
CHPT1	0.686029	0.674	0.427	1.48904640439741e-12	5.01719295497664e-08
RP11-160O5.1	0.335153	0.238	0.079	1.73826951719366e-12	5.85692531123232e-08
RDH10	0.271387	0.267	0.095	1.98824855585644e-12	6.69920468410268e-08
C4orf48	0.396493	0.407	0.182	2.50119509368922e-12	8.42752674867647e-08
FAM118B	0.360616	0.302	0.117	2.57271067352136e-12	8.66849134336287e-08
CDC42EP1	0.348794	0.5	0.235	2.64091032844305e-12	8.89828326065602e-08
PARM1	0.442909	0.512	0.257	3.13876508115355e-12	1.05757550644388e-07
TXNDC17	0.379339	0.465	0.214	3.53191354912927e-12	1.19004295124362e-07
TNFAIP3	0.55424	0.593	0.34	3.91156270362724e-12	1.31796193736016e-07
H2AFJ	0.562227	0.744	0.515	3.91791799457729e-12	1.32010328909287e-07
NFE2L1	0.396056	0.471	0.224	4.06415306440366e-12	1.36937573352017e-07
CLN5	0.433372	0.547	0.282	4.09853717970514e-12	1.38096111732985e-07
ALDH9A1	0.362396	0.535	0.263	4.20509731597642e-12	1.41686548964509e-07
IL27RA	0.425546	0.512	0.254	4.33150788613352e-12	1.45945826715383e-07
HS3ST3A1	0.33791	0.331	0.134	4.62729109312112e-12	1.55911946091623e-07
HACD3	0.4399	0.552	0.286	5.18181303444216e-12	1.74596008382494e-07
ISCU	0.573295	0.913	0.686	5.22341254189689e-12	1.75997662186674e-07
GAS1	0.259888	0.198	0.061	5.71347769139232e-12	1.92509917333773e-07
EPB41L2	-0.826327	0.471	0.606	5.80395241956174e-12	1.95558372824713e-07
ADM	-1.28255	0.145	0.39	5.87308956202088e-12	1.97887879702731e-07
NCS1	0.349499	0.297	0.116	5.95092445364804e-12	2.00510448541217e-07
ARPC3	0.500416	0.86	0.631	6.54413808344723e-12	2.20498188583671e-07
C2orf40	0.291926	0.105	0.021	7.68918048747005e-12	2.59079247344816e-07
PFKFB3	0.266983	0.256	0.09	8.2188345232636e-12	2.76925410426844e-07
TNXB	-0.928911	0.07	0.303	8.41056924643864e-12	2.83385720189504e-07
OLFM1	0.626349	0.506	0.273	8.99245398589261e-12	3.02991744600665e-07
PDGFRA	-0.831785	0.331	0.553	9.10533703224831e-12	3.06795225964575e-07
MYL9	-0.638756	0.669	0.803	1.20582157712799e-11	4.06289522197506e-07
PMP22	-0.682199	0.64	0.732	1.28153272461825e-11	4.31799636232874e-07
TSC22D1	-0.744618	0.959	0.968	1.69082460530622e-11	5.69706442511877e-07
FADS2	0.402545	0.366	0.161	1.78147087730216e-11	6.00248797398191e-07
SMIM12	0.305209	0.314	0.127	1.80798934928685e-11	6.09183931348711e-07
PLAC9	-0.889145	0.343	0.545	2.00175083779582e-11	6.74469927286923e-07
CCDC28B	0.33978	0.407	0.183	2.11053823888318e-11	7.11124754209297e-07
ISOC1	0.449408	0.605	0.337	2.32463161922006e-11	7.83261377780007e-07
TMEM123	0.548797	0.849	0.6	2.32533292814852e-11	7.83497676810364e-07
PSD3	0.411623	0.413	0.195	2.40129418270395e-11	8.09092061920269e-07
AGPAT3	0.280979	0.203	0.066	2.50832919870678e-11	8.45156440212261e-07
FDFT1	0.296354	0.366	0.158	2.8245788746058e-11	9.51713606009678e-07
FTL	-0.406008	1	0.997	2.91521530440481e-11	9.82252644666155e-07
PDPN	0.492059	0.512	0.263	2.98667194002513e-11	1.00632924347207e-06
RCN1	0.530625	0.744	0.48	3.04161719555687e-11	1.02484249787093e-06
WIPI1	0.258703	0.203	0.066	3.11349015284609e-11	1.04905937209996e-06
CNP	0.31351	0.424	0.193	3.25233137536866e-11	1.09584053361671e-06
NME1	0.414523	0.419	0.202	3.28676572012519e-11	1.10744284173898e-06
ODC1	0.281328	0.25	0.092	3.45892360401462e-11	1.16544971913669e-06
SLCO2B1	0.447954	0.715	0.461	3.77112466009595e-11	1.27064274297273e-06
GPX1	0.525743	0.814	0.599	4.00009325164619e-11	1.34779142020967e-06
IMP3	0.402654	0.651	0.363	4.27168749996633e-11	1.43930238623865e-06
NECAP2	0.447209	0.448	0.22	4.37802286552758e-11	1.47513102431086e-06
EEF1D	-0.385973	0.965	0.967	4.39684833240219e-11	1.4814740771196e-06
ELN	0.367808	0.419	0.198	4.55546117955493e-11	1.53491708983924e-06
PCOLCE2	0.259797	0.14	0.037	5.21706113729397e-11	1.75783657959983e-06
LTBP2	0.513024	0.622	0.367	5.39480107325078e-11	1.81772427362112e-06
GNG2	0.50144	0.302	0.126	5.59483261205478e-11	1.88512290030574e-06
CASK	0.313204	0.297	0.12	5.76494251117575e-11	1.94243972971556e-06
SLC9A3R2	-0.826776	0.343	0.517	5.80779575566167e-11	1.95687870191264e-06
SDC2	-0.896699	0.372	0.552	6.20353656236942e-11	2.09021960932475e-06
ADAMTS9	0.273969	0.169	0.051	6.27302539682047e-11	2.11363317720469e-06
SERPINB1	0.395834	0.599	0.332	6.57294053157671e-11	2.21468658270946e-06
CLINT1	0.331098	0.436	0.207	6.70416046371501e-11	2.25889982664413e-06
PPP1R14B	0.420304	0.401	0.194	7.03890228853921e-11	2.3716877371004e-06
IDI1	0.250782	0.349	0.148	8.0618007513072e-11	2.71634314514545e-06
PTPN1	0.342709	0.366	0.165	8.37005638259393e-11	2.8202067975512e-06
ATP5E	0.439832	0.942	0.774	8.49068522155513e-11	2.86085147855079e-06
ARPC2	0.490206	0.82	0.574	9.17228429841483e-11	3.09050947150789e-06
IL3RA	0.380458	0.291	0.119	9.75878903204813e-11	3.2881263764583e-06
PLEKHO1	0.408007	0.477	0.242	1.00035754855134e-10	3.37060472408888e-06
PABPN1	0.418731	0.599	0.343	1.20464628246213e-10	4.05893518412791e-06
PPP1R18	0.339306	0.378	0.175	1.2785735479799e-10	4.30802571256348e-06
CREG1	0.392624	0.64	0.368	1.31268819800897e-10	4.42297161437143e-06
RNF19A	0.41605	0.552	0.303	1.34906620074687e-10	4.54554365679651e-06
GNG11	-0.768913	0.163	0.379	1.38610908021848e-10	4.67035593488815e-06
BIN1	0.344288	0.413	0.195	1.42101045391653e-10	4.78795262342634e-06
STAP2	0.288632	0.221	0.078	1.52530073727508e-10	5.13934830417466e-06
TCF21	-0.819427	0.151	0.383	1.67144649102208e-10	5.63177180684981e-06
DNAJC7	0.43482	0.605	0.362	1.69615594362572e-10	5.71502783645249e-06
SDCCAG8	0.32272	0.384	0.174	1.77337317962296e-10	5.9752035914216e-06
ZEB1	0.318287	0.326	0.139	1.8608827389728e-10	6.27005830069497e-06
AGTRAP	0.412455	0.547	0.3	1.92845525183443e-10	6.49773712553094e-06
SELT	0.379203	0.535	0.299	2.0903061163035e-10	7.04307742827302e-06
CHRNA3	0.25936	0.233	0.084	2.30377634556911e-10	7.76234401876058e-06
RAI14	0.291879	0.331	0.143	2.32038589384852e-10	7.81830823073321e-06
CD40	0.414482	0.488	0.256	2.39228297756746e-10	8.06055826461581e-06
RPS25	-0.389041	0.977	0.988	2.87897984438924e-10	9.70043468768511e-06
RPS27	-0.280713	1	0.997	3.1973414173088e-10	1.07731221714803e-05
PGP	0.303721	0.331	0.148	3.43243604426622e-10	1.15652500075506e-05
SPON2	-0.831395	0.145	0.351	4.02299923580059e-10	1.35550936251065e-05
ADAMDEC1	-1.01249	0.959	0.922	4.60026260488598e-10	1.55001248209028e-05
ANGPTL1	-0.967967	0.052	0.255	4.63251201130213e-10	1.56087859708814e-05
NUB1	0.388579	0.564	0.323	4.67379440802343e-10	1.57478828783941e-05
ZFAND6	0.401947	0.413	0.202	4.74548303625044e-10	1.59894305423422e-05
NT5DC1	0.375184	0.308	0.135	5.6106357888293e-10	1.89044762268814e-05
LAMA4	-0.738919	0.157	0.371	5.77747487472646e-10	1.94666238429033e-05
SYNGR2	0.432221	0.262	0.108	6.27676221889844e-10	2.11489226203564e-05
SNHG15	0.336916	0.442	0.22	6.56613024387846e-10	2.21239192437241e-05
DDOST	0.450047	0.663	0.414	6.83688376376889e-10	2.30361961536429e-05
MVD	0.347399	0.262	0.109	7.4886566690604e-10	2.52322797807321e-05
OSTM1	0.280428	0.262	0.106	7.63408560785076e-10	2.57222880470924e-05
KLF9	-0.765072	0.407	0.549	7.73478993767255e-10	2.60616012159939e-05
PDIA6	0.445656	0.831	0.622	7.93798263486564e-10	2.67462386899163e-05
ATP6V0E2	0.287111	0.215	0.08	8.56666105039563e-10	2.8864507743203e-05
PACSIN2	0.273705	0.302	0.128	9.13129628390807e-10	3.07669896989999e-05
IGF1	0.388589	0.186	0.066	9.27206081884924e-10	3.12412817230306e-05
SLC38A2	-0.725669	0.256	0.472	9.37185305931592e-10	3.1577521698059e-05
SEC61B	0.451219	0.843	0.668	9.38257117610445e-10	3.16136353207663e-05
ARGLU1	0.489058	0.872	0.722	1.03620831079239e-09	3.4914002823839e-05
POLD4	0.274227	0.233	0.09	1.10295629106128e-09	3.71630092710189e-05
TMEM205	0.386867	0.733	0.471	1.12000001912715e-09	3.77372806444702e-05
GSTP1	0.396212	0.965	0.848	1.18031220482338e-09	3.9769439429319e-05
DCAF13	0.313497	0.297	0.127	1.21796095462406e-09	4.10379764051031e-05
MID1IP1	0.411171	0.302	0.134	1.24001104177878e-09	4.17809320416941e-05
MPZL1	0.437938	0.558	0.33	1.28129708528955e-09	4.31720239917461e-05
BMP4	-0.668532	0.047	0.243	1.29826661936156e-09	4.37437954727684e-05
ICAM2	0.364922	0.221	0.084	1.32850978751332e-09	4.47628087804739e-05
TCEAL3	0.341463	0.506	0.274	1.37473073204607e-09	4.63201772855604e-05
PSMD1	0.314734	0.436	0.222	1.5674272815057e-09	5.28128948230529e-05
ADIRF	-0.82318	0.36	0.536	1.66002351205408e-09	5.59328322151502e-05
C1orf21	-0.676575	0.244	0.447	1.88930678253218e-09	6.36583027306392e-05
SMIM4	0.25543	0.279	0.117	1.89489240610657e-09	6.38465047313549e-05
RCL1	0.300521	0.372	0.177	1.97068836020004e-09	6.64003736085802e-05
EVL	0.376887	0.459	0.244	2.38794009357644e-09	8.04592535129646e-05
DDX58	0.25441	0.262	0.107	2.47717291905719e-09	8.3465864334713e-05
CCL21	-1.06162	0.75	0.852	2.61910001909812e-09	8.82479560434921e-05
ZNF706	0.375266	0.68	0.427	2.83342386450514e-09	9.54693836906362e-05
IER3	0.370577	0.622	0.376	2.92547525325589e-09	9.85709631832041e-05
RARRES1	0.55742	0.61	0.406	2.93774083157576e-09	9.89842395791135e-05
BCAT2	0.299228	0.221	0.085	2.94048562050925e-09	9.90767224974388e-05
DKK3	-0.61984	0.064	0.265	3.02140763483103e-09	0.000101803
CYSTM1	0.406842	0.657	0.41	3.10998335685661e-09	0.000104788
DYNLT1	0.480981	0.733	0.503	3.14330856969342e-09	0.000105911
FADS1	0.31566	0.477	0.249	3.32069989574116e-09	0.000111888
EPHB2	0.251382	0.267	0.111	3.43730733451349e-09	0.000115817
SUB1	0.431482	0.791	0.599	3.51499704497408e-09	0.000118434
ARHGDIB	0.277166	0.145	0.045	3.61811188986926e-09	0.000121909
MAFF	-1.01393	0.105	0.3	3.9080879603997e-09	0.000131679
CD320	0.268876	0.39	0.19	3.91258367391647e-09	0.000131831
CP	-0.749982	0.395	0.546	4.01465507540326e-09	0.00013527
CYP1B1	0.351581	0.267	0.113	4.07042027636249e-09	0.000137149
XYLT2	0.299518	0.209	0.08	4.17933160500602e-09	0.000140818
ADD3	0.429047	0.506	0.281	4.44935020738533e-09	0.000149916
MT-ND3	0.50217	0.983	0.883	4.4709541169156e-09	0.000150644
SERPING1	-0.545137	0.808	0.837	4.50776089790316e-09	0.000151884
DNAJC21	0.329626	0.5	0.264	4.51684525277559e-09	0.000152191
S100A10	-0.689273	0.773	0.811	4.60728210482875e-09	0.000155238
PMEPA1	0.385373	0.378	0.187	4.62134433109918e-09	0.000155712
ERICH1	0.277148	0.436	0.225	4.77650614291012e-09	0.00016094
COMMD3	0.330717	0.407	0.208	4.85510978744134e-09	0.000163588
ROBO1	0.404187	0.512	0.284	5.11273508544747e-09	0.000172268
CDC42EP5	0.456108	0.494	0.292	5.26486611477034e-09	0.000177394
FHL2	-0.918383	0.198	0.399	5.49228871226805e-09	0.000185057
SOCS3	-1.21062	0.558	0.662	5.8660154642939e-09	0.00019765
HSD3B7	0.279808	0.25	0.105	5.98592184630212e-09	0.00020169
SFT2D1	0.319434	0.407	0.203	6.34317231898598e-09	0.000213727
IL34	-0.638993	0.39	0.528	6.89012200775787e-09	0.000232156
PSME2	0.340538	0.878	0.689	7.30037769539902e-09	0.000245979
TULP4	0.319047	0.314	0.143	7.39174512427363e-09	0.000249057
SF3A1	0.254834	0.285	0.123	7.52861116258008e-09	0.000253669
FAM173A	0.284409	0.39	0.194	7.85507303758374e-09	0.000264669
DRAM2	0.340413	0.372	0.182	8.79497881368046e-09	0.000296338
RTCB	0.339363	0.5	0.274	8.88139978547806e-09	0.00029925
TMEM14C	0.449445	0.866	0.676	9.26153519006973e-09	0.000312058
LXN	0.618089	0.564	0.351	9.72179329205388e-09	0.000327566
TMEM70	0.384333	0.506	0.288	1.01694164471579e-08	0.000342648
JAK2	0.326341	0.355	0.171	1.05330210466092e-08	0.0003549
ITGA8	-0.678625	0.058	0.239	1.12155968412298e-08	0.000377898
TP53I3	0.317798	0.395	0.195	1.15860484892178e-08	0.00039038
SDF2L1	0.310509	0.483	0.262	1.21480735830293e-08	0.000409317
MPC2	0.371902	0.564	0.331	1.26224241864149e-08	0.0004253
ARID5B	-0.634022	0.721	0.751	1.27920558202837e-08	0.000431016
GSN	-0.619254	0.767	0.8	1.33497441568841e-08	0.000449806
DPP9	0.283006	0.25	0.106	1.35064189170615e-08	0.000455085
APCDD1	-0.685723	0.029	0.199	1.43980318162187e-08	0.000485127
SDCBP	0.529127	0.616	0.401	1.53769570613317e-08	0.000518111
DZIP1	0.252464	0.326	0.154	1.58356184638644e-08	0.000533565
IFNGR1	0.390439	0.733	0.491	1.7180224121485e-08	0.00057887
COX17	0.316266	0.541	0.313	1.79038428883852e-08	0.000603252
CLIC2	0.351459	0.424	0.226	1.91886618061878e-08	0.000646543
STXBP4	0.267011	0.186	0.069	1.92562030059701e-08	0.000648819
ADAM10	0.309801	0.308	0.142	2.02857031859327e-08	0.000683506
ARHGAP29	0.305954	0.337	0.16	2.08638616577094e-08	0.000702987
IL6ST	0.371764	0.901	0.735	2.17061354475399e-08	0.000731367
BCL2L11	0.262293	0.163	0.057	2.26843343585559e-08	0.000764326
MSN	0.337611	0.453	0.251	2.33293324537673e-08	0.000786059
ELK3	0.272079	0.36	0.177	2.39894182958186e-08	0.000808299
TMEM50A	0.4175	0.837	0.592	2.52654156264639e-08	0.000851293
H2AFY2	0.255168	0.337	0.163	2.52740612430409e-08	0.000851584
TIMMDC1	0.381787	0.541	0.313	2.90596279638023e-08	0.000979135
SOD3	-0.594254	0.64	0.737	3.12425087756685e-08	0.00105269
APOA1BP	0.301459	0.384	0.196	3.18163345649894e-08	0.00107202
RPS5	-0.300008	0.988	0.982	3.40697739963046e-08	0.00114795
MFGE8	0.42187	0.86	0.693	3.42439058583033e-08	0.00115381
RPL23A	-0.465689	0.977	0.984	3.4377143620939e-08	0.0011583
MDH1	0.332313	0.634	0.373	3.48807940584452e-08	0.00117527
RAP1B	0.402929	0.523	0.32	3.57112765703331e-08	0.00120326
RPL14	-0.266365	0.988	0.992	4.25754527570094e-08	0.00143454
TMEM132A	0.293895	0.262	0.117	4.5688718532981e-08	0.00153944
MT-CO2	0.358271	0.994	0.992	4.89300044948657e-08	0.00164865
FKBP2	0.361257	0.831	0.603	4.98016132680333e-08	0.00167802
HLA-C	-0.328167	0.965	0.974	4.9818055732769e-08	0.00167857
GP1BA	0.296043	0.494	0.272	5.33207252077339e-08	0.00179659
ACTB	0.803248	0.936	0.914	5.49178770962171e-08	0.0018504
COX11	0.368055	0.401	0.208	5.6178703056441e-08	0.00189289
NFYB	0.395812	0.442	0.244	5.99126934405543e-08	0.0020187
DDIT4	-0.632396	0.483	0.62	6.48534909161944e-08	0.00218517
C1RL-AS1	0.267723	0.343	0.172	6.90484372558355e-08	0.00232652
RCAN2	-0.632556	0.099	0.27	7.08372347784951e-08	0.00238679
HMGN1	0.3813	0.738	0.511	7.14118628727717e-08	0.00240615
STRAP	0.309017	0.5	0.288	7.34391403564366e-08	0.00247446
FXYD1	-0.753951	0.25	0.421	7.38770589889053e-08	0.00248921
RPS11	-0.421585	0.953	0.93	7.50669399891042e-08	0.00252931
EGLN1	0.329848	0.262	0.12	7.5734146808398e-08	0.00255179
DCBLD2	0.268995	0.279	0.13	7.72586098047286e-08	0.00260315
IL11RA	-0.814029	0.093	0.264	8.43910091634174e-08	0.00284347
TMEM173	0.389738	0.767	0.531	8.71634915382652e-08	0.00293689
CCT5	0.271392	0.547	0.318	8.95579434517132e-08	0.00301757
IGFBP6	-1.08301	0.314	0.467	9.05707159282416e-08	0.00305169
DNAJB1	-1.20221	0.558	0.641	9.07442993051975e-08	0.00305754
SCG5	0.290469	0.279	0.128	9.28440399792505e-08	0.00312829
ITM2C	-0.515795	0.302	0.467	9.33750017654875e-08	0.00314618
CFLAR	0.347402	0.634	0.401	9.43067971919352e-08	0.00317757
C1QBP	0.318385	0.552	0.332	9.62007203956717e-08	0.00324139
ITPR2	0.25498	0.413	0.216	1.01470672087055e-07	0.00341895
RPS13	-0.267863	0.965	0.995	1.09532058221775e-07	0.00369057
MXRA8	-0.657853	0.337	0.469	1.09612458924942e-07	0.00369328
DHRS4L2	0.388956	0.424	0.236	1.10309355225576e-07	0.00371676
RASSF4	0.33498	0.291	0.142	1.12244359414706e-07	0.00378196
C5orf15	0.322773	0.523	0.313	1.16187874350131e-07	0.00391483
PCBD1	0.350934	0.605	0.37	1.17949297903089e-07	0.00397418
TYMP	0.355126	0.907	0.742	1.18118031228313e-07	0.00397987
RNF181	0.335993	0.622	0.375	1.27890316393776e-07	0.00430914
NFE2L3	0.280858	0.401	0.211	1.36131092855603e-07	0.0045868
LSAMP	0.355401	0.756	0.513	1.3999988903969e-07	0.00471716
NUDT22	0.251466	0.331	0.165	1.43366886505418e-07	0.0048306
GPR137	0.2522	0.395	0.212	1.44383110572021e-07	0.00486484
RARRES2	0.336653	0.994	0.992	1.55970815176299e-07	0.00525528
CAPNS1	0.263286	0.564	0.332	1.57767308172847e-07	0.00531581
GOSR1	0.264421	0.395	0.212	1.58189458917611e-07	0.00533004
PTTG1IP	0.429331	0.64	0.43	1.73134168498876e-07	0.00583358
IER2	-0.865427	0.622	0.722	1.73510890685128e-07	0.00584628
EDNRB	-0.68284	0.215	0.375	1.77750938340432e-07	0.00598914
RHOB	-0.6725	0.738	0.794	1.79809347324197e-07	0.0060585
ATF5	0.327458	0.291	0.143	1.94140654004169e-07	0.00654138
LRRFIP1	0.301947	0.419	0.234	1.97000163165525e-07	0.00663772
S100A16	0.327737	0.523	0.318	2.12240826903899e-07	0.00715124
RBP5	0.321723	0.948	0.788	2.18330628537762e-07	0.00735643
COX5A	0.276761	0.564	0.351	2.30837588112792e-07	0.00777784
ARRDC3	0.381967	0.471	0.28	2.4450790084942e-07	0.00823845
FAM162A	0.288838	0.576	0.337	2.50069430354426e-07	0.00842584
PSMA5	0.282884	0.5	0.286	2.52619034962636e-07	0.00851175
MMP2	-0.658133	0.436	0.558	2.61204363753754e-07	0.00880102
RFTN1	0.397767	0.57	0.366	2.81907891556146e-07	0.0094986
RPS16	-0.28753	0.977	0.979	2.9744959068335e-07	0.0100223
ZNF148	0.256437	0.436	0.237	2.99936753235654e-07	0.0101061
LUM	-0.426064	0.89	0.981	3.16601720097643e-07	0.0106676
PLSCR1	0.413121	0.599	0.404	3.18139642164324e-07	0.0107194
LAPTM4A	-0.343867	0.948	0.919	3.2502947772831e-07	0.0109515
TTC14	0.256163	0.471	0.267	3.25077213108582e-07	0.0109532
NDUFB1	0.33064	0.634	0.416	3.3402137384947e-07	0.0112545
FLNA	0.396432	0.721	0.494	3.63160110843737e-07	0.0122363
ATOX1	0.31447	0.75	0.524	3.64045392444944e-07	0.0122661
RAB11A	0.282867	0.483	0.276	3.76426010738633e-07	0.0126833
RPL22L1	0.336225	0.657	0.451	4.04449401641993e-07	0.0136275
TM4SF1	-0.884655	0.105	0.263	4.3647545255285e-07	0.0147066
CRISPLD2	-0.735581	0.215	0.387	4.51102068473143e-07	0.0151994
IRF1	-0.874654	0.378	0.517	4.71830369907046e-07	0.0158979
RPL35A	-0.25151	0.988	0.996	4.72347587819083e-07	0.0159153
GEM	-0.777613	0.541	0.623	4.83963718574322e-07	0.0163067
RAB32	0.273014	0.512	0.297	4.97500191592883e-07	0.0167628
OSBPL8	0.343866	0.791	0.592	5.16187122340573e-07	0.0173924
CD81	0.380083	0.901	0.749	5.20536378428593e-07	0.017539
AKIRIN2	0.265385	0.337	0.175	5.3447893119557e-07	0.0180087
CFL1	0.349161	0.907	0.799	5.39516725740745e-07	0.0181785
WDR45B	0.274034	0.326	0.166	5.58514812593593e-07	0.0188186
CRYAB	-0.924821	0.308	0.473	5.80775582107023e-07	0.0195687
F2R	-0.618626	0.047	0.195	6.00140996377297e-07	0.0202212
EIF5A	0.332338	0.75	0.554	6.08942911429326e-07	0.0205177
PAPSS1	0.293132	0.413	0.23	6.47899856577371e-07	0.0218303
SSR4	0.395924	0.86	0.674	6.53135765895462e-07	0.0220068
ITGAV	0.264127	0.593	0.368	6.59238175798293e-07	0.0222124
MYLIP	-0.638274	0.052	0.2	6.82251082892546e-07	0.0229878
PAPLN	0.262946	0.453	0.255	6.88279312210144e-07	0.0231909
FAM114A1	0.329114	0.651	0.437	6.93728449906141e-07	0.0233745
SNAI2	-0.543993	0.151	0.325	6.96337331460445e-07	0.0234624
ACTN1	0.383951	0.727	0.5	7.29525768684229e-07	0.0245806
VCAN	-0.711521	0.087	0.239	7.73776214795269e-07	0.0260716
NDRG2	-0.745274	0.401	0.503	7.7397876684775e-07	0.0260784
CCDC85B	0.389932	0.616	0.4	7.86877877280897e-07	0.0265131
KLF4	-1.26953	0.233	0.374	8.25333209875439e-07	0.0278088
COL1A1	-0.459393	0.698	0.775	8.34574456134405e-07	0.0281202
TPM2	-0.374439	0.849	0.843	8.61030880494289e-07	0.0290116
CBX6	0.375719	0.57	0.379	8.67391994683552e-07	0.0292259
GADD45G	-1.02677	0.157	0.316	9.1713452068214e-07	0.0309019
RHOBTB3	-0.589806	0.233	0.381	9.55422493486405e-07	0.032192
C12orf57	-0.404979	0.814	0.812	9.99301043797397e-07	0.0336704
PHC2	0.289817	0.517	0.306	1.02120726595079e-06	0.0344086
PTPRM	0.295498	0.262	0.13	1.03984146388103e-06	0.0350364
NFKBIZ	-0.861202	0.326	0.451	1.05783759109398e-06	0.0356428
WBP11	0.251368	0.424	0.241	1.05915160291641e-06	0.0356871
BHLHE40	0.338967	0.419	0.238	1.09405698296835e-06	0.0368632
MCL1	-0.630856	0.5	0.613	1.11295206038527e-06	0.0374998
CFD	-1.00514	0.25	0.404	1.17261327233556e-06	0.03951
CADM3	0.266178	0.43	0.247	1.19400187328323e-06	0.0402307
MT1M	-0.85164	0.081	0.232	1.23116137153715e-06	0.0414828
KLF10	-0.53071	0.087	0.239	1.24481428171538e-06	0.0419428
MTRNR2L12	-0.712537	0.25	0.44	1.31757205318248e-06	0.0443943
CMTM6	0.281218	0.506	0.304	1.32758582781664e-06	0.0447317
NAA38	0.255605	0.5	0.302	1.37046211960583e-06	0.0461764
THBS1	-0.993476	0.174	0.32	1.45045426240838e-06	0.0488716
FAM107A	-0.640745	0.331	0.466	1.48573264886808e-06	0.0500603
IGFBP7	0.347755	0.977	0.903	1.48840017274363e-06	0.0501502
ZFP36L1	-0.592706	0.686	0.739	1.52350726317088e-06	0.0513331
IL32	-0.61256	0.372	0.541	1.54545931581538e-06	0.0520727
NEXN	-0.650041	0.256	0.397	1.56732627961488e-06	0.0528095
S100A6	-0.296561	1	0.996	1.60874181520696e-06	0.0542049
DERL1	0.267555	0.558	0.333	1.61171656876563e-06	0.0543052
DEGS1	0.262761	0.552	0.346	1.61174725142035e-06	0.0543062
MTRNR2L8	-0.818816	0.163	0.341	1.6453943538553e-06	0.0554399
FAM13C	-0.599938	0.07	0.218	1.70219621351461e-06	0.0573538
ADGRL3	-0.370841	0.006	0.128	1.71277590183388e-06	0.0577103
LRP1	-0.57196	0.221	0.377	1.7497927058944e-06	0.0589575
CNTN4	-0.595879	0.14	0.288	1.7908535549852e-06	0.060341
CAV1	-0.638409	0.064	0.206	1.79508945026388e-06	0.0604837
DSTN	-0.439939	0.837	0.831	1.86340147897262e-06	0.0627854
FLOT1	0.27056	0.558	0.348	1.88036066665384e-06	0.0633569
RSPO2	-0.579806	0.012	0.135	1.90457821079238e-06	0.0641729
ARRDC4	0.35186	0.267	0.138	1.92122195713361e-06	0.0647337
SLC2A3	-0.674909	0.145	0.307	1.93838411041779e-06	0.0653119
WFDC1	-0.653315	0.017	0.144	1.95933802858591e-06	0.0660179
CDKN1A	-0.738368	0.099	0.246	1.97579542868446e-06	0.0665725
CSRP1	-0.568053	0.419	0.539	2.00510154447915e-06	0.0675599
GNAI2	0.325123	0.715	0.51	2.01544853193226e-06	0.0679085
RPL21	-0.299202	1	0.984	2.1084238199136e-06	0.0710412
KTN1	0.333068	0.709	0.514	2.12415494060785e-06	0.0715713
HPGD	0.654506	0.698	0.523	2.26868418621398e-06	0.076441
SERP1	0.340699	0.738	0.528	2.39969173109629e-06	0.0808552
G0S2	0.385537	0.558	0.356	2.43985877595735e-06	0.0822086
HLA-DRA	-0.652516	0.477	0.62	2.52673772592786e-06	0.0851359
MRPL52	0.27884	0.506	0.301	2.52704924433558e-06	0.0851464
CCNL1	-0.665766	0.512	0.572	2.64810608132373e-06	0.0892253
SEPT10	0.295643	0.541	0.344	2.73167327996226e-06	0.092041
ARL1	0.402655	0.669	0.472	2.76233453143093e-06	0.0930741
CYR61	-0.931622	0.512	0.623	2.76582640583778e-06	0.0931918
FAIM2	-0.593871	0.099	0.242	2.76628485190855e-06	0.0932072
FDPS	0.303933	0.5	0.309	2.9288829818786e-06	0.0986858
PPDPF	0.764996	0.698	0.527	3.23488245931059e-06	0.108996
BGN	-0.574113	0.349	0.491	3.38922539638664e-06	0.114197
PPID	0.260055	0.326	0.178	3.41017905486848e-06	0.114903
ZYX	0.351766	0.395	0.237	3.41965342240004e-06	0.115222
SLC39A7	0.277951	0.465	0.27	3.42440360037905e-06	0.115382
YBX3	-0.531745	0.674	0.701	3.4369697450987e-06	0.115805
HSBP1	0.364554	0.814	0.635	3.45825530577936e-06	0.116522
OAZ1	0.303048	0.89	0.816	3.716576086199e-06	0.125226
SELK	0.330993	0.593	0.395	3.79192101024455e-06	0.127765
MYDGF	0.293291	0.797	0.598	3.9409269444431e-06	0.132786
TIMP2	-0.608402	0.39	0.502	3.95769036314798e-06	0.13335
CD9	0.386071	0.453	0.293	4.07616996970869e-06	0.137342
C19orf24	0.27751	0.419	0.246	4.10871824212794e-06	0.138439
DAP3	0.27619	0.355	0.202	4.10963884931319e-06	0.13847
ANAPC16	0.271947	0.814	0.6	4.2027257133117e-06	0.141607
TIMM8B	0.289551	0.471	0.294	4.30871475989698e-06	0.145178
LAMC1	-0.55047	0.14	0.282	4.36039137489082e-06	0.146919
TWF2	0.25293	0.395	0.229	4.37631388442616e-06	0.147456
PLEKHA5	-0.508694	0.122	0.262	4.71873344428696e-06	0.158993
CPED1	-0.392753	0.023	0.146	4.74707456448575e-06	0.159948
RPL27A	-0.50701	0.907	0.916	4.78539575533325e-06	0.161239
CRIP2	0.386264	0.564	0.386	4.9290985912851e-06	0.166081
GPX4	0.253705	0.895	0.773	4.99048221032041e-06	0.168149
RPLP2	-0.353272	0.983	0.981	5.22387470929955e-06	0.176013
SERTAD1	-0.687647	0.25	0.399	5.29808038736516e-06	0.178514
PROS1	-0.572683	0.134	0.271	5.51613115654334e-06	0.185861
LIFR	0.308086	0.634	0.418	5.58069830366934e-06	0.188036
NPNT	-0.437045	0.029	0.154	5.68363495461736e-06	0.191504
LSM2	0.253457	0.541	0.326	5.80000808458305e-06	0.195425
PDLIM1	0.338174	0.89	0.8	5.85321642024559e-06	0.197218
PITPNB	0.25378	0.413	0.239	5.89781648261282e-06	0.198721
RPS20	-0.902304	0.628	0.671	5.99704897131931e-06	0.202065
C1QL1	-0.577786	0.041	0.166	6.01513091628918e-06	0.202674
HSP90B1	0.31446	0.936	0.828	6.02120580516891e-06	0.202879
FAM198B	-0.457687	0.064	0.197	6.07947849148852e-06	0.204842
CTTN	0.302472	0.442	0.269	6.25136019516532e-06	0.210633
RBP1	0.258758	0.797	0.574	6.40503471552142e-06	0.215811
EIF3E	-0.453889	0.75	0.778	6.48790302835897e-06	0.218603
VDAC1	0.311124	0.512	0.324	6.52975829898873e-06	0.220014
C4orf3	-0.412422	0.68	0.712	7.07319751888668e-06	0.238324
TUBB6	0.371069	0.459	0.289	7.49655705749987e-06	0.252589
AHNAK	-0.527869	0.645	0.704	8.2162953171e-06	0.27684
AEBP1	-0.504018	0.424	0.542	8.46022844185771e-06	0.285059
CALM2	0.344547	0.948	0.89	8.73691955348083e-06	0.294382
ANGPT1	-0.434053	0.012	0.123	8.73811341074985e-06	0.294422
APOD	0.563586	0.11	0.042	8.83656971611918e-06	0.297739
AP2S1	0.254932	0.605	0.415	8.87308497398854e-06	0.29897
ADCK3	0.256319	0.326	0.184	9.3297557903693e-06	0.314357
TNFRSF14	0.275428	0.477	0.289	9.34752960113995e-06	0.314956
SSR3	0.280609	0.628	0.442	9.51253668575997e-06	0.320515
KLF2	-0.816995	0.192	0.327	9.67967220948419e-06	0.326147
CDC42EP3	0.362108	0.39	0.234	1.03708647663728e-05	0.349436
RASL11A	-0.556272	0.151	0.295	1.12665223039506e-05	0.379614
SRPX	-0.495265	0.047	0.168	1.14102639987e-05	0.384457
RAB2A	0.270331	0.738	0.537	1.19324690310049e-05	0.402053
TRPA1	-0.372325	0.023	0.139	1.31026213691762e-05	0.44148
ALDOA	0.289697	0.826	0.68	1.32455736688325e-05	0.446296
PPP1R14A	-0.685671	0.035	0.151	1.40589441249451e-05	0.473702
TALDO1	0.268093	0.564	0.382	1.43124180865177e-05	0.482243
ID2	-1.21261	0.244	0.378	1.44089553014462e-05	0.485495
TMSB4X	0.309571	1	0.999	1.44110313479612e-05	0.485565
SGCE	-0.51638	0.273	0.403	1.49792013542589e-05	0.504709
FBLN5	-0.478375	0.087	0.22	1.60166334314392e-05	0.539664
GSTM5	-0.547324	0.134	0.269	1.61446111713636e-05	0.543977
ECM1	-0.413109	0.058	0.182	1.63533699966248e-05	0.55101
ID4	-0.697542	0.11	0.246	1.71161239977658e-05	0.576711
GSTM3	-0.4894	0.395	0.501	1.72130794780553e-05	0.579977
SPCS3	0.26778	0.419	0.258	1.73816840575855e-05	0.585658
CHMP4A	0.262121	0.488	0.306	1.73843914280812e-05	0.58575
RPL13A	-0.700537	0.89	0.905	1.78498429646206e-05	0.601433
USMG5	0.30147	0.645	0.454	1.83302430490119e-05	0.617619
CCDC68	-0.605505	0.238	0.366	1.83884971764055e-05	0.619582
RPN2	0.261323	0.645	0.445	1.86098559453227e-05	0.62704
SHISA3	-0.523969	0.099	0.233	1.93447349140934e-05	0.651801
CCT6A	0.25129	0.57	0.362	1.97108310258892e-05	0.664137
UBC	-0.368894	0.988	0.977	2.07813137437125e-05	0.700206
TFPI	-0.482152	0.314	0.433	2.09448571816103e-05	0.705716
MMP19	-0.547198	0.105	0.234	2.10117845358457e-05	0.707971
TRIM47	0.276643	0.471	0.297	2.15857966297307e-05	0.727312
TMED10	0.256129	0.709	0.502	2.23030316614586e-05	0.751478
UQCRC2	0.37954	0.541	0.381	2.25253703362522e-05	0.75897
KLF13	0.259937	0.605	0.411	2.29797469401858e-05	0.77428
CTSC	-0.924182	0.535	0.605	2.34263924051117e-05	0.789329
C10orf10	-0.914391	0.715	0.751	2.39422824002649e-05	0.806711
CYBRD1	-0.555168	0.285	0.406	2.41438711173521e-05	0.813504
YWHAE	0.267945	0.715	0.533	2.47944294821083e-05	0.835424
POLR2H	0.257365	0.407	0.24	2.77214285290985e-05	0.934046
TAGLN	-0.591008	0.645	0.734	2.85267783777424e-05	0.961181
DDIT3	-0.489683	0.145	0.277	2.85350680073439e-05	0.961461
TMEM47	-0.438607	0.11	0.244	2.89085227150041e-05	0.974044
IER5	-0.527281	0.157	0.293	3.0459574444424e-05	1
TKT	0.250036	0.587	0.386	3.04697816996499e-05	1
RBPJ	0.349773	0.709	0.545	3.206357347907e-05	1
HLA-DRB1	-0.488948	0.535	0.675	3.24843402586293e-05	1
CNBP	-0.353128	0.767	0.774	3.35291107757201e-05	1
GPC6	-0.429021	0.087	0.215	3.61412968710666e-05	1
GUCY1A3	-0.595561	0.285	0.4	3.65936392527921e-05	1
CXCL2	-1.13038	0.14	0.264	4.35007473969936e-05	1
NID1	-0.500006	0.14	0.262	4.6392086013887e-05	1
C1QTNF3	-0.532189	0.041	0.146	5.22695110680541e-05	1
LITAF	0.321111	0.686	0.497	5.25984515038169e-05	1
TMEM30A	0.258052	0.529	0.345	5.26446528124175e-05	1
NDUFA3	0.265479	0.512	0.348	5.38459063042665e-05	1
RPL31	-0.688748	0.779	0.764	5.86064409624673e-05	1
MT-ND4L	0.349581	0.779	0.641	6.03595820105008e-05	1
NR2F1	-0.485066	0.157	0.282	6.18787635470045e-05	1
UBB	-0.298598	0.977	0.952	6.57556375466335e-05	1
BLOC1S2	0.269986	0.25	0.134	6.73359691370978e-05	1
NUCKS1	-0.365229	0.767	0.77	6.78861146729867e-05	1
EPHA3	-0.356331	0.041	0.147	7.01292953026777e-05	1
SEPT2	0.256444	0.698	0.534	7.26922661747237e-05	1
H2AFZ	-0.471236	0.587	0.607	7.28326327833275e-05	1
HSPA1B	-0.949345	0.645	0.677	7.30677415187168e-05	1
SPRY1	-0.498828	0.116	0.239	7.38082359671246e-05	1
FGF7	-0.549611	0.134	0.251	7.66312493083034e-05	1
COL12A1	-0.559446	0.198	0.31	7.73914471760269e-05	1
P4HB	0.262852	0.779	0.574	8.01785396318834e-05	1
ACP5	-0.370418	0.07	0.187	8.10881799108356e-05	1
NTPCR	0.254731	0.349	0.214	8.13586566145994e-05	1
TGM2	-0.558807	0.297	0.404	8.41148097243631e-05	1
PSMB3	0.270401	0.738	0.549	8.64842130092959e-05	1
RPS10	0.307558	0.831	0.69	9.04944090523308e-05	1
RPL36AL	-0.281654	0.919	0.91	9.34589892715275e-05	1
PLXDC1	-0.441682	0.105	0.222	9.83205201772212e-05	1
PRKG1	-0.343802	0.035	0.136	9.93187869296079e-05	1
H3F3B	-0.315619	0.994	0.985	0.000104639	1
RGMA	-0.538702	0.134	0.251	0.00010785	1
FBLIM1	-0.431084	0.215	0.338	0.000113749	1
JAK1	0.255958	0.733	0.533	0.000113814	1
MFAP2	-0.414166	0.122	0.239	0.00011423	1
ERP29	0.264778	0.779	0.602	0.000114763	1
PROCR	-0.77899	0.209	0.315	0.000125396	1
WNT2B	-0.333187	0.029	0.126	0.000125675	1
CITED2	-0.79922	0.326	0.425	0.000126106	1
FGFR4	-0.339207	0.035	0.133	0.000127152	1
LRRN3	-0.599072	0.052	0.155	0.000129719	1
PTGER2	-0.431449	0.093	0.202	0.000130096	1
GLT8D2	-0.405149	0.157	0.279	0.000133055	1
SAT2	-0.411556	0.453	0.528	0.000133184	1
GLTSCR2	-0.36637	0.762	0.769	0.000134522	1
RGS2	-0.714107	0.064	0.171	0.000136177	1
SCN7A	-0.40951	0.017	0.107	0.00013719	1
MT-ND1	-0.287685	0.977	0.963	0.000139755	1
PDE5A	-0.509859	0.18	0.291	0.000144016	1
MTRNR2L10	-0.628222	0.128	0.259	0.000148989	1
DNAJC10	0.265512	0.413	0.256	0.000150564	1
COL5A2	-0.558568	0.326	0.408	0.000155569	1
MSRB3	-0.342477	0.076	0.185	0.000159378	1
GNAS	0.258488	0.837	0.725	0.00016293	1
APRT	0.259527	0.68	0.533	0.000163642	1
SLC40A1	-0.424636	0.064	0.168	0.000170828	1
WBP5	-0.470748	0.401	0.486	0.00017781	1
PDZRN3	-0.375181	0.07	0.176	0.000178749	1
TNFAIP8L3	-0.343835	0.058	0.163	0.000179051	1
PID1	-0.472407	0.145	0.257	0.000183773	1
PIK3R1	-0.529381	0.36	0.444	0.000185096	1
ARHGAP15	-0.372785	0.041	0.14	0.000194886	1
IFITM2	-0.377217	0.738	0.711	0.000195673	1
APOC1	-0.664099	0.145	0.25	0.000201236	1
RPL7	-0.484414	0.977	0.955	0.000209319	1
PLAT	-0.46061	0.105	0.213	0.000217327	1
RARRES3	-0.506526	0.576	0.625	0.000233237	1
LUC7L3	0.278755	0.802	0.582	0.000258461	1
CKB	-0.405444	0.023	0.109	0.000258941	1
YWHAB	0.261583	0.808	0.658	0.000270477	1
LHFP	-0.467868	0.314	0.407	0.000273313	1
COL6A2	-0.397701	0.959	0.928	0.000281738	1
CFB	0.294776	0.378	0.251	0.000283546	1
HSPB1	-0.654787	0.89	0.838	0.000284535	1
ACTA2	-0.563194	0.314	0.427	0.000292599	1
GYPC	-0.416221	0.593	0.607	0.000308232	1
GRK5	-0.32054	0.099	0.205	0.000313365	1
MXRA7	0.265304	0.529	0.359	0.000313381	1
REV3L	-0.449412	0.116	0.217	0.000330816	1
MITF	-0.29032	0.128	0.241	0.000339887	1
PTGR1	0.267137	0.517	0.362	0.000348328	1
TSPAN8	-0.464688	0.029	0.115	0.000350685	1
TNS3	0.26587	0.576	0.397	0.000351997	1
RGS10	-0.445554	0.267	0.366	0.000362811	1
BMP5	-0.550817	0.11	0.214	0.000367725	1
ANGPTL2	-0.374763	0.052	0.144	0.000371088	1
SEC61G	0.252936	0.698	0.529	0.000384116	1
RPS6	-0.281918	0.983	0.995	0.000390871	1
QPRT	-0.38943	0.11	0.213	0.000438973	1
FIBIN	-0.448852	0.029	0.112	0.000444177	1
GREM1	-0.943874	0.331	0.415	0.000452095	1
LINC01082	-0.503383	0.221	0.31	0.000552394	1
HEXIM1	-0.52898	0.128	0.23	0.00057322	1
TPD52L1	-0.451167	0.029	0.11	0.000584367	1
MYC	-0.7276	0.18	0.281	0.000602031	1
C5orf56	-0.441063	0.163	0.254	0.000603729	1
DAB2	-0.407728	0.169	0.27	0.000645331	1
GBP2	-0.538698	0.233	0.316	0.000656636	1
TLE4	-0.402459	0.116	0.215	0.000666753	1
TUBA1A	-0.578156	0.797	0.765	0.000679197	1
CCL11	-0.859117	0.052	0.143	0.000682008	1
NUDT4	-0.501316	0.331	0.41	0.000686029	1
FXYD6	-0.354046	0.5	0.561	0.000721669	1
ARHGAP6	-0.274213	0.029	0.108	0.00073173	1
MT1E	-0.402924	0.064	0.155	0.000732644	1
PLK2	-0.538952	0.134	0.232	0.000741492	1
RTN4	-0.400858	0.709	0.675	0.000794797	1
SYNE1	-0.498716	0.273	0.366	0.000795084	1
EMP3	-0.392715	0.703	0.718	0.000804301	1
SRSF7	-0.671491	0.692	0.692	0.000808382	1
METTL12	-0.38161	0.087	0.18	0.000813998	1
SSBP2	-0.425992	0.192	0.289	0.00082616	1
CCDC80	-0.629221	0.453	0.513	0.00083328	1
PLAU	-0.330977	0.035	0.115	0.000853676	1
NR2F1-AS1	-0.337251	0.07	0.155	0.000897247	1
F10	-0.395673	0.244	0.341	0.000923105	1
FLT3LG	-0.304296	0.064	0.151	0.000951143	1
CSRNP1	-0.363187	0.07	0.159	0.000959377	1
SEPW1	-0.348157	0.756	0.737	0.001006	1
STOM	-0.408826	0.436	0.491	0.00101638	1
TMEM98	-0.359542	0.331	0.423	0.00107322	1
PPA1	0.286129	0.901	0.791	0.00107798	1
SEPT7	-0.287222	0.797	0.791	0.00113665	1
COPZ1	0.268839	0.517	0.372	0.00118846	1
CEBPB	-0.666649	0.709	0.674	0.00124003	1
TANC1	-0.307803	0.087	0.179	0.00124092	1
DNAJA1	-0.54102	0.698	0.679	0.00128269	1
FENDRR	-0.379101	0.198	0.295	0.001324	1
PTPRD	-0.317366	0.035	0.111	0.00134382	1
TAC3	-0.716361	0.14	0.227	0.00135704	1
CYGB	-0.596221	0.314	0.377	0.00137961	1
PDLIM2	-0.365059	0.244	0.335	0.00147679	1
RERG	-0.453071	0.273	0.353	0.00149174	1
EHD2	-0.281615	0.11	0.208	0.00153345	1
SCPEP1	-0.379824	0.355	0.439	0.00160839	1
PCDH18	-0.284907	0.052	0.133	0.00166057	1
RPLP0	-0.308724	0.942	0.962	0.00168033	1
MMP14	-0.341413	0.076	0.158	0.00171586	1
APLP2	-0.430305	0.552	0.565	0.00171938	1
EIF4A2	-0.404325	0.779	0.781	0.00178842	1
NXN	-0.342304	0.157	0.247	0.00184398	1
ASPN	-0.434321	0.058	0.135	0.00185293	1
LMNA	-0.328755	0.791	0.794	0.00186258	1
DIO3OS	-0.387833	0.157	0.252	0.00187511	1
OLFML1	-0.319395	0.145	0.237	0.00205291	1
OSBPL1A	-0.43247	0.273	0.347	0.00206098	1
SNX18	-0.304653	0.058	0.134	0.00219116	1
RECK	-0.265728	0.035	0.105	0.00219903	1
FABP4	-0.585701	0.035	0.106	0.00224281	1
IGFBP4	-0.40849	0.64	0.671	0.00225257	1
CTDSPL	-0.368558	0.203	0.287	0.00232738	1
PCDH7	-0.273449	0.035	0.105	0.00232876	1
MASP1	-0.301444	0.047	0.122	0.00233786	1
GBP4	-0.482074	0.174	0.258	0.00253693	1
PTGER1	-0.354956	0.052	0.127	0.00254501	1
SMPDL3A	-0.262858	0.052	0.129	0.00257342	1
ZFAS1	-0.306623	0.797	0.781	0.00257656	1
PHACTR2	-0.427042	0.279	0.348	0.0027456	1
TPPP3	-0.5592	0.116	0.193	0.00280899	1
ADAM28	-0.33028	0.169	0.266	0.00281858	1
MT1X	-0.275602	0.244	0.346	0.00308356	1
EIF4B	-0.316745	0.715	0.68	0.00353841	1
SOD2	-0.280641	0.878	0.902	0.00361091	1
ZNF503	-0.384967	0.145	0.226	0.00363624	1
TGFBR3	-0.412354	0.134	0.214	0.00376358	1
PHLDB2	-0.284686	0.064	0.139	0.00389954	1
LBH	-0.271084	0.052	0.122	0.00393728	1
ST13	-0.327628	0.68	0.667	0.0039622	1
AXL	-0.293036	0.07	0.144	0.00399222	1
HLA-DMA	-0.427059	0.151	0.234	0.00402743	1
PTEN	-0.425753	0.308	0.364	0.00402839	1
KITLG	-0.381109	0.209	0.285	0.00405175	1
HSPA1A	-0.572778	0.849	0.813	0.00423645	1
PTMS	-0.31055	0.715	0.691	0.00457503	1
PSME1	-0.311092	0.657	0.663	0.00457579	1
ST6GALNAC6	-0.328285	0.18	0.255	0.00459463	1
PLEKHF1	-0.40343	0.163	0.236	0.00474352	1
CAMLG	-0.29305	0.43	0.483	0.00477003	1
PHGDH	-0.302743	0.093	0.169	0.00486667	1
MTRNR2L1	-0.407845	0.076	0.151	0.00489193	1
SMTN	-0.279586	0.058	0.125	0.00492208	1
FAM20C	-0.319625	0.099	0.173	0.00501074	1
AKR1C1	-0.294817	0.07	0.142	0.00501281	1
SRSF5	-0.321899	0.797	0.751	0.00503209	1
PHLDB1	-0.276945	0.064	0.133	0.005178	1
FEZ1	-0.274086	0.116	0.196	0.00521877	1
H1F0	-0.494713	0.209	0.278	0.00529001	1
JAM2	-0.251109	0.07	0.141	0.00553415	1
MRGPRF	-0.273296	0.052	0.118	0.00580303	1
WSB1	-0.385482	0.64	0.604	0.00604656	1
GLI3	-0.281115	0.064	0.133	0.0065348	1
SRSF3	-0.388722	0.75	0.699	0.0069807	1
INTS6	-0.458304	0.174	0.248	0.00700913	1
DIAPH2	-0.448551	0.25	0.305	0.0070789	1
IFITM1	-0.513659	0.273	0.34	0.0072848	1
KANK2	-0.32933	0.151	0.228	0.00729728	1
NEAT1	-0.351662	0.855	0.847	0.00730882	1
NTAN1	-0.314134	0.105	0.169	0.00758877	1
CSF1	-0.466977	0.39	0.412	0.00765785	1
TCEAL7	-0.399669	0.163	0.233	0.00783328	1
TBX3	-0.321912	0.11	0.182	0.00787638	1
PCNP	-0.446361	0.407	0.426	0.00797873	1
DDAH2	-0.343374	0.581	0.581	0.00805228	1
AKAP13	-0.446757	0.267	0.316	0.00817551	1
PLTP	-0.431284	0.436	0.465	0.00849751	1
NR4A1	-0.481666	0.081	0.144	0.00880704	1
CCL19	0.728975	0.703	0.834	0.00883437	1
GBP1	-0.485752	0.14	0.208	0.00940621	1
TSPAN4	-0.349193	0.634	0.611	0.00963715	1
HERPUD1	-0.596307	0.645	0.612	0.00969189	1
LAYN	-0.284849	0.18	0.257	0.00976136	1
KLF15	-0.258955	0.07	0.133	0.00991513	1
CABIN1	-0.302975	0.116	0.182	0.00995941	1

## Sheet: ileal GALT_5 (CXCL10)
Gene	avg_log2FC	pct.1	pct.2	p_val	p_val_adj
CXCL11	2.76745	0.683	0.023	1.47582570922316e-191	4.97264714465653e-187
CXCL10	4.49055	0.619	0.041	2.73043679054644e-103	9.19993372206719e-99
IFIT3	1.61963	0.603	0.067	5.5492977866958e-60	1.86978039624928e-55
GBP4	2.43417	0.889	0.246	7.83541903485413e-47	2.64006608960375e-42
GBP1	2.68974	0.841	0.196	1.4269538919487e-45	4.80797844353195e-41
CXCL9	3.12831	0.349	0.031	3.94947317002389e-43	1.33073548990785e-38
CCL5	1.76504	0.302	0.03	3.86767507910932e-33	1.30317444115509e-28
GBP5	0.438907	0.127	0.005	2.22695348958531e-32	7.50349708780873e-28
STAT1	1.70802	0.841	0.3	2.78251245784722e-31	9.37539747547042e-27
LAP3	1.71365	0.984	0.62	3.15650496496963e-28	1.06355278289687e-23
PARP14	1.47926	0.873	0.356	1.00545135410437e-26	3.38776779251925e-22
GBP2	1.59927	0.81	0.305	8.42887972853226e-26	2.84002673573166e-21
IFIT2	1.51896	0.444	0.086	4.4230907369173e-24	1.49031619289692e-19
PSMB9	1.34238	0.952	0.52	7.62588688579618e-24	2.56946632730016e-19
CIITA	0.255531	0.111	0.006	4.8873333496559e-23	1.64673809883306e-18
IFI44L	1.07177	0.492	0.112	3.11474326194189e-22	1.0494815946787e-17
WARS	1.67386	0.81	0.354	3.78806048057177e-22	1.27634909832385e-17
ISG15	1.71642	0.698	0.23	1.02658114121139e-21	3.45896249719766e-17
ETV7	0.865637	0.54	0.133	1.15245993920076e-21	3.88309851914305e-17
IL32	1.96561	0.889	0.529	1.39084767256515e-21	4.68632214794101e-17
TAP1	1.00934	0.698	0.223	1.61755703222158e-21	5.45019666436738e-17
APOL2	0.757211	0.397	0.077	7.53419754025196e-21	2.5385725192125e-16
CD40	1.1398	0.746	0.258	2.32510067451691e-20	7.83419421271727e-16
HAPLN3	1.1834	0.683	0.229	8.29343244922956e-20	2.79438912944341e-15
CMPK2	0.375339	0.175	0.017	1.25567944155474e-19	4.23088631037454e-15
PSME2	1.16147	0.937	0.693	7.86824896733865e-18	2.65112780705508e-13
MT2A	1.76485	0.825	0.426	1.40451772391454e-17	4.73238201895767e-13
GBP3	0.784605	0.413	0.094	3.66330196512425e-17	1.23431296412896e-12
PPA1	1.11966	0.937	0.794	7.19635095144695e-16	2.42473848958054e-11
IFI35	1.04339	0.619	0.222	8.76311899841618e-16	2.95264531532635e-11
TNFSF10	1.30513	0.889	0.705	1.82840473472194e-15	6.16062691317212e-11
OAS1	0.914525	0.397	0.1	2.41314429089136e-15	8.13084837372933e-11
SAMD9L	0.663389	0.381	0.092	4.38531591983616e-15	1.47758834602959e-10
IFIT1	1.1416	0.429	0.117	1.03542161283852e-14	3.48874958229812e-10
TNFRSF18	0.316575	0.143	0.015	1.27406920315411e-14	4.29284877310745e-10
UBD	1.68752	0.698	0.345	1.47891437978265e-14	4.98305411123967e-10
PSMB8	1.01991	0.841	0.49	3.63130939533644e-14	1.22353338766466e-09
IFI27	0.983142	1	0.859	6.09660358800039e-14	2.05418961294085e-09
RARRES3	1.29719	0.857	0.619	7.81729186287719e-14	2.63395832027784e-09
APOL6	0.810361	0.571	0.206	8.52838429103368e-14	2.87355380302089e-09
IDO1	1.86569	0.603	0.246	3.04699454263401e-13	1.0266543411951e-08
UBE2L6	1.00902	0.746	0.358	3.51198825355376e-13	1.1833293221524e-08
HLA-E	0.899036	0.952	0.855	8.16555567760022e-13	2.75130233001062e-08
HLA-DOB	0.362807	0.127	0.014	8.7589561132282e-13	2.95124267279111e-08
EPSTI1	0.98859	0.667	0.308	9.5332765482872e-13	3.21214220017989e-08
FAM26F	1.08018	0.635	0.268	1.03750144305491e-12	3.49575736222922e-08
TNFAIP2	1.07377	0.571	0.232	1.13074874859877e-12	3.8099448335287e-08
ISG20	0.709905	0.238	0.047	2.78413111395376e-12	9.3808513753558e-08
CTSS	0.779467	0.952	0.724	4.20960995575918e-12	1.4183859784935e-07
B2M	0.479685	1	1	5.3702050043467e-12	1.80943687416458e-07
BTN3A3	0.459811	0.317	0.079	7.80303081500888e-12	2.62915320280909e-07
MX1	1.03704	0.397	0.116	1.17169336878118e-11	3.9479036367713e-07
XAF1	0.758708	0.556	0.213	1.52891130538233e-11	5.15151375235521e-07
NUB1	0.919996	0.651	0.328	7.04295617827352e-11	2.37305365470748e-06
CCL19	1.24133	0.968	0.827	1.32125527309285e-10	4.45183751715906e-06
IL15RA	0.657766	0.667	0.284	1.35529612968211e-10	4.56653477935089e-06
PLEKHO1	0.907604	0.54	0.247	2.99382462157663e-10	1.00873926799403e-05
GMPR	0.379339	0.175	0.032	4.18106000015342e-10	1.40876635645169e-05
OAS3	0.31268	0.159	0.027	9.14493128527476e-10	3.08129314726048e-05
GLIPR2	0.623237	0.746	0.348	1.08932589044538e-09	3.67037465526666e-05
IFIH1	0.489331	0.286	0.078	2.09669195541453e-09	7.06459387457373e-05
VAMP5	1.01956	0.81	0.582	2.30579943470227e-09	7.76916061528582e-05
SOD2	0.835838	0.984	0.899	3.48520508642882e-09	0.000117431
HLA-B	0.513405	0.984	0.983	6.25775394304897e-09	0.000210849
IRF7	0.634577	0.397	0.15	1.67188774426399e-08	0.000563326
APOL1	0.818205	0.476	0.201	1.80603037925913e-08	0.000608524
BST2	0.655267	0.984	0.94	1.87745645831282e-08	0.00063259
TRIM69	0.535628	0.317	0.102	2.10414823913846e-08	0.000708972
NMI	0.476345	0.333	0.109	2.15115925286842e-08	0.000724812
PLXNC1	0.278801	0.127	0.022	3.23654985831494e-08	0.00109052
TNFSF13B	0.691168	0.952	0.742	3.57854111379494e-08	0.00120575
CD38	0.346002	0.143	0.027	3.95686458555718e-08	0.00133323
IFITM3	0.532285	0.984	0.957	4.31400297289569e-08	0.00145356
GJA4	0.482653	0.19	0.045	4.77789788097414e-08	0.00160986
LINC01138	0.28385	0.143	0.027	6.89667740134596e-08	0.00232377
AK2	0.572899	0.508	0.231	7.34573097711048e-08	0.00247507
MALAT1	-0.437153	1	0.997	7.7304816862438e-08	0.00260471
LITAF	0.728451	0.762	0.501	8.31892367718937e-08	0.00280298
NPFFR1	0.269891	0.159	0.033	9.02086772520063e-08	0.00303949
IFI6	1.08756	0.556	0.274	9.58472226999399e-08	0.00322948
TMX1	0.596747	0.46	0.202	1.03778834134277e-07	0.00349672
TAP2	0.508034	0.286	0.091	1.24460943461057e-07	0.00419359
HLA-C	0.55496	1	0.973	1.50875039060957e-07	0.00508358
APOL3	0.563233	0.381	0.149	1.5348281864464e-07	0.00517145
TMEM185B	0.275565	0.159	0.034	1.57038688715694e-07	0.00529126
CEP57L1	0.415429	0.317	0.109	1.91178003036848e-07	0.00644155
HLA-DRA	0.872546	0.857	0.611	1.99252702097115e-07	0.00671362
GTPBP1	0.300771	0.175	0.042	3.05445591975108e-07	0.0102917
VPS54	0.442407	0.19	0.049	3.13552847148759e-07	0.0105648
OGFRL1	0.505785	0.349	0.132	4.38312695716214e-07	0.0147685
LAMB3	0.269848	0.111	0.02	4.3835394764069e-07	0.0147699
PML	0.594678	0.397	0.166	4.47533095818244e-07	0.0150792
HLA-F	0.597814	0.587	0.304	4.83035532601063e-07	0.0162754
ACO1	0.409194	0.381	0.148	4.89225563491622e-07	0.016484
HLA-DRB1	0.884862	0.905	0.666	5.15212301968908e-07	0.0173596
TPM1	-0.844908	0.73	0.828	5.50333385784727e-07	0.0185429
BIRC3	0.662491	0.762	0.502	7.81249726661404e-07	0.0263234
FAM111A	0.394105	0.317	0.113	7.97573253653431e-07	0.0268734
PLSCR1	0.597185	0.683	0.408	8.08424641206538e-07	0.0272391
EIF5A	0.608513	0.794	0.559	1.07753661325747e-06	0.0363065
PSME1	0.494872	0.905	0.659	1.3300180667261e-06	0.0448136
DYNLT1	0.658061	0.746	0.509	1.7969131442872e-06	0.0605452
SNX10	0.28865	0.206	0.06	2.02630617208072e-06	0.0682744
SECTM1	0.273476	0.159	0.04	2.57285364942623e-06	0.0866897
HLA-DQA1	0.701412	0.429	0.194	2.72503625327162e-06	0.0918174
PARP12	0.330933	0.159	0.041	2.76970355630435e-06	0.0933224
ALDH1A1	0.434041	0.524	0.25	2.91084162085789e-06	0.0980779
DTX3L	0.350387	0.238	0.078	3.3091816279574e-06	0.1115
ACTB	-0.66771	0.794	0.917	4.11676219500505e-06	0.13871
PARP9	0.540119	0.397	0.175	4.20112663375519e-06	0.141553
MARCKS	0.436871	0.873	0.626	4.55865295223731e-06	0.153599
HERC5	0.503003	0.286	0.106	5.05761986788964e-06	0.170411
FBXO6	0.487882	0.302	0.118	5.13038964694004e-06	0.172863
CAAP1	0.283974	0.238	0.078	5.15741305431933e-06	0.173774
SSR3	0.703232	0.683	0.446	5.29015200790773e-06	0.178246
XRN1	0.458546	0.46	0.212	5.74649219211738e-06	0.193622
STAT2	0.44029	0.413	0.19	5.83442466723267e-06	0.196585
PTMA	0.396976	1	0.993	6.10119898824813e-06	0.205574
ZNF641	0.255058	0.175	0.048	6.64800894080511e-06	0.223998
IFITM1	0.512777	0.619	0.333	7.28389384814315e-06	0.245424
ZNF582-AS1	0.274041	0.111	0.023	7.68488303572129e-06	0.258934
RNF213	0.691487	0.587	0.347	8.81272509265664e-06	0.296936
TYMP	0.632867	0.937	0.746	9.06219981755907e-06	0.305342
LY6E	0.796386	0.794	0.688	9.59007872724068e-06	0.323128
OTUD4	0.327329	0.222	0.075	1.04601781194124e-05	0.352445
JUNB	-0.926296	0.794	0.872	1.26363437152064e-05	0.425769
ANP32E	0.486383	0.397	0.184	1.27546694116532e-05	0.429756
RCN1	0.612998	0.73	0.487	1.27627854249108e-05	0.430029
NXT2	0.262979	0.127	0.03	1.47196458925176e-05	0.495964
IL18BP	0.351171	0.254	0.095	1.68452129667993e-05	0.567583
TVP23A	0.283187	0.175	0.051	1.83146243494813e-05	0.617093
HLA-A	0.386118	1	0.968	1.96311410405527e-05	0.661452
APOBEC3G	0.328071	0.333	0.138	1.97165500968099e-05	0.664329
VCAM1	0.641737	0.81	0.661	2.00682281607331e-05	0.676179
P2RX2	0.26124	0.127	0.031	2.0169071319092e-05	0.679577
DNAJC3	0.393946	0.714	0.411	2.05520929327913e-05	0.692482
SCML1	0.352889	0.254	0.095	2.3886007087119e-05	0.804815
CLIC4	0.463432	0.317	0.139	2.58564935710046e-05	0.871209
RALB	0.331232	0.302	0.122	3.12768011791834e-05	1
ATF5	0.426618	0.333	0.146	3.231972352856e-05	1
GMPPA	0.447056	0.238	0.089	3.25736395599726e-05	1
FCHSD2	0.369073	0.206	0.071	3.26831711897069e-05	1
PHC3	0.290225	0.302	0.121	3.43052547446821e-05	1
PSMA3	0.541337	0.619	0.424	3.58463326381749e-05	1
IFI44	0.295268	0.286	0.114	3.74534858034763e-05	1
ANGPTL7	1.02224	0.127	0.033	4.42138663609385e-05	1
TRIM22	0.500051	0.492	0.27	4.65304057717984e-05	1
DOCK10	0.314937	0.222	0.081	4.98325891211889e-05	1
IL4I1	0.570237	0.381	0.195	5.62869328119096e-05	1
TMEM106B	0.450677	0.476	0.261	6.64074766710111e-05	1
PTPMT1	0.34607	0.381	0.177	6.68532641518903e-05	1
ZFP36	-1.09188	0.81	0.855	7.14021835991644e-05	1
EIF2AK2	0.484032	0.476	0.253	7.48041470311076e-05	1
SLC25A4	0.271861	0.238	0.09	7.91348099787038e-05	1
CFB	0.463119	0.46	0.253	7.92822001950308e-05	1
OGFR	0.417145	0.349	0.163	8.10760446610906e-05	1
EGR1	-1.03536	0.524	0.707	8.42178265234945e-05	1
TM4SF1	-1.01846	0.048	0.26	9.38117492484251e-05	1
IRF2	0.358018	0.413	0.207	9.52217258755224e-05	1
FARP2	0.275745	0.159	0.05	9.5364409179734e-05	1
RGL1	0.334377	0.254	0.102	0.000104158	1
MLKL	0.329164	0.143	0.043	0.000104331	1
SEPHS1	0.29088	0.286	0.122	0.000112885	1
IL6ST	0.510865	0.889	0.74	0.00011674	1
RAMP3	0.521948	0.635	0.403	0.000135693	1
SAMD9	0.413387	0.175	0.06	0.000136999	1
EPHB2	0.283838	0.27	0.115	0.000144893	1
NINJ1	0.703923	0.508	0.309	0.000148846	1
DNAJA1	0.522183	0.841	0.677	0.000153904	1
TIPARP	0.685357	0.317	0.15	0.000165696	1
PSMB10	0.399306	0.317	0.149	0.000172226	1
SNRPG	0.381441	0.635	0.399	0.000185017	1
RBCK1	0.418028	0.492	0.276	0.000194935	1
BTN3A2	0.512066	0.365	0.188	0.00019957	1
EIF1	-0.440042	1	0.993	0.000203163	1
VEGFA	0.298906	0.381	0.186	0.000206573	1
RAB10	0.476196	0.556	0.331	0.000240671	1
SLC25A28	0.369717	0.27	0.119	0.000251919	1
CDK12	0.348199	0.381	0.189	0.000257441	1
LINC00665	0.260628	0.111	0.03	0.000261569	1
SQRDL	0.473517	0.365	0.185	0.000263672	1
CHRDL2	0.529773	0.206	0.083	0.00026647	1
MRPL46	0.315021	0.254	0.109	0.000279959	1
FOSB	-0.929695	0.476	0.66	0.00028258	1
RNF114	0.412278	0.492	0.282	0.000296379	1
NT5C3A	0.263933	0.333	0.156	0.000306781	1
S100A4	-0.604413	0.81	0.869	0.000310356	1
TNFRSF14	0.437977	0.508	0.294	0.000315135	1
C5orf56	0.499273	0.429	0.248	0.000355487	1
CCDC109B	0.360321	0.302	0.142	0.000360256	1
CALCOCO2	0.394098	0.698	0.472	0.000377995	1
FGF2	0.350389	0.349	0.177	0.000384583	1
KIAA0040	0.324416	0.254	0.11	0.000400527	1
TAPBP	0.633654	0.619	0.4	0.000402387	1
CDC42SE2	0.360189	0.254	0.114	0.000425808	1
RIF1	0.431817	0.349	0.179	0.000441945	1
CLU	0.717293	0.873	0.775	0.000445796	1
ZNF267	0.313884	0.254	0.114	0.000446911	1
FOS	-0.710834	0.905	0.933	0.000454394	1
PSENEN	0.26654	0.429	0.22	0.000490785	1
UBXN6	0.265437	0.317	0.15	0.000492831	1
CTSH	0.367852	0.873	0.733	0.00051939	1
MTA1	0.264125	0.27	0.122	0.000520203	1
GSDMD	0.485361	0.571	0.372	0.000523071	1
IL15	0.394115	0.429	0.246	0.000535296	1
HDGF	0.316857	0.508	0.291	0.0005368	1
RNF19A	0.357015	0.524	0.309	0.000542016	1
HIVEP1	0.364965	0.317	0.159	0.000554339	1
HLA-DPB1	0.678262	0.698	0.55	0.000558274	1
SLCO3A1	0.311888	0.524	0.305	0.000578397	1
C1GALT1	0.300394	0.175	0.067	0.00059037	1
TRAF1	0.317346	0.175	0.067	0.000628444	1
HPGD	-0.774953	0.349	0.532	0.000658658	1
NSMCE4A	0.353424	0.413	0.228	0.000660298	1
BTG2	-0.911676	0.317	0.515	0.00068189	1
ARL4C	0.377053	0.365	0.195	0.000704199	1
ODF2L	0.360612	0.397	0.221	0.00071557	1
BTN2A2	0.290732	0.27	0.123	0.000722891	1
ARF3	0.277639	0.365	0.192	0.000732417	1
PSMA4	0.487534	0.683	0.511	0.000733616	1
ABI3BP	0.441708	0.825	0.664	0.00073716	1
PLPP1	-0.58091	0.714	0.793	0.000737297	1
FST	0.312765	0.127	0.041	0.000749166	1
TUBA1A	-0.670633	0.667	0.768	0.000755139	1
PDLIM3	-0.60774	0.651	0.743	0.000759028	1
PSMA2	0.558524	0.492	0.324	0.000780961	1
FAM84A	0.311536	0.175	0.067	0.000790603	1
ODF3B	0.291782	0.524	0.312	0.000793698	1
DOPEY1	0.281715	0.127	0.042	0.000807246	1
UBE2Z	0.276362	0.429	0.236	0.000830234	1
JAK2	0.420909	0.333	0.176	0.000854494	1
S100A11	0.349848	0.968	0.776	0.000872898	1
RARRES1	1.09833	0.54	0.412	0.000877928	1
MR1	0.250511	0.238	0.107	0.000889931	1
FKBP1A	0.3823	0.81	0.681	0.000927152	1
HNRNPR	0.407769	0.73	0.524	0.000955014	1
DNM1L	0.270461	0.286	0.139	0.000970468	1
ETV6	0.251499	0.286	0.138	0.000976617	1
HELZ2	0.301527	0.159	0.059	0.000993346	1
ELF1	0.31388	0.46	0.269	0.000998225	1
GPATCH2	0.262208	0.317	0.158	0.00104772	1
PDIA6	0.38356	0.762	0.628	0.00107866	1
SMAP2	0.315543	0.476	0.274	0.0010839	1
ADGRE5	0.32745	0.317	0.161	0.00108484	1
ADAR	0.360653	0.476	0.287	0.00108792	1
TOMM22	0.305817	0.54	0.338	0.00111355	1
NDUFA9	0.258157	0.397	0.213	0.00113446	1
SPIB	0.587839	0.365	0.208	0.00117643	1
PRKRIR	0.250208	0.286	0.135	0.00117647	1
GUCY1A3	0.403786	0.603	0.393	0.00117703	1
DRAP1	0.424078	0.603	0.437	0.00118113	1
BMP5	-0.707046	0.048	0.212	0.00118459	1
PPP1R15A	-0.515292	0.73	0.809	0.00119199	1
LEPROT	-0.49929	0.54	0.682	0.00119944	1
CASP7	0.319858	0.254	0.12	0.00123395	1
KPNA2	0.288444	0.175	0.069	0.00126085	1
HLA-DPA1	0.702461	0.73	0.593	0.00126501	1
SP100	0.341036	0.571	0.366	0.00128965	1
TIMP1	0.421619	1	0.95	0.0012946	1
RBX1	0.449815	0.667	0.502	0.00130296	1
IFNGR1	0.349387	0.73	0.497	0.00132048	1
TNFAIP8	0.303831	0.143	0.052	0.00133435	1
TUBB6	0.36014	0.492	0.293	0.00135561	1
PDGFRB	0.326681	0.524	0.308	0.00139061	1
ATXN7	0.363418	0.175	0.071	0.00141165	1
RPS19	-0.263	1	0.997	0.00143689	1
ANXA11	-0.576608	0.27	0.432	0.00145227	1
SOCS3	-0.880552	0.524	0.66	0.00146992	1
XRCC5	0.401357	0.778	0.578	0.00149858	1
MT-ND2	-0.3433	0.921	0.965	0.00151612	1
FADS2	0.385456	0.317	0.167	0.00159671	1
PTGDS	0.37153	0.984	0.894	0.0016652	1
BOLA3	0.367917	0.27	0.138	0.00168903	1
GSTO1	0.431161	0.667	0.49	0.00170794	1
TLCD1	0.321095	0.254	0.127	0.00177978	1
EVA1A	0.369294	0.19	0.083	0.00179446	1
CD74	0.433268	1	0.957	0.00182938	1
IDE	0.298625	0.127	0.045	0.00185177	1
TMEM140	0.27335	0.286	0.146	0.0018777	1
EXOC3L4	0.467387	0.302	0.167	0.001939	1
CD9	-0.65949	0.127	0.301	0.00196107	1
NRDC	0.300161	0.476	0.287	0.00204677	1
TGM2	0.51469	0.571	0.397	0.00216392	1
TMSB10	0.398073	1	0.982	0.00226928	1
MICALL2	0.314586	0.571	0.381	0.00227395	1
CIR1	0.395662	0.492	0.317	0.00230617	1
GRAMD3	0.256501	0.254	0.126	0.00232879	1
ID3	-0.702613	0.349	0.511	0.00235632	1
ACTG1	-0.36051	0.952	0.955	0.00236584	1
EFR3A	0.263619	0.349	0.191	0.00239717	1
DRAM1	0.328075	0.444	0.266	0.00243901	1
CYLD	0.263539	0.317	0.168	0.00249677	1
GUK1	0.391458	0.873	0.703	0.00251152	1
CBR1	0.365018	0.524	0.349	0.00252907	1
UIMC1	0.257347	0.206	0.094	0.00253181	1
APOL4	0.494804	0.175	0.075	0.0025504	1
P4HA2	-0.520715	0.079	0.236	0.0027159	1
NOL10	0.312858	0.19	0.086	0.00275347	1
ATP5G1	0.38146	0.635	0.482	0.00281898	1
EEF2	-0.340409	0.873	0.919	0.00283528	1
AFF1	0.288167	0.222	0.107	0.00285074	1
ECHDC1	0.297861	0.397	0.233	0.00289333	1
TIMM10	0.266433	0.365	0.207	0.00289902	1
UQCRFS1	0.280405	0.524	0.325	0.00293081	1
RAB13	0.32472	0.794	0.636	0.0029567	1
EMC3	0.301159	0.444	0.272	0.00303348	1
NFKBIZ	-0.694187	0.302	0.448	0.00306668	1
IFT52	0.290059	0.317	0.171	0.00312672	1
NDUFA3	0.314055	0.54	0.352	0.00316569	1
PPP1R14A	-0.683776	0.016	0.148	0.00316783	1
RBM5	-0.387291	0.048	0.197	0.00316829	1
SRSF3	-0.517129	0.635	0.702	0.00329654	1
PNPT1	0.310176	0.19	0.086	0.00329984	1
ZNF326	0.339111	0.349	0.193	0.00330657	1
DERL1	0.446592	0.524	0.34	0.00330727	1
DNAJC7	0.38851	0.556	0.369	0.00336117	1
NFKB1	0.300653	0.317	0.175	0.00337491	1
MMP2	-0.633706	0.444	0.555	0.00337802	1
FHL1	-0.566156	0.762	0.821	0.00343175	1
SHISA3	-0.637347	0.079	0.23	0.00345834	1
REEP3	0.26146	0.349	0.196	0.00352064	1
ID4	-0.498945	0.079	0.243	0.00356597	1
NOC2L	0.255148	0.333	0.184	0.00361785	1
HOXD-AS2	0.376804	0.19	0.089	0.00362939	1
NTAN1	-0.395299	0.032	0.169	0.00363858	1
MYL6	-0.335332	0.952	0.967	0.00364092	1
RCSD1	-0.384221	0	0.118	0.00381781	1
PUF60	0.279703	0.476	0.306	0.00395043	1
TMEM150C	0.336685	0.286	0.151	0.00395914	1
CD47	0.298406	0.587	0.391	0.00430251	1
DDX58	0.489114	0.222	0.111	0.00436855	1
TNFAIP8L3	0.327639	0.286	0.157	0.00438417	1
WWC3	0.251584	0.222	0.108	0.00440588	1
TCF25	0.344001	0.698	0.543	0.00444346	1
PTRF	-0.496634	0.317	0.473	0.00446275	1
HERPUD1	-0.7817	0.571	0.614	0.0045663	1
EMB	0.347266	0.349	0.203	0.00475609	1
BACH1	0.273078	0.302	0.166	0.00482702	1
SPATC1L	-0.368842	0.032	0.161	0.00495565	1
CTNNAL1	0.364515	0.286	0.15	0.00496401	1
PCGF5	0.261332	0.254	0.133	0.00498168	1
PLD3	-0.533433	0.381	0.51	0.00498793	1
SLC30A7	0.271431	0.206	0.1	0.00502583	1
ERP29	-0.461119	0.54	0.61	0.00514639	1
PAICS	0.278857	0.206	0.102	0.00528707	1
GUCY1B3	0.311696	0.429	0.264	0.00532975	1
SYNCRIP	0.305924	0.476	0.298	0.00541202	1
SUB1	0.378613	0.698	0.605	0.00545162	1
TSHZ1	0.285858	0.19	0.089	0.00548184	1
SPRY1	-0.542381	0.095	0.236	0.00561551	1
HLA-DMA	0.46609	0.381	0.229	0.00579758	1
TAGLN2	0.312431	0.952	0.819	0.0062532	1
BMP4	-0.500441	0.095	0.238	0.00627457	1
IGFBP3	-0.590187	0.556	0.667	0.00639699	1
VPS13D	0.25119	0.175	0.081	0.00657748	1
AZI2	0.311324	0.365	0.221	0.00666889	1
TMBIM4	0.423942	0.587	0.422	0.00678209	1
CAPRIN1	0.260305	0.381	0.23	0.00681459	1
YWHAB	0.305968	0.794	0.662	0.00706829	1
FDCSP	-0.788709	0.508	0.326	0.00710628	1
RAB28	0.37652	0.222	0.115	0.00716361	1
CYP7B1	0.28144	0.381	0.236	0.00728851	1
COL6A2	-0.419381	0.937	0.929	0.00731979	1
MANF	0.251547	0.444	0.285	0.00744603	1
PMP22	-0.484456	0.683	0.729	0.00745617	1
PROCR	-0.779639	0.175	0.312	0.0074826	1
DNPEP	0.298083	0.365	0.22	0.00754057	1
ATAD2B	0.264326	0.206	0.106	0.00774319	1
IMP3	0.280558	0.54	0.372	0.00774941	1
CFHR1	0.250782	0.222	0.113	0.00776583	1
NBN	0.302223	0.413	0.255	0.00813959	1
DHX9	0.260588	0.365	0.22	0.00823056	1
ENO1	0.463572	0.778	0.674	0.00837805	1
PDK4	-0.542525	0.46	0.601	0.00858256	1
RERG	-0.448303	0.206	0.352	0.00862279	1
EIF4A2	-0.351967	0.683	0.783	0.00882305	1
AC010226.4	0.29618	0.206	0.105	0.00887497	1
GADD45B	-0.818333	0.762	0.77	0.00888314	1
KIAA1143	-0.377732	0.048	0.169	0.00891976	1
ZNF580	0.304238	0.349	0.219	0.00916367	1
ATP6V1F	0.341196	0.556	0.403	0.00921779	1
LPAR1	0.320927	0.508	0.319	0.00921833	1
ANKS1A	-0.348043	0.016	0.124	0.00945694	1
DUSP1	-0.550665	0.762	0.836	0.00946278	1
ISCU	-0.448796	0.603	0.696	0.00946757	1
SEMA3D	0.257931	0.206	0.107	0.00973344	1
ADAMTS1	-0.506774	0.19	0.357	0.00978095	1

## Sheet: ileal GALT_6 (MRC)
Gene	avg_log2FC	pct.1	pct.2	p_val	p_val_adj
CST1	2.2128	0.357	0.01	7.89090603993187e-236	2.65876188109464e-231
F3	2.70034	0.866	0.195	1.17438399168976e-230	3.95696942159949e-226
AGT	2.0436	0.401	0.021	5.57825575295496e-215	1.87953749340064e-210
ALCAM	1.03033	0.306	0.009	1.55423838750741e-199	5.23685082286748e-195
PDGFD	1.22928	0.485	0.052	2.20073851775265e-172	7.41516836171578e-168
ENHO	1.15149	0.262	0.009	1.11839479133011e-164	3.76831940990766e-160
SAA1	2.6462	0.32	0.021	1.88183420830286e-150	6.34065218145566e-146
POSTN	1.49012	0.301	0.018	9.87119627564517e-150	3.32600087311588e-145
PPP1R14A	1.71641	0.585	0.107	1.50005624293085e-145	5.0542895049312e-141
SOX6	1.44461	0.49	0.076	3.53873837731023e-139	1.19234250885091e-134
PTPRE	1.16211	0.398	0.044	9.93283925775349e-138	3.34677085950746e-133
SAA2	1.29742	0.195	0.006	2.39387484362938e-125	8.06592189812483e-121
PTGDS	-2.55236	0.429	0.937	1.1454078733445e-123	3.85933728844696e-119
F2R	1.40695	0.624	0.15	3.0732945788127e-120	1.03551587538515e-115
BMP5	1.3592	0.66	0.169	5.96332634195876e-116	2.00928317765959e-111
COL6A2	1.40082	0.986	0.924	3.89556043773856e-115	1.31257013389163e-110
CXCL14	1.59353	0.981	0.881	3.19038071688753e-109	1.07496687874808e-104
A2M	1.59087	0.858	0.374	1.74503000271437e-107	5.87970409114581e-103
PROCR	1.48091	0.763	0.27	2.36057461754662e-107	7.95372011636159e-103
TNFSF11	1.408	0.613	0.16	2.53046066238951e-107	8.52613415585521e-103
CCL21	-3.19185	0.451	0.884	2.00356145960719e-104	6.75079998200047e-100
CAV1	1.2218	0.616	0.163	2.1383086963113e-101	7.20481732135129e-97
FRY	0.512882	0.184	0.01	1.25331315586311e-93	4.22291334736517e-89
FAM150B	0.718456	0.209	0.015	3.74622838548052e-93	1.26225419220381e-88
FRZB	1.47925	0.866	0.492	1.00180121211032e-90	3.3754690040845e-86
COL6A1	1.22862	0.947	0.824	5.3638102891111e-90	1.80728223881309e-85
PLAT	1.49095	0.568	0.176	3.90226621813271e-83	1.31482957953764e-78
CXCL12	-2.18741	0.326	0.807	9.75098453732647e-83	3.28549673000678e-78
WFDC1	1.11017	0.465	0.11	9.49181611249389e-80	3.19817252094369e-75
PERP	0.993228	0.382	0.076	7.00493411921026e-79	2.36024250212671e-74
TNFSF13B	-1.73769	0.348	0.781	2.9718167651756e-75	1.00132394085827e-70
GMFG	0.687275	0.315	0.052	6.22289036845695e-75	2.09674068074789e-70
VCAN	1.24238	0.588	0.201	1.9327021392321e-73	6.51204658792865e-69
ADH1B	-2.12364	0.265	0.755	2.73677456948449e-73	9.22128823442104e-69
EGLN3	1.08675	0.446	0.116	5.55526980242565e-73	1.8717926072293e-68
C7	-2.20472	0.092	0.638	4.81480237073191e-72	1.62229951079441e-67
TSLP	1.11673	0.518	0.16	2.20564544792613e-71	7.43170177224229e-67
CCL19	-2.49583	0.513	0.858	3.96120790177079e-71	1.33468939042265e-66
TBX3	1.0364	0.504	0.15	1.03268873178139e-70	3.4795414128642e-66
MGLL	0.84295	0.37	0.081	1.35024050586493e-70	4.54950036046129e-66
TSC22D1	-1.3315	0.908	0.973	7.3936829177404e-69	2.49122752230345e-64
ADAMDEC1	-1.57859	0.688	0.944	1.06869646852043e-67	3.60086588103272e-63
NSG1	0.611429	0.226	0.029	5.04496171833083e-67	1.69984940137439e-62
MMP11	1.01649	0.226	0.03	3.08120490487943e-66	1.03818118065008e-61
RARRES2	0.930468	0.997	0.992	3.78528800004023e-64	1.27541493873355e-59
IGFBP6	1.4802	0.788	0.431	1.13601047838538e-63	3.82767370587169e-59
CST3	0.997687	0.975	0.912	1.13327760708937e-61	3.81846556932691e-57
APOE	-1.80877	0.331	0.759	6.10489486538812e-61	2.05698327594387e-56
EGFL6	0.458081	0.15	0.013	4.69446377906585e-60	1.58175262571845e-55
KRT17	0.585993	0.117	0.006	2.30171898920098e-59	7.75541196221379e-55
DPT	-1.94043	0.114	0.594	4.12107604623685e-59	1.38855536301905e-54
SSFA2	0.948049	0.496	0.17	5.19865543577964e-59	1.75163496253159e-54
COL3A1	1.18542	0.916	0.738	5.35080482334194e-59	1.80290017717683e-54
LUM	-0.903011	0.861	0.988	3.6909277522071e-58	1.24362119682866e-53
RSPO3	-1.66798	0.053	0.513	6.9138546003978e-57	2.32955416905803e-52
DMKN	0.913386	0.376	0.102	1.89596592173279e-56	6.38826757668645e-52
PKIG	1.03756	0.758	0.434	1.61625651677929e-55	5.44581470763614e-51
IGFBP3	-1.75266	0.29	0.7	2.93346402063293e-55	9.8840136711206e-51
RCSD1	0.808418	0.362	0.094	3.7147892567607e-55	1.25166109217295e-50
GADD45G	1.65699	0.621	0.282	4.45969878256963e-55	1.50265090779901e-50
CLU	-2.19493	0.501	0.801	6.02963484287347e-55	2.03162516395779e-50
C1R	0.714734	0.992	0.945	1.21780638839844e-54	4.10327684506971e-50
MARCKS	-1.30913	0.256	0.663	2.05655886432294e-54	6.92936943744972e-50
PTCH1	1.02919	0.632	0.288	2.90026416717484e-53	9.77215008487889e-49
LGALS1	0.726819	0.994	0.97	7.95626604902395e-52	2.68078428255813e-47
COL14A1	-1.53351	0.136	0.565	2.04116558731028e-51	6.87750332988326e-47
CP	-1.30727	0.139	0.577	3.54186105682077e-51	1.19339466448519e-46
BMP2	0.826608	0.281	0.062	7.36071615294721e-51	2.48011970057403e-46
COL1A2	0.788644	0.981	0.902	1.39546912752964e-50	4.70189367829837e-46
LMO4	1.01696	0.685	0.366	3.95048867962076e-50	1.33107765571142e-45
SEMA3E	0.53423	0.175	0.024	1.08304869585529e-49	3.64922427581482e-45
TSPAN33	0.848766	0.306	0.076	1.20294066212422e-49	4.05318826696135e-45
MALAT1	0.423337	1	0.997	1.69745384640473e-47	5.71940099007609e-43
FENDRR	0.908806	0.585	0.264	5.37992695378499e-47	1.81271258780832e-42
LIMS1	0.866439	0.783	0.485	1.33684250251734e-46	4.50435712798193e-42
PDGFRA	0.983024	0.794	0.522	9.7663701562836e-46	3.2906807604582e-41
ARRDC2	0.90029	0.496	0.199	3.96338414764935e-45	1.33542265470897e-40
SLA	0.353823	0.12	0.011	1.08252420465808e-44	3.64745705517494e-40
TM4SF1	0.869564	0.552	0.231	4.19697370722405e-44	1.41412832091207e-39
MDK	1.01993	0.747	0.485	1.5195356916053e-43	5.11992355929488e-39
TRPA1	0.790993	0.362	0.114	1.82414666386021e-43	6.1462797692106e-39
GREM1	-1.78634	0.058	0.443	9.23632426344529e-43	3.11208709732526e-38
SCARA5	0.4664	0.184	0.031	1.04957299099186e-42	3.53643123584796e-38
RGS7BP	0.348797	0.153	0.021	2.45898645102892e-42	8.28530894809684e-38
EDNRB	1.01015	0.635	0.345	3.74009170764616e-42	1.2601864999743e-37
MYL12A	0.755414	0.83	0.563	7.710175323528e-42	2.59786647350952e-37
ATP8A2	0.415815	0.175	0.029	9.21311023248893e-42	3.10426536173482e-37
CFI	0.816707	0.604	0.304	4.60747924988614e-40	1.55244405845664e-35
FHL2	0.780554	0.702	0.363	5.39313196552712e-40	1.81716188446471e-35
LGALS3BP	0.832107	0.875	0.691	2.96321857103136e-39	9.98426865323308e-35
TMEM119	0.907092	0.613	0.317	3.3592301374112e-39	1.13185900249933e-34
ARHGAP28	0.582807	0.245	0.059	4.05865127755829e-39	1.36752196146049e-34
ECM1	0.792404	0.415	0.156	4.80899887203613e-39	1.62034407994385e-34
MFAP4	-0.663494	0.911	0.977	1.05094380691475e-38	3.54105006301856e-34
CTSB	0.822726	0.705	0.424	3.36663628343731e-38	1.13435442934137e-33
DIO2	0.660604	0.237	0.057	4.78841604830299e-38	1.61340890331521e-33
CLSTN2	0.375593	0.142	0.02	9.25178169821709e-38	3.11729532539727e-33
MMP2	0.84068	0.788	0.532	9.35543970889544e-38	3.15222185551523e-33
TMSB4X	-0.57663	0.994	0.999	1.46069008962427e-37	4.92164918798e-33
CD9	0.809249	0.579	0.274	1.67111772734074e-37	5.6306640705019e-33
PTMA	0.433452	1	0.992	4.28277819347077e-37	1.44303928450804e-32
PTGDR2	0.394137	0.153	0.025	6.90064741078804e-37	2.32510413859092e-32
NRG1	0.446446	0.17	0.031	7.94918287658184e-37	2.67839767843548e-32
TNFRSF4	0.638385	0.245	0.063	1.0980358720945e-36	3.69972206743521e-32
CTSK	0.709803	0.889	0.709	4.16655293993095e-36	1.40387834758034e-31
PYCARD	0.890353	0.685	0.44	4.20550721356142e-36	1.41700360053738e-31
KRT18	0.734663	0.387	0.142	4.30622554590962e-36	1.45093963543879e-31
MXRA5	0.89689	0.582	0.309	7.05784166811007e-36	2.37806917165301e-31
EMID1	0.830768	0.546	0.268	7.23425338797163e-36	2.43750933654316e-31
SMIM3	0.820916	0.54	0.261	1.0340268974603e-35	3.48405022830275e-31
COL23A1	0.503926	0.178	0.035	1.25049060138107e-35	4.21340303229337e-31
PDIA5	0.783815	0.457	0.2	3.42761442408392e-35	1.15490040405084e-30
CPM	0.578675	0.212	0.05	6.70800450340951e-35	2.2601950373788e-30
TMSB10	0.53087	0.997	0.981	7.0710187329716e-35	2.38250905188745e-30
COL5A1	0.713967	0.337	0.117	1.17349588215237e-34	3.95397702532419e-30
MFGE8	0.840203	0.844	0.686	1.40274280507234e-34	4.72640160741075e-30
GUCY1A3	-1.06189	0.089	0.423	2.49770797150611e-34	8.41577723919269e-30
TAC3	1.01266	0.46	0.203	1.35179492774273e-33	4.55473782953636e-29
GNAI1	0.670174	0.423	0.176	3.19925395474109e-33	1.07795662751046e-28
WLS	0.783878	0.554	0.296	7.09676744427053e-33	2.39118482267251e-28
CTSH	-0.830446	0.49	0.757	8.57505198685188e-33	2.88927801644987e-28
CYGB	0.804902	0.627	0.352	1.51995563025983e-32	5.12133850059748e-28
SEMA4D	0.353546	0.148	0.026	3.12314937205583e-32	1.05231394942049e-27
TIMP1	0.747753	0.994	0.947	4.2566686555553e-32	1.4342419368028e-27
BMP7	0.680136	0.337	0.123	4.26577424678609e-32	1.4373099747121e-27
S100A11	0.653597	0.922	0.765	4.42309926988617e-32	1.49031906799545e-27
PDGFC	0.551777	0.287	0.092	3.76331401556267e-31	1.26801102440369e-26
LIMCH1	0.566193	0.27	0.084	3.92440400955178e-31	1.32228868697838e-26
NEAT1	0.688295	0.939	0.839	6.67223673223547e-31	2.24814344455942e-26
WNT5B	0.32085	0.12	0.018	3.29283480733385e-30	1.10948775998307e-25
CARHSP1	0.724132	0.682	0.453	7.257627255774e-30	2.44538492756049e-25
TIMP3	0.821319	0.499	0.233	1.38550051484019e-29	4.66830543470253e-25
CYR61	-1.49831	0.365	0.641	3.06218126468579e-29	1.03177135532323e-24
LAMA4	0.774113	0.599	0.341	5.75944611687324e-29	1.94058777461927e-24
OVOS2	0.490842	0.22	0.062	1.2981809267957e-28	4.37409081474543e-24
PRELP	-1.03854	0.075	0.368	2.55256847875276e-28	8.60062423230953e-24
PLBD1	0.647135	0.387	0.169	3.56492660228271e-28	1.20116636937314e-23
TUSC3	0.684968	0.465	0.232	3.59097137822268e-28	1.20994189617835e-23
LAMB1	0.74543	0.574	0.332	3.67828716680576e-28	1.23936207798353e-23
SPON2	0.709658	0.585	0.321	3.75486724643156e-28	1.26516497001265e-23
CCND1	0.491442	0.201	0.054	5.37176742883021e-28	1.80996331747005e-23
COL11A1	0.268658	0.1	0.014	1.45312067896822e-27	4.89614481571553e-23
CRIP1	0.8099	0.577	0.333	2.79712216425648e-27	9.42462342024577e-23
C10orf10	-1.22518	0.557	0.767	6.35983741494451e-27	2.1428836185914e-22
ADGRL3	0.591603	0.292	0.108	1.13239057352782e-26	3.81547679844463e-22
PPIB	0.483606	0.944	0.862	1.36011595835466e-26	4.5827747100802e-22
CDH13	0.33596	0.123	0.022	1.50469021447047e-26	5.0699032086368e-22
RARRES3	0.635229	0.794	0.607	4.50517371451795e-26	1.51797323136968e-21
LOXL2	0.467007	0.203	0.058	6.53205351285537e-26	2.20091011062149e-21
LOX	0.383307	0.175	0.044	6.91482729903409e-26	2.32988191013655e-21
APLP2	0.748936	0.744	0.548	7.40623889359263e-26	2.4954581328071e-21
HACD4	0.441515	0.181	0.048	9.31320366367507e-26	3.13799084243868e-21
HSP90B1	0.569036	0.922	0.824	9.81711935458047e-26	3.30778019533235e-21
OSBPL1A	0.724235	0.557	0.325	1.0059032185741e-25	3.38929030466357e-21
ITGA11	0.290134	0.131	0.026	1.07725289323448e-25	3.62969589846426e-21
SMPDL3A	0.576427	0.295	0.11	1.0996461323703e-25	3.70514767840849e-21
CD63	0.366006	1	0.991	1.68971960317703e-25	5.69334123094468e-21
ANPEP	0.343919	0.111	0.019	1.9901892826201e-25	6.70574376886015e-21
PDIA3	0.56815	0.855	0.725	2.95842105461428e-25	9.96810390141737e-21
FHL1	-0.875954	0.708	0.83	5.09998367607317e-25	1.7183884998161e-20
TXNIP	-0.537431	0.914	0.964	8.08323082760477e-25	2.72356379505315e-20
PMEPA1	0.540185	0.39	0.177	1.4833473806828e-24	4.99799066447262e-20
ANGPTL1	-1.01608	0.022	0.267	2.10062578407454e-24	7.07784851686076e-20
ATP1B1	0.381183	0.139	0.03	2.78808213427757e-24	9.39416394323483e-20
AKAP11	0.65293	0.426	0.21	5.13257348271599e-24	1.72936930926633e-19
KRT8	0.617677	0.337	0.147	7.60010783766269e-24	2.56078033482207e-19
BSG	0.56948	0.836	0.654	1.2652896958972e-23	4.26326710135604e-19
SDC2	0.658553	0.752	0.527	2.35946525751223e-23	7.94998223866172e-19
PIEZO2	0.267093	0.109	0.02	3.01958082998794e-23	1.01741756485614e-18
LAMA5	0.457684	0.231	0.077	3.48925483820566e-23	1.17566952518502e-18
SSR4	0.550254	0.838	0.667	4.09045103706476e-23	1.3782365724286e-18
ITGB1	0.612361	0.805	0.651	4.71825677067456e-23	1.58976943631109e-18
FOXL1	0.281893	0.117	0.023	5.03815063318146e-23	1.69755447434416e-18
TSPAN11	0.49863	0.343	0.15	6.10409692685658e-23	2.05671441853506e-18
ZEB2	-0.733067	0.178	0.44	6.98781155265786e-23	2.35447322455254e-18
SLIT3	-0.713413	0.092	0.358	1.05056737809513e-22	3.53978172375374e-18
TMEM132A	0.504498	0.279	0.108	1.05367408147264e-22	3.55024945011392e-18
TGFBI	0.633989	0.418	0.205	1.1298982342704e-22	3.80707911055069e-18
FABP5	-2.0077	0.05	0.286	1.57898294131025e-22	5.32022512245075e-18
DCN	-0.456678	0.955	0.989	3.20354637493026e-22	1.079402915569e-17
RPLP0	-0.57042	0.922	0.964	3.83118113822754e-22	1.29087817271439e-17
RPS23	-0.28305	0.994	1	3.89428281129724e-22	1.31213965043849e-17
WARS	0.592509	0.571	0.342	5.10328642489942e-22	1.71950132800561e-17
IL33	-0.821411	0.033	0.262	5.834780687799e-22	1.96597100494699e-17
CHRDL1	-0.758935	0.006	0.22	6.98905779322916e-22	2.35489313285063e-17
FAM20C	0.550249	0.345	0.155	7.11754864481295e-22	2.39818684038328e-17
CD59	0.686824	0.694	0.512	9.25110281812438e-22	3.11706658353883e-17
VWC2	0.284457	0.12	0.026	1.16885649509353e-21	3.93834507456814e-17
S100A4	0.608447	0.939	0.862	1.17016377150326e-21	3.94274981170308e-17
CADM3	-0.703366	0.042	0.274	1.17565141678282e-21	3.96123988370804e-17
RGMA	-0.811559	0.036	0.265	1.86445670967645e-21	6.28210043758383e-17
THY1	0.582159	0.786	0.582	1.91929209469107e-21	6.46686278385209e-17
PHACTR2	0.592787	0.549	0.327	1.93717837880785e-21	6.52712882955518e-17
DAAM1	-0.763122	0.429	0.622	2.52445647717468e-21	8.50590365419237e-17
GUCY1B3	-0.741477	0.053	0.286	2.63582767699454e-21	8.88115777486542e-17
CALR	0.527217	0.858	0.732	2.89193939395795e-21	9.74410059400192e-17
MCTP2	0.352699	0.162	0.044	3.1717238563593e-21	1.0686806361617e-16
SHISA3	-0.810095	0.025	0.246	3.27535385851633e-21	1.10359772908849e-16
SERPINF1	0.572803	0.95	0.875	3.30933055381416e-21	1.11504583680214e-16
DDHD1	0.435365	0.242	0.089	3.35893134408198e-21	1.13175832707498e-16
ANXA1	0.522261	0.73	0.491	3.63460420557455e-21	1.22464354102629e-16
JUN	-0.760893	0.955	0.975	3.94036183390773e-21	1.32766551631687e-16
FAM46A	0.668325	0.465	0.262	4.16400491797708e-21	1.4030198170632e-16
C1S	0.380982	1	0.983	4.16825483852272e-21	1.40445178529185e-16
ALDH1A1	-0.754253	0.045	0.272	4.95443196042182e-21	1.66934630474453e-16
GLUL	-0.709265	0.741	0.877	5.65335786479042e-21	1.90484239896248e-16
NBL1	0.590344	0.864	0.835	5.86971858362665e-21	1.97774297956716e-16
SGCA	0.407234	0.181	0.056	9.39103261718474e-21	3.16421453003423e-16
C9orf16	0.588431	0.588	0.385	1.17097530489829e-20	3.94548419232429e-16
CDH11	0.630588	0.552	0.348	1.37220365414039e-20	4.62350299226063e-16
PREX2	0.382079	0.223	0.078	1.44343458002736e-20	4.86350847394418e-16
MOB1B	0.389058	0.153	0.042	1.71743160184613e-20	5.78671403926036e-16
CMIP	0.536468	0.426	0.221	2.4393004136836e-20	8.21897881386553e-16
TAGLN	-0.902364	0.538	0.748	2.63990250603685e-20	8.89488750384057e-16
FRMD6	0.5329	0.287	0.123	3.55793261203274e-20	1.19880981429831e-15
ID2	-1.49086	0.153	0.392	3.86344584712055e-20	1.3017494437288e-15
PTGER2	0.443174	0.379	0.181	4.15726378232175e-20	1.40074845881549e-15
GRN	0.57945	0.682	0.487	4.68588568646378e-20	1.57886232319711e-15
TMEM204	0.67569	0.326	0.156	6.1556692062634e-20	2.07409118235839e-15
BDKRB2	0.354106	0.173	0.053	8.5017151604039e-20	2.86456790614649e-15
PRDM1	0.493734	0.242	0.092	1.11139249890339e-19	3.74472588580509e-15
PCDH11X	-0.693088	0.014	0.214	1.31356464622318e-19	4.42592471898439e-15
THBS1	-1.05225	0.106	0.333	1.56861105108349e-19	5.28527807552071e-15
EPSTI1	0.54388	0.501	0.296	1.60183409360822e-19	5.39721979500353e-15
PDPN	0.53317	0.454	0.256	1.7116662302985e-19	5.76728819636777e-15
PXDN	0.378728	0.209	0.072	1.89003653850516e-19	6.3682891128393e-15
MYDGF	0.506728	0.766	0.591	2.44117214858261e-19	8.22528543743426e-15
ARID5B	-0.635613	0.602	0.763	3.47050755407433e-19	1.1693528152698e-14
OSBPL8	-0.64559	0.429	0.615	3.69654902816543e-19	1.24551522955006e-14
FAM101B	0.43554	0.173	0.054	3.81715616555985e-19	1.28615259842374e-14
CPE	-0.828661	0.036	0.245	3.85566949300478e-19	1.29912927897303e-14
SOD3	0.732513	0.774	0.73	5.31772188752435e-19	1.79175321278246e-14
MFAP2	0.536179	0.415	0.218	6.03513383986913e-19	2.03347799600551e-14
DOC2B	0.283777	0.111	0.026	1.32807999622127e-18	4.47483273926795e-14
GPC1	0.516193	0.304	0.141	1.47831027806864e-18	4.98101865092448e-14
PDE4DIP	0.558645	0.393	0.208	1.78940952924229e-18	6.02923646782899e-14
KCTD9	0.437671	0.226	0.087	2.20642620283124e-18	7.43433244781959e-14
RUNX1	0.479206	0.279	0.123	3.53881991693162e-18	1.19236998281094e-13
TNXB	-0.757433	0.095	0.312	4.48330021490156e-18	1.51060317440893e-13
TAPBP	0.582529	0.579	0.387	5.51110302447505e-18	1.85691105306662e-13
ANKRD29	-0.638053	0.095	0.316	6.79626012513495e-18	2.28993188656297e-13
PKM	0.543765	0.666	0.495	7.16736017082793e-18	2.41497033595876e-13
CARD16	0.435677	0.585	0.344	8.07937796428588e-18	2.72226561128648e-13
FXYD1	-0.737936	0.206	0.433	1.00945726884549e-17	3.40126532164799e-13
C9orf3	0.593045	0.443	0.26	1.17593518032669e-17	3.96219599659275e-13
CHIC2	0.533556	0.435	0.249	1.27022113862356e-17	4.27988310447821e-13
FAM13A	-0.644668	0.195	0.422	1.4408840724311e-17	4.85491479364934e-13
MTRNR2L12	-1.1706	0.22	0.452	2.6859164838573e-17	9.04992700070878e-13
OAF	0.449473	0.334	0.163	2.75678662213243e-17	9.28871684461302e-13
C3	0.544196	0.958	0.922	3.34951885465815e-17	1.12858688288852e-12
H3F3A	0.369615	0.983	0.936	3.47156829732844e-17	1.16971022210184e-12
FGF7	-0.721714	0.061	0.264	3.74328223992059e-17	1.26126151791884e-12
CAV2	0.463263	0.262	0.114	4.65836813590625e-17	1.56959055971225e-12
MIER1	0.540298	0.521	0.335	4.92491396735362e-17	1.65940051216013e-12
RND3	-0.7824	0.435	0.615	5.12212881513255e-17	1.72585008297076e-12
EPHB6	-0.62727	0.058	0.257	5.12843950242794e-17	1.72797640594807e-12
RPS8	-0.261504	0.997	1	7.28845231638058e-17	2.45577112348127e-12
GATA3	0.27619	0.103	0.024	7.3532856643521e-17	2.4776160717468e-12
ADAMTS1	-1.0003	0.162	0.372	7.90127361184312e-17	2.66225513077442e-12
PID1	-0.612234	0.07	0.269	8.57557877735986e-17	2.88945551324363e-12
ITM2B	0.320316	0.986	0.958	1.25541906684044e-16	4.23000900381218e-12
MXRA8	0.594949	0.616	0.45	1.41444536969871e-16	4.76583222866283e-12
FAIM2	-0.612842	0.058	0.252	1.48993362144294e-16	5.02018234408983e-12
COL4A2	0.676295	0.49	0.317	1.60278824580222e-16	5.400434715406e-12
S100A13	0.412996	0.925	0.892	1.75278981729891e-16	5.90585001040695e-12
TSPAN4	0.481754	0.755	0.599	1.8350219722269e-16	6.18292303322133e-12
FBXO32	0.588296	0.387	0.214	2.00038721386736e-16	6.74010467840469e-12
GCLC	0.44178	0.234	0.1	2.59367302130517e-16	8.73912187798562e-12
STMN1	0.453352	0.27	0.122	2.95342281036544e-16	9.95126281724531e-12
TNFSF15	0.306901	0.123	0.034	3.13779914039339e-16	1.05725004236415e-11
RRBP1	0.459692	0.816	0.682	3.43112247837987e-16	1.15608240786531e-11
IL11RA	-0.781067	0.081	0.273	3.80957302639457e-16	1.28359753551339e-11
ZFP36L2	-0.565557	0.883	0.935	4.5716567980996e-16	1.54037404155168e-11
MYL12B	0.383226	0.875	0.819	6.22659201205643e-16	2.09798791254229e-11
GFRA1	-0.558556	0.136	0.346	1.0397263022643e-15	3.50325380284934e-11
ALDH2	0.440813	0.777	0.634	1.29170246376302e-15	4.35226228140312e-11
ITGA5	0.428392	0.192	0.075	2.05214941185202e-15	6.9145122282942e-11
SERTAD4-AS1	0.338962	0.203	0.08	2.14842098790444e-15	7.23888967664522e-11
PMAIP1	0.384183	0.128	0.038	2.19224416275734e-15	7.38654748199459e-11
HINT1	0.385401	0.883	0.786	2.1965274023202e-15	7.40097942937769e-11
SLITRK6	0.314483	0.103	0.026	2.36770895369902e-15	7.97775854859349e-11
PTP4A3	0.303887	0.136	0.042	2.53925551000094e-15	8.55576751539716e-11
PCOLCE	0.525177	0.891	0.792	2.85345021411414e-15	9.61441515143617e-11
HLA-A	0.388042	0.989	0.967	3.17147957329983e-15	1.06859832742764e-10
RAMP3	-0.783164	0.226	0.423	3.31490359830938e-15	1.11692361841436e-10
GSTM5	-0.587806	0.086	0.28	3.4298586339514e-15	1.15565656812358e-10
IL3RA	0.388681	0.253	0.114	3.55038627991735e-15	1.19626715315535e-10
FIP1L1	0.456369	0.345	0.183	3.86667855320855e-15	1.30283867171809e-10
GLTSCR2	-0.490114	0.638	0.78	4.50837196033148e-15	1.51905084831409e-10
EMILIN1	0.570159	0.691	0.59	5.08861024135362e-15	1.71455633472169e-10
PLAU	0.403565	0.234	0.1	5.32745697446278e-15	1.79503335297549e-10
CHI3L1	0.443959	0.123	0.036	6.12188845984122e-15	2.0627090976589e-10
CISD1	0.508729	0.437	0.264	6.87411550468891e-15	2.31616447814988e-10
MICAL2	0.270753	0.142	0.046	7.18516069970648e-15	2.4209680461591e-10
ARPC1B	0.490142	0.588	0.411	8.4412903858295e-15	2.84420838260139e-10
TP53INP1	0.350002	0.189	0.074	9.91304282634424e-15	3.34010064990843e-10
ISCU	0.449166	0.808	0.685	1.09521456393597e-14	3.69021595172586e-10
PLEKHA5	0.474355	0.412	0.243	1.1626515709934e-14	3.91743820330517e-10
FKBP5	-0.590035	0.552	0.704	1.20640775327852e-14	4.06487028389664e-10
QPRT	-0.555091	0.053	0.223	1.23851743696176e-14	4.17306065209894e-10
IL1R1	0.520388	0.574	0.393	1.41173355171732e-14	4.75669502915634e-10
TBX2	0.301011	0.131	0.041	1.56517383063037e-14	5.27369670492596e-10
SORCS2	0.314315	0.189	0.074	1.90981516858862e-14	6.43493122904248e-10
KIAA1217	0.394897	0.231	0.104	2.03381464314567e-14	6.85273505861502e-10
CPED1	0.453861	0.27	0.13	2.06027742200993e-14	6.94189874572026e-10
IGFBP5	0.964616	0.855	0.819	2.43462689831838e-14	8.20323187119396e-10
WWP1	-0.569613	0.12	0.306	2.45937983579529e-14	8.28663441872864e-10
CAPG	0.306416	0.198	0.08	2.87056409847835e-14	9.67207867341295e-10
MUSK	-0.555989	0.097	0.28	3.17894545950673e-14	1.0711138831262e-09
IGFBP4	-0.63617	0.532	0.682	3.34822278690814e-14	1.12815018582083e-09
DKK3	0.478231	0.412	0.243	3.87740946874056e-14	1.30645434639744e-09
BTBD3	0.25045	0.123	0.038	3.89553061253861e-14	1.31256008458876e-09
SP5	-0.572417	0.008	0.153	4.83654300102066e-14	1.6296247987639e-09
KLF6	0.526591	0.643	0.471	5.13304487725933e-14	1.72952814094376e-09
BMP1	0.371868	0.206	0.086	5.30475395826061e-14	1.78738379869633e-09
SOX4	0.571628	0.652	0.498	5.69577416951785e-14	1.91913414867734e-09
CENPW	-0.615997	0.017	0.166	5.71462555285579e-14	1.92548593377923e-09
CTC-321K16.1	0.300338	0.156	0.057	6.60062684596781e-14	2.22401520948039e-09
CTSS	0.415643	0.855	0.716	6.63423943699504e-14	2.23534063590111e-09
IGFBP7	0.512109	0.908	0.905	7.25443482834101e-14	2.44430927106122e-09
HIF3A	-0.55051	0.019	0.17	7.65527031477767e-14	2.57936677986119e-09
PKP2	-0.455507	0.011	0.156	9.28937151767615e-14	3.1299608391658e-09
SVIL	0.419926	0.259	0.126	1.07242603375643e-13	3.61343227813892e-09
NPB	-0.539407	0.114	0.3	1.17970060442311e-13	3.97488321654324e-09
IFI27L2	-0.439463	0.708	0.79	1.18905842205105e-13	4.00641344725879e-09
PCDH18	0.443112	0.251	0.118	1.46671880170881e-13	4.94196233047765e-09
C1QTNF3	-0.583605	0.011	0.153	1.53572851847702e-13	5.17448367015646e-09
MTRNR2L8	-0.987828	0.162	0.35	1.87129895285662e-13	6.3051546917551e-09
NES	0.336862	0.203	0.087	2.00118206885305e-13	6.74278286279346e-09
PFN1	0.40349	0.855	0.786	2.10229734187129e-13	7.08348066370111e-09
IFITM3	0.285871	0.964	0.957	2.34148897807171e-13	7.88941296271482e-09
HPGD	-0.599224	0.348	0.546	2.44093215313989e-13	8.22447679678953e-09
VAMP5	0.436596	0.727	0.573	2.45127479238337e-13	8.25932528545653e-09
PDIA6	0.454015	0.749	0.62	2.55198717337028e-13	8.59866558195383e-09
TGFBR3	-0.509311	0.058	0.224	4.02017106643257e-13	1.35455643912379e-08
LAMC1	0.479916	0.423	0.263	4.02279919501178e-13	1.35544196076727e-08
BMP4	0.455728	0.384	0.222	4.84247999114737e-13	1.6316252082172e-08
RHOXF1-AS1	0.251974	0.1	0.028	5.12633454287076e-13	1.72726716087488e-08
ID4	-0.74821	0.089	0.254	5.91609883302171e-13	1.99337034079834e-08
EDIL3	0.391347	0.554	0.365	6.02804284113344e-13	2.0310887548915e-08
MMP23B	-0.568557	0.153	0.335	6.36968402319232e-13	2.14620133477442e-08
SAMHD1	-0.565123	0.279	0.453	7.28784090718164e-13	2.45556511526578e-08
COL1A1	0.563018	0.838	0.765	9.69280606909901e-13	3.26589407692222e-08
PBXIP1	0.363421	0.323	0.174	1.24001151931198e-12	4.17809481316977e-08
C2	0.487293	0.649	0.5	1.2551007572718e-12	4.22893649155161e-08
RGS10	0.407803	0.51	0.349	1.2982708952732e-12	4.37439395453353e-08
BIRC3	0.541967	0.646	0.494	1.56354594549958e-12	5.26821170876628e-08
APOD	0.509451	0.117	0.038	1.64690583930903e-12	5.54908453496783e-08
FAM92A1	0.429636	0.426	0.272	1.75126491371835e-12	5.9007120002826e-08
TMEM98	0.434032	0.565	0.407	1.91929158039181e-12	6.46686105097218e-08
RHOA	0.397449	0.822	0.74	2.64930997101714e-12	8.92658501634514e-08
P4HB	0.4093	0.713	0.57	2.73827137334963e-12	9.22633156536425e-08
HLA-C	0.26804	0.994	0.972	2.76998817285317e-12	9.33319814961146e-08
HSPB8	-0.619128	0.198	0.375	2.97947132043202e-12	1.00390306670637e-07
C4orf48	0.391022	0.32	0.179	2.99197562957783e-12	1.00811626862995e-07
GAPDH	0.338131	0.939	0.917	3.1394836457561e-12	1.05781761960106e-07
RGS3	0.333152	0.206	0.092	3.64424988204313e-12	1.22789355525561e-07
LRRN3	-0.648017	0.025	0.163	3.92539474410127e-12	1.32262250507748e-07
CCDC68	0.370449	0.524	0.346	4.30790701941159e-12	1.45150619112054e-07
BAMBI	0.412125	0.223	0.106	4.57985349164176e-12	1.54313583547378e-07
RASL11A	-0.517833	0.131	0.304	4.87382847258253e-12	1.64218776555196e-07
C1orf54	-0.405956	0.011	0.139	5.03789913863037e-12	1.69746973577012e-07
RPS25	-0.299371	0.983	0.988	5.32034796104444e-12	1.79263804199431e-07
ANXA6	0.427468	0.577	0.41	5.33738809418453e-12	1.79837954445454e-07
NINJ1	0.430585	0.457	0.298	5.48729340678626e-12	1.84888864048256e-07
GEM	-0.686452	0.468	0.634	5.71671537446882e-12	1.92619007827352e-07
CHP1	0.378679	0.284	0.151	6.03403501332845e-12	2.03310775739089e-07
HMCN2	-0.455161	0.033	0.174	6.56279346031985e-12	2.21126762852017e-07
GUK1	0.3878	0.799	0.697	8.27562028285647e-12	2.78838749810566e-07
ARHGAP15	-0.453526	0.017	0.146	8.34444600729914e-12	2.81157763769937e-07
NDRG2	-0.544855	0.331	0.513	8.75395694864869e-12	2.94955825427769e-07
KREMEN1	0.308944	0.153	0.06	9.1936454964512e-12	3.09770691357427e-07
CHL1	0.259444	0.604	0.388	9.35023904712715e-12	3.15046954453902e-07
ACP5	0.439867	0.306	0.171	9.4859755000141e-12	3.19620458497475e-07
TMEM100	0.3079	0.106	0.034	9.5438393907116e-12	3.21570124430637e-07
CR1L	0.279748	0.181	0.078	1.04856313459093e-11	3.53302862569067e-07
TDO2	-0.442923	0.387	0.564	1.23511567857852e-11	4.16159876740248e-07
MAFB	-0.781277	0.287	0.45	1.48284985851636e-11	4.99631431328502e-07
CFHR1	-0.459353	0.006	0.124	1.50699666175694e-11	5.07767455212383e-07
PTTG1IP	0.478387	0.571	0.427	1.58422711065496e-11	5.33789482664081e-07
TNIP2	0.425189	0.312	0.179	1.77527890494474e-11	5.98162474232079e-07
NECAP2	0.432232	0.357	0.217	1.77531325261581e-11	5.9817404733637e-07
UXS1	0.26331	0.214	0.101	2.11423200287348e-11	7.12369331048191e-07
TP53I3	0.430422	0.326	0.192	2.19491700256616e-11	7.39555334844642e-07
LGALS3	0.343093	0.905	0.852	2.27422189018657e-11	7.66276323679464e-07
COL4A1	0.672803	0.326	0.202	2.42883708556744e-11	8.18372367611094e-07
RPL22	-0.267246	0.944	0.971	2.43938348376154e-11	8.21925871018613e-07
TBC1D2B	0.340444	0.331	0.19	2.6136754692101e-11	8.80651812595653e-07
MIR4435-2HG	0.268836	0.187	0.083	2.74220434404589e-11	9.23958331682822e-07
GLIPR2	-0.467445	0.195	0.368	3.02639874319155e-11	1.01971479253096e-06
ADM	-0.960849	0.237	0.393	3.57467433466536e-11	1.20445077032215e-06
COL6A3	0.420876	0.666	0.519	3.72175245632737e-11	1.25400727263494e-06
PTGER3	-0.386664	0.019	0.144	3.75049683399078e-11	1.26369240324485e-06
GRIA4	-0.442644	0.078	0.231	3.80585178877232e-11	1.28234370170894e-06
ATP6AP2	0.351067	0.73	0.59	3.97906486707322e-11	1.34070611631165e-06
CD151	0.416076	0.721	0.631	3.99822229971562e-11	1.34716102166618e-06
NFIB	-0.454798	0.248	0.426	4.03825644034228e-11	1.36065012500893e-06
PSMA1	0.391189	0.638	0.487	4.07401824080008e-11	1.37269970605518e-06
RPL21	-0.250814	0.983	0.985	4.10544930181643e-11	1.38329008775403e-06
RPL36AL	-0.303727	0.852	0.915	4.41381316721089e-11	1.48719020856004e-06
RPL38	-0.302879	0.852	0.896	4.92889722475978e-11	1.66074263091056e-06
C5orf56	0.363432	0.39	0.238	4.99057472511152e-11	1.68152424787908e-06
FAM213A	0.480348	0.39	0.25	4.99797077035305e-11	1.68401627136276e-06
CAPZB	0.387258	0.797	0.722	5.35560384924695e-11	1.80451716096527e-06
GJA1	0.45472	0.301	0.176	5.87804508194682e-11	1.98054850991116e-06
TYMP	0.476088	0.783	0.746	6.36781145099907e-11	2.14557039029963e-06
ADRA2A	-0.565529	0.039	0.17	6.42140412751534e-11	2.16362790672502e-06
ISOC1	-0.477934	0.192	0.362	6.82251806994532e-11	2.29877923848738e-06
EZR	0.383686	0.29	0.161	7.10083327169776e-11	2.39255476256584e-06
SH3BP5	-0.480759	0.084	0.228	7.15827429329033e-11	2.41190894038124e-06
MEIS1	-0.440624	0.058	0.197	7.3609609307982e-11	2.48020217602315e-06
SPARC	0.45096	0.758	0.665	7.66950148351124e-11	2.58416182985428e-06
CCND3	0.412593	0.415	0.275	8.32390760917533e-11	2.80465742983554e-06
ABCC3	-0.445739	0.058	0.196	9.12261513221263e-11	3.07377394264772e-06
RTN3	-0.444789	0.234	0.405	9.29740438008778e-11	3.13266743182678e-06
GPSM3	0.257647	0.123	0.045	9.72992931023534e-11	3.27840238179069e-06
PDIA4	0.336732	0.421	0.267	9.74638884340759e-11	3.28394825689775e-06
NXN	0.363674	0.373	0.232	1.00506239639446e-10	3.38645723841151e-06
VGLL4	0.433214	0.432	0.291	1.3324063176779e-10	4.48940984678391e-06
TCEB2	0.353035	0.791	0.7	1.35243767336719e-10	4.5569034966434e-06
ITM2C	0.36875	0.591	0.449	1.37351789162109e-10	4.6279311840281e-06
GADD45B	-0.832814	0.685	0.777	1.5121738623529e-10	5.09511861181185e-06
C16orf89	-0.363097	0.256	0.449	1.51750627682455e-10	5.11308564913264e-06
FARP1	0.388418	0.345	0.211	1.7771553999516e-10	5.98794740459693e-06
FBLN1	-0.488781	0.677	0.781	1.8469780180476e-10	6.2232077340096e-06
PTGFR	-0.433632	0.067	0.203	1.91803295003639e-10	6.4626202218526e-06
MTRNR2L10	-0.722928	0.111	0.266	1.92028744179132e-10	6.47021650637167e-06
CXCR4	0.471208	0.37	0.224	2.01462193867348e-10	6.78806716016643e-06
TMEM14C	0.355158	0.78	0.675	2.13806544960499e-10	7.20399772589904e-06
CFH	-0.579208	0.724	0.791	2.16102420252316e-10	7.28135494798154e-06
PNRC1	-0.444744	0.769	0.867	2.47980998310094e-10	8.35547175706032e-06
CCL2	-1.0969	0.295	0.452	2.49742667450436e-10	8.41482943707498e-06
EIF3E	-0.324999	0.635	0.789	2.65958379044401e-10	8.96120162352204e-06
RNF207	0.354521	0.237	0.123	2.66772091140023e-10	8.98861883887193e-06
CELF2	-0.398375	0.086	0.229	2.76112092807702e-10	9.30332085506273e-06
CTSA	0.380546	0.451	0.31	2.88580129725595e-10	9.72341889097419e-06
DNAJB1	-0.929741	0.501	0.65	2.92326100287165e-10	9.84963562307574e-06
TMEM30A	0.411351	0.482	0.34	3.05634642143258e-10	1.02980536323749e-05
EDEM2	0.340637	0.231	0.119	3.12320375514901e-10	1.05233227325991e-05
TSPAN8	-0.522994	0.011	0.12	3.12772284907144e-10	1.05385493676613e-05
PPP1R14B	0.35548	0.32	0.191	3.12806200019208e-10	1.05396921034472e-05
CDC42EP3	0.405549	0.365	0.228	3.4072344660111e-10	1.14803358097778e-05
RSPO2	-0.469676	0.022	0.14	3.41197530388419e-10	1.14963095889074e-05
HEXA	0.441008	0.415	0.273	3.43771384422044e-10	1.15830330267164e-05
CXCL1	-1.09082	0.109	0.25	3.56639698700999e-10	1.20166180080315e-05
ZBTB16	-0.460254	0.574	0.703	3.64756469171551e-10	1.22901044722662e-05
ZEB1	0.399424	0.251	0.137	3.70875305087753e-10	1.24962725296267e-05
S100A3	0.271852	0.153	0.065	3.85897591770536e-10	1.30024334571164e-05
GPX4	0.375652	0.819	0.774	4.02187434523633e-10	1.35513034188393e-05
PITX1	0.420566	0.329	0.2	4.33023452140113e-10	1.4590292196409e-05
GATM	0.320597	0.173	0.08	4.37540984976208e-10	1.47425059477884e-05
RPL10A	-0.275423	0.972	0.984	4.74968794173964e-10	1.60035985508975e-05
CFD	-0.993405	0.265	0.41	4.79523131300837e-10	1.61570523860504e-05
PRKAR2B	0.4707	0.638	0.508	5.34185813548179e-10	1.79988568016923e-05
BNC2	-0.372889	0.05	0.18	5.34646475105564e-10	1.80143783322069e-05
ECE1	0.330488	0.279	0.158	5.69034191089201e-10	1.91730380345595e-05
GLI3	-0.391412	0.025	0.14	6.64459725323061e-10	2.23883059850352e-05
CRYAB	-1.07696	0.334	0.478	7.37969966486033e-10	2.48651600507804e-05
CXCL6	-0.602637	0.019	0.129	7.4872289868768e-10	2.52274693483827e-05
CIRBP	-0.308872	0.9	0.937	8.10553129127803e-10	2.73107771328322e-05
PHLDB1	0.268674	0.234	0.121	8.57350612229716e-10	2.88875715284681e-05
SULF1	0.531997	0.49	0.346	8.61665976809302e-10	2.90329734226126e-05
AFF3	0.325768	0.181	0.086	9.09943752781475e-10	3.0659644806219e-05
SGCB	0.365384	0.396	0.261	9.9593191863614e-10	3.35569300665261e-05
LOXL1	-0.451314	0.251	0.414	1.25502359145787e-09	4.22867648905815e-05
CFL1	0.302759	0.861	0.798	1.30825765423524e-09	4.40804334018023e-05
NR2F2	-0.410388	0.345	0.509	1.34970258321946e-09	4.54768788389966e-05
RPLP2	-0.294352	0.978	0.982	1.41914098031023e-09	4.78165361905728e-05
CDC42EP2	0.303993	0.173	0.08	1.49876860888073e-09	5.04995095076273e-05
IL34	0.337384	0.652	0.51	1.59936243534421e-09	5.38889178964877e-05
FOXF1	0.441859	0.398	0.271	1.63921609878548e-09	5.52317472324779e-05
HLA-E	-0.40013	0.799	0.862	1.73716441124203e-09	5.85320176723889e-05
MYL9	-0.41301	0.713	0.805	1.88400571856203e-09	6.3479688681229e-05
PDLIM5	-0.369342	0.106	0.247	1.92176855789872e-09	6.47520697898394e-05
PTS	0.359055	0.351	0.22	2.08295605449396e-09	7.01831213001195e-05
LPAR1	-0.463908	0.181	0.335	2.15552007974035e-09	7.26280935667715e-05
MID1	-0.369305	0.042	0.16	2.22029147163783e-09	7.48105008453652e-05
HOTAIRM1	0.329174	0.195	0.097	2.45765882133908e-09	8.2808356326199e-05
FOXF2	0.326941	0.262	0.149	2.52183221036324e-09	8.4970614495979e-05
IL15	-0.39892	0.12	0.26	2.8523139343664e-09	9.61058657045416e-05
NFIA	-0.391188	0.521	0.652	2.90123707006533e-09	9.77542818387812e-05
MAFF	-0.812498	0.173	0.304	2.99571291167846e-09	0.000100938
CALU	0.410752	0.526	0.41	3.12545215786045e-09	0.000105309
MEIS2	-0.387316	0.067	0.191	3.13876011744997e-09	0.000105757
SMTN	0.27156	0.22	0.114	3.26458811493962e-09	0.000109997
FGF2	0.367008	0.284	0.17	3.35296860280161e-09	0.000112975
RPL37A	-0.284561	0.919	0.947	3.52097971604618e-09	0.000118636
ARL4C	-0.371614	0.078	0.208	3.72744736608973e-09	0.000125593
THBD	0.401622	0.192	0.096	3.80061654977749e-09	0.000128058
MVP	0.40413	0.443	0.314	3.82393208394033e-09	0.000128844
INHBA	0.315253	0.248	0.137	4.0841210872156e-09	0.00013761
FTH1	0.25646	1	1	4.20772574733149e-09	0.000141775
PTGER1	-0.376142	0.025	0.132	4.28661853616084e-09	0.000144433
KCTD12	-0.42915	0.142	0.281	4.58890801678516e-09	0.000154619
DUSP1	-0.516469	0.76	0.841	4.58980968001355e-09	0.000154649
APP	0.357093	0.641	0.528	4.80594493599244e-09	0.000161932
TMEM59	0.333365	0.861	0.836	4.84135660356303e-09	0.000163125
RPL13A	-0.466504	0.85	0.909	5.07474671462434e-09	0.000170989
RPL31	-0.516208	0.68	0.772	5.71054461554355e-09	0.000192411
RPL23A	-0.317774	0.978	0.984	5.872178290487e-09	0.000197857
HTATIP2	0.349794	0.214	0.115	5.91459057422428e-09	0.000199286
FBXO21	0.351191	0.373	0.242	6.22716605561361e-09	0.000209818
MXD4	0.324415	0.39	0.256	6.61271237305004e-09	0.000222809
TNFSF10	0.317136	0.799	0.699	7.24322029755956e-09	0.000244053
NID1	0.334744	0.376	0.246	7.819853435419e-09	0.000263482
TPD52L1	-0.482456	0.017	0.114	7.82695458348384e-09	0.000263721
SERPINB1	0.365428	0.46	0.332	7.98603595519046e-09	0.000269081
SOD2	-0.459754	0.844	0.906	8.42586598987503e-09	0.000283901
ABCC4	0.288443	0.198	0.102	8.72409443647059e-09	0.00029395
FNDC1	-0.379215	0.125	0.264	8.8615393078259e-09	0.000298581
OPTN	0.404456	0.515	0.406	9.14461396860036e-09	0.000308119
NCAM1	-0.346553	0.045	0.157	9.41450774750479e-09	0.000317212
SCPEP1	0.556468	0.543	0.426	1.01770799000695e-08	0.000342907
ISG15	0.413203	0.354	0.226	1.04512465049593e-08	0.000352144
APCDD1	-0.471908	0.084	0.202	1.07226610179566e-08	0.000361289
RPL7	-0.353552	0.953	0.956	1.15798721304215e-08	0.000390172
FTL	-0.250969	0.994	0.998	1.25959075873297e-08	0.000424407
EFEMP2	0.356893	0.632	0.53	1.45025878491261e-08	0.00048865
SUMO3	-0.392511	0.203	0.352	1.5583391628341e-08	0.000525067
HYAL2	0.298938	0.214	0.116	1.60690515515394e-08	0.000541431
PGM1	0.434422	0.376	0.252	1.61279225202727e-08	0.000543414
LEPROT	0.310524	0.766	0.672	1.62402929087447e-08	0.0005472
EMC7	0.333673	0.499	0.376	1.66968077249473e-08	0.000562582
PTPRD	-0.361018	0.019	0.116	1.67389192026448e-08	0.000564001
ANTXR2	0.366345	0.362	0.24	1.71000680532931e-08	0.00057617
ATP5E	0.320321	0.813	0.778	1.83467355316954e-08	0.000618175
GSTO1	0.357281	0.593	0.483	2.0348965422524e-08	0.000685638
FBXO6	0.287914	0.209	0.113	2.06250529732689e-08	0.000694941
PDLIM3	-0.407884	0.663	0.749	2.11756858864195e-08	0.000713494
AKAP12	-0.432569	0.384	0.521	2.38411700006725e-08	0.000803304
GGT5	-0.4298	0.34	0.484	2.4986867354686e-08	0.000841908
ITGB8	0.296312	0.223	0.124	2.60663405808385e-08	0.000878279
ZFAS1	-0.341935	0.691	0.789	2.64414895868017e-08	0.00089092
CYP27A1	0.350236	0.376	0.255	2.66058174852506e-08	0.000896456
AXL	0.303753	0.237	0.132	3.11479902993816e-08	0.0010495
IKBIP	0.429568	0.323	0.211	3.13696068561599e-08	0.00105697
ATP6AP1	0.294446	0.345	0.223	3.23333457054463e-08	0.00108944
FAT1	0.279855	0.259	0.15	3.24306132789115e-08	0.00109272
RAB8B	-0.427787	0.242	0.382	3.3507880038671e-08	0.00112901
LSAMP	0.318341	0.635	0.512	3.46104316531129e-08	0.00116616
GNAS	0.287817	0.811	0.722	3.56459014265556e-08	0.00120105
EPAS1	0.416244	0.337	0.221	3.61073494211806e-08	0.0012166
GNG11	0.264881	0.499	0.359	3.75096560752486e-08	0.00126385
ANXA4	0.366162	0.451	0.328	4.07392831561214e-08	0.00137267
MASP1	-0.320003	0.028	0.127	4.0810179002054e-08	0.00137506
DYNC1I2	0.332703	0.468	0.344	4.09291101213544e-08	0.00137907
VEGFC	-0.317993	0.036	0.135	4.14434537655739e-08	0.0013964
ATOX1	0.355202	0.632	0.524	4.37013437348608e-08	0.00147247
ZBTB20	-0.412425	0.187	0.321	4.5295825494768e-08	0.0015262
LY6E	0.35012	0.786	0.68	4.55567173486656e-08	0.00153499
PPIA	0.268008	0.9	0.866	4.62757928166986e-08	0.00155922
SVEP1	-0.374427	0.05	0.156	4.66666621282775e-08	0.00157239
GDE1	0.303396	0.265	0.156	4.93317789583543e-08	0.00166218
OS9	0.320378	0.643	0.504	6.02502946147288e-08	0.00203007
COX5A	0.310639	0.479	0.349	6.11380552970479e-08	0.00205999
RPS27L	0.318672	0.805	0.702	6.69341168067697e-08	0.00225528
FXYD5	0.375244	0.295	0.19	6.71958374969128e-08	0.0022641
MAZ	0.320212	0.34	0.226	6.93779656723948e-08	0.00233762
PSMB5	0.362282	0.613	0.501	7.49723903119352e-08	0.00252612
CASC15	0.292437	0.162	0.081	7.65634586717863e-08	0.00257973
CNTN1	-0.251404	0.025	0.119	8.45149003234449e-08	0.00284765
METTL7A	-0.354993	0.334	0.474	8.52657118358975e-08	0.00287294
ARPC2	0.328218	0.671	0.576	8.58400260378354e-08	0.00289229
GPNMB	-0.353614	0.031	0.128	8.714103569686e-08	0.00293613
PLPP3	-0.473966	0.292	0.433	8.95034471525911e-08	0.00301573
LTBP2	0.299916	0.496	0.366	8.97449506047141e-08	0.00302387
TFPI	0.319948	0.546	0.418	9.67266509659843e-08	0.00325911
PHF19	-0.303128	0.031	0.124	1.01159465700276e-07	0.00340847
FAM107A	-0.382167	0.331	0.472	1.01806795696337e-07	0.00343028
SQRDL	0.407321	0.279	0.18	1.13069760300257e-07	0.00380977
VKORC1	0.28732	0.582	0.46	1.13561420364271e-07	0.00382634
PSMA7	0.320835	0.783	0.712	1.15289960117203e-07	0.00388458
S100A10	0.258642	0.841	0.806	1.17098802096972e-07	0.00394553
LMNA	0.303156	0.838	0.79	1.19305322326878e-07	0.00401987
CRMP1	0.253938	0.162	0.082	1.3260567052243e-07	0.00446802
GRAMD3	-0.29782	0.039	0.136	1.37957009518676e-07	0.00464832
ACVRL1	0.317424	0.398	0.282	1.41165645746842e-07	0.00475644
PLAC9	-0.427446	0.418	0.547	1.41983927186484e-07	0.00478401
NLRP1	-0.3722	0.203	0.336	1.47544890798453e-07	0.00497138
EPHA3	-0.308303	0.05	0.151	1.5089614913109e-07	0.00508429
KLF2	0.566993	0.421	0.312	1.59376707499415e-07	0.00537004
DLL1	0.256568	0.323	0.211	1.65861399897887e-07	0.00558853
RNF150	-0.346372	0.103	0.22	1.67141872880355e-07	0.00563168
GNA11	0.300098	0.295	0.19	1.80199254699023e-07	0.00607163
MTRNR2L1	-0.432292	0.053	0.156	1.8060916505638e-07	0.00608545
MPG	0.366632	0.474	0.37	1.85377312794483e-07	0.0062461
IFNGR1	-0.351794	0.379	0.511	1.92247340051458e-07	0.00647758
SEPT11	0.314168	0.579	0.454	1.95985014353524e-07	0.00660352
PIGK	0.321317	0.195	0.108	1.98281781182619e-07	0.00668091
DAP	0.296364	0.354	0.239	2.06005982013475e-07	0.00694117
MAOB	-0.27367	0.031	0.12	2.08625403111036e-07	0.00702942
PAPPA	0.320056	0.139	0.068	2.10967367751596e-07	0.00710833
TSC22D3	0.250398	0.972	0.943	2.13383454592657e-07	0.00718974
HMGB1	0.255537	0.93	0.903	2.13828663453201e-07	0.00720474
FOSB	-0.628659	0.585	0.663	2.17758616139584e-07	0.00733716
CTSZ	0.30204	0.582	0.465	2.18976487614951e-07	0.00737819
FAM105A	0.275066	0.318	0.198	2.26807198843615e-07	0.00764204
PAM	-0.373506	0.142	0.26	2.27555636506864e-07	0.00766726
AKR1B1	0.335928	0.354	0.241	2.47863149502183e-07	0.0083515
CTDSPL	0.316807	0.384	0.275	2.63300494732202e-07	0.00887165
RBMS3	0.343153	0.409	0.292	2.65502657731508e-07	0.00894585
IL32	0.340562	0.627	0.526	2.72825076427949e-07	0.00919257
NET1	-0.327107	0.025	0.112	2.76374446822604e-07	0.00931216
HSPB6	-0.409209	0.022	0.108	2.90558695051825e-07	0.00979008
RAI2	-0.331438	0.187	0.316	3.04089570245011e-07	0.010246
MPST	0.264624	0.334	0.218	3.19217740365929e-07	0.0107557
SSR2	0.27105	0.833	0.765	3.33244260641339e-07	0.0112283
DAB2	-0.340909	0.15	0.276	3.7097397994554e-07	0.0124996
SLC7A7	0.285452	0.206	0.117	3.79627373569312e-07	0.0127912
FLRT2	-0.311202	0.109	0.224	3.86825941158971e-07	0.0130337
NFE2L3	0.33041	0.315	0.21	3.89485374451431e-07	0.0131233
TTLL7	-0.356533	0.064	0.163	4.13182979279483e-07	0.0139218
ASPN	-0.357804	0.045	0.14	4.16261350467796e-07	0.0140255
DYNLL1	0.283571	0.838	0.774	4.32317960154654e-07	0.0145665
CLIC1	0.293649	0.73	0.643	4.42407044023024e-07	0.0149065
TMEM9B	0.316322	0.315	0.208	4.44994550952092e-07	0.0149936
RPS20	-0.554195	0.591	0.676	4.61426189702161e-07	0.0155473
SPSB3	0.268783	0.348	0.234	4.82338158202751e-07	0.0162519
ANXA5	0.29337	0.797	0.734	4.99352603042243e-07	0.0168252
OSTC	0.347236	0.649	0.568	5.11485595422321e-07	0.017234
FAM162A	-0.351593	0.234	0.357	5.34506295486193e-07	0.0180097
TXNL1	0.295653	0.507	0.404	5.46288460800582e-07	0.0184066
MOXD1	0.356015	0.357	0.249	5.8789967049918e-07	0.0198087
BAZ1A	0.308129	0.237	0.144	6.02709424293186e-07	0.0203077
GRK5	0.303585	0.298	0.192	6.21814365160677e-07	0.0209514
ADAMTSL1	0.27244	0.234	0.139	6.34130444300428e-07	0.0213664
ITPR2	0.3171	0.32	0.215	6.53026639931804e-07	0.0220031
RAB34	0.307244	0.646	0.555	7.42908892088956e-07	0.0250316
PSMB1	0.275141	0.805	0.721	7.67415622138662e-07	0.0258573
EIF4A2	-0.330607	0.719	0.787	8.14945660907529e-07	0.0274588
LRPAP1	0.277102	0.649	0.564	8.39490487113031e-07	0.0282858
FKBP2	0.291788	0.685	0.605	8.47711552094717e-07	0.0285628
ADGRL2	-0.331604	0.078	0.178	9.39760821410508e-07	0.0316643
ITGAV	0.276596	0.482	0.367	9.63339274483444e-07	0.0324588
IL4I1	-0.390859	0.103	0.206	9.77447703178397e-07	0.0329341
PALLD	0.385529	0.699	0.645	9.83008272786298e-07	0.0331215
CCDC80	-0.635765	0.421	0.518	9.88779459519299e-07	0.0333159
ACER3	-0.253124	0.031	0.114	1.01815550046746e-06	0.0343057
EMP2	0.311073	0.708	0.609	1.04754462878083e-06	0.035296
PSD3	0.297327	0.295	0.195	1.05306024863964e-06	0.0354818
PCDH7	-0.272176	0.028	0.109	1.09564554148478e-06	0.0369167
AGL	0.2778	0.209	0.123	1.12750698132935e-06	0.0379902
SERPINE2	-0.518113	0.479	0.58	1.13337915202324e-06	0.0381881
PRDX2	0.316063	0.788	0.704	1.16000886386028e-06	0.0390853
NFIL3	-0.330746	0.067	0.163	1.22881592258791e-06	0.0414037
FAM13C	-0.425991	0.114	0.221	1.23328254260761e-06	0.0415542
AGTRAP	0.304243	0.407	0.302	1.30357558109413e-06	0.0439227
RNF146	-0.295833	0.15	0.272	1.31763879409842e-06	0.0443965
TMOD3	0.281347	0.468	0.349	1.34237359248353e-06	0.0452299
SMOC2	0.266192	0.298	0.195	1.35051718484989e-06	0.0455043
FIBIN	-0.408547	0.033	0.115	1.36113647897549e-06	0.0458621
SLC25A37	0.312621	0.37	0.268	1.36686029920078e-06	0.046055
DYNLT3	0.309412	0.226	0.139	1.39522119332691e-06	0.0470106
TMX3	0.301085	0.237	0.148	1.43065551609741e-06	0.0482045
IMPDH2	-0.323687	0.29	0.42	1.43517080295438e-06	0.0483566
CD24	0.310607	0.805	0.714	1.44555962508132e-06	0.0487067
EIF4G2	0.254265	0.682	0.596	1.48586772235254e-06	0.0500648
SPARCL1	0.381942	0.811	0.776	1.48653626473716e-06	0.0500874
PSMA5	0.306068	0.39	0.286	1.48806675830621e-06	0.0501389
ATP6V1G1	0.320353	0.691	0.593	1.53380823708139e-06	0.0516801
COL18A1	-0.42126	0.345	0.454	1.5689275284683e-06	0.0528634
TSTD1	-0.279223	0.064	0.158	1.58754913712224e-06	0.0534909
APOL1	0.29565	0.295	0.197	1.6100755256914e-06	0.0542499
CSRP2	-0.419488	0.412	0.522	1.61357513669382e-06	0.0543678
PSMD8	0.28182	0.607	0.507	1.62055445801087e-06	0.054603
H2AFX	-0.409409	0.128	0.231	1.77737961539452e-06	0.059887
C9orf142	0.297641	0.448	0.341	1.79848821734028e-06	0.0605983
PLEKHF1	-0.338623	0.134	0.242	1.82552276455106e-06	0.0615092
ACP1	0.313038	0.435	0.325	1.84831134457227e-06	0.062277
NFE2L2	0.337862	0.543	0.44	1.85850636670445e-06	0.0626205
BMP2K	-0.343455	0.134	0.242	1.88121702492145e-06	0.0633857
RABAC1	0.266557	0.816	0.75	1.88458984186805e-06	0.0634994
ARHGAP29	-0.283898	0.078	0.175	1.91707916837845e-06	0.0645941
NCK1	0.348992	0.351	0.248	1.92179405985786e-06	0.0647529
GRB2	0.324297	0.359	0.256	1.99027173024446e-06	0.0670602
AOC3	-0.259525	0.036	0.116	2.11528443112889e-06	0.0712724
CTD-3252C9.4	0.36819	0.279	0.18	2.15203275079166e-06	0.0725106
CDC37L1	-0.380093	0.301	0.414	2.1817211842071e-06	0.0735109
VWA5A	0.328136	0.295	0.198	2.22181960459754e-06	0.074862
SAV1	-0.299989	0.156	0.266	2.27568959173989e-06	0.0766771
ALKBH7	0.307835	0.513	0.409	2.51085133701491e-06	0.0846006
FZD7	-0.337638	0.139	0.25	2.55115656565382e-06	0.0859587
ATP5B	0.266597	0.666	0.554	2.56192119939392e-06	0.0863214
C19orf53	0.252707	0.691	0.583	2.59638483509628e-06	0.0874826
DNAJB4	-0.350064	0.175	0.288	2.65962023146728e-06	0.0896132
TACC1	-0.345852	0.474	0.579	2.66602490174549e-06	0.089829
POLR2L	0.292455	0.674	0.573	2.69181012764247e-06	0.0906979
FDCSP	-2.61006	0.245	0.336	2.78067590112559e-06	0.0936921
MUM1	0.284387	0.315	0.216	2.80299546325412e-06	0.0944441
APOC1	-0.433382	0.145	0.255	2.86462162464291e-06	0.0965206
WNT2B	-0.26789	0.045	0.129	2.88862401288233e-06	0.0973293
PIK3IP1	0.35963	0.315	0.221	2.90774050458693e-06	0.0979734
SSBP2	-0.303524	0.178	0.295	3.26122680531766e-06	0.109884
ETS2	0.282743	0.549	0.432	3.32204319848305e-06	0.111933
FAM198B	-0.289736	0.1	0.2	3.35166781754049e-06	0.112931
PSMA2	0.279523	0.426	0.317	3.36163174248386e-06	0.113267
TMEM163	-0.294399	0.061	0.148	3.36678259997028e-06	0.11344
FABP4	-0.757463	0.033	0.11	3.4497931919257e-06	0.116237
NDUFC2	0.262057	0.646	0.54	3.58929151485173e-06	0.120938
NDUFB4	0.318774	0.627	0.553	3.66428623969892e-06	0.123464
IL10RB	0.256566	0.265	0.172	3.6858146151343e-06	0.12419
MINOS1	0.260679	0.671	0.574	3.74859464605526e-06	0.126305
TBCB	0.257095	0.571	0.463	3.80835049667386e-06	0.128319
ALDH3A2	-0.319295	0.117	0.22	3.87194769055595e-06	0.130461
PSIP1	-0.335497	0.365	0.489	3.89635755923841e-06	0.131284
PPIC	0.318486	0.476	0.376	3.96349187349071e-06	0.133546
SMARCD2	-0.258992	0.086	0.183	4.32586361918012e-06	0.145756
LHFP	0.269123	0.51	0.394	4.44971582309804e-06	0.149929
PPP1R2	0.262276	0.318	0.22	4.4734747986117e-06	0.150729
STAT3	0.298231	0.758	0.682	4.59483115819944e-06	0.154818
FSTL1	0.292728	0.513	0.407	4.74554640370023e-06	0.159896
NDUFB11	0.26601	0.616	0.534	4.81348162730013e-06	0.162185
ACTB	-0.347502	0.897	0.916	5.08332437145125e-06	0.171278
TNFRSF14	0.251698	0.393	0.288	5.10021910847949e-06	0.171847
RBX1	0.280759	0.604	0.495	5.28225394170129e-06	0.17798
PHLDB2	-0.259857	0.056	0.143	5.37315705338834e-06	0.181043
TMED9	0.278992	0.721	0.629	5.47749114006462e-06	0.184559
SRGAP1	-0.336484	0.139	0.24	5.64207536154908e-06	0.190104
ICK	0.253888	0.175	0.1	5.68533474460964e-06	0.191562
RAB2A	0.276615	0.63	0.537	5.7907847242363e-06	0.195115
TNFRSF1A	0.29751	0.585	0.487	5.82095619005876e-06	0.196131
FERMT2	0.284524	0.46	0.35	6.14287384399557e-06	0.206978
LUZP1	0.279786	0.34	0.242	6.86498471223081e-06	0.231309
CD164	0.340646	0.565	0.46	7.04499664985689e-06	0.237374
ENC1	0.324801	0.345	0.247	7.09666080630348e-06	0.239115
TMEM106C	-0.284921	0.142	0.244	7.35355961663908e-06	0.247771
EMB	-0.28122	0.114	0.213	7.52857823790717e-06	0.253668
LTBP1	-0.314049	0.315	0.426	7.58852736837876e-06	0.255688
ITM2A	0.361715	0.184	0.107	7.71127153133543e-06	0.259824
CLEC2B	-0.259674	0.237	0.355	7.75941737841561e-06	0.261446
DYNLT1	0.299721	0.591	0.505	7.96343958383855e-06	0.26832
ASCC3	0.278353	0.256	0.171	8.80276347112038e-06	0.2966
MYH9	0.30448	0.49	0.402	8.96139002646759e-06	0.301945
DNAJC15	0.372224	0.421	0.335	9.62629295072238e-06	0.324348
CCDC107	0.308563	0.334	0.248	9.67652938808728e-06	0.326041
CNN3	0.302075	0.766	0.693	9.67882124231594e-06	0.326118
HLA-DRB1	-0.341977	0.554	0.679	9.92583945092976e-06	0.334441
DSP	0.261197	0.198	0.122	1.0569229164512e-05	0.35612
ADCK3	-0.253676	0.103	0.197	1.10939103023091e-05	0.373798
C21orf62	-0.372455	0.067	0.151	1.11967750505223e-05	0.377264
SPRY1	0.297316	0.323	0.226	1.19062430136418e-05	0.401169
RP11-160E2.6	-0.370644	0.128	0.227	1.19525514894932e-05	0.402729
TRIP12	0.26543	0.265	0.18	1.32367291683839e-05	0.445998
VWA1	0.281461	0.465	0.372	1.39569543185991e-05	0.470266
TNS3	0.307017	0.493	0.396	1.4355472471679e-05	0.483693
RERG	-0.338564	0.251	0.359	1.4493922984374e-05	0.488358
ACTN1	0.302106	0.591	0.502	1.45388073835573e-05	0.489871
MITF	-0.295364	0.145	0.244	1.47945807964966e-05	0.498489
FKBP1A	-0.412376	0.646	0.686	1.53219648846623e-05	0.516258
LNPEP	0.278455	0.228	0.151	1.57289890442594e-05	0.529973
CITED4	-0.297903	0.061	0.142	1.5795161000434e-05	0.532202
CUTC	-0.285425	0.148	0.248	1.62368807937734e-05	0.547085
RSBN1L	0.31667	0.446	0.356	1.63079776704171e-05	0.549481
BACE2	-0.302693	0.187	0.292	1.63966912093453e-05	0.55247
LDHA	0.265479	0.76	0.72	1.82210261076327e-05	0.613939
SPPL2A	0.251115	0.437	0.338	1.83077312343154e-05	0.616861
SYNPO2	-0.331813	0.298	0.41	1.85006057138151e-05	0.623359
CRYBG3	-0.314117	0.315	0.423	1.96592631500538e-05	0.662399
BNIP3	0.253658	0.279	0.191	1.98067913988753e-05	0.66737
CXCL2	-0.800038	0.17	0.267	1.98541372233577e-05	0.668965
C6orf48	-0.300012	0.426	0.527	2.0695304948655e-05	0.697308
GFOD1	-0.299574	0.064	0.144	2.07918077245776e-05	0.700559
PABPC1	-0.262681	0.657	0.737	2.13314824490255e-05	0.718743
NUCB2	0.285286	0.504	0.413	2.18257665323496e-05	0.735397
MEG3	-0.649228	0.415	0.488	2.40780548186541e-05	0.811286
PLXDC1	-0.328606	0.134	0.225	2.4604456245304e-05	0.829023
NUCKS1	-0.26223	0.682	0.777	2.48807542691358e-05	0.838332
NFKBIA	-0.267432	0.908	0.933	2.57118235393851e-05	0.866334
HMGN3	-0.305666	0.499	0.599	2.58152339788722e-05	0.869818
ILK	0.283806	0.538	0.454	2.61068025224294e-05	0.879643
MANF	0.346798	0.373	0.28	2.64540147565539e-05	0.891342
EGR1	-0.781402	0.721	0.703	2.77423648645662e-05	0.934751
TWIST1	-0.264643	0.056	0.131	2.78447676153577e-05	0.938202
BTG1	-0.530106	0.699	0.768	2.81657759603352e-05	0.949018
CHMP5	0.337992	0.49	0.414	2.8205811533252e-05	0.950367
CMTM6	0.268205	0.398	0.304	2.83394785984391e-05	0.95487
USF3	-0.257231	0.097	0.184	2.85577632829061e-05	0.962225
RARRES1	-0.807992	0.345	0.42	2.89651936086258e-05	0.975953
RBP1	0.301394	0.646	0.577	3.01164402956602e-05	1
SEC11A	0.26612	0.749	0.679	3.13220740296318e-05	1
SPIB	-0.317755	0.128	0.218	3.21538662390729e-05	1
SERPINB6	0.306896	0.521	0.426	3.28741546101472e-05	1
VIPR2	-0.266092	0.056	0.13	3.34167978699962e-05	1
RBM3	0.267674	0.529	0.444	3.38264211678434e-05	1
AC013461.1	-0.305832	0.198	0.296	3.54781664407093e-05	1
AP1S2	-0.256762	0.081	0.165	3.72819289447912e-05	1
SPCS3	0.273125	0.343	0.257	4.12320797870312e-05	1
SMARCA2	-0.265814	0.134	0.229	4.13393755703982e-05	1
PRPS2	-0.258302	0.148	0.244	4.40825816614717e-05	1
DNPH1	0.286636	0.501	0.42	4.41488524239468e-05	1
ACTR1A	0.25922	0.273	0.192	4.45537908662055e-05	1
BEX4	-0.258131	0.201	0.298	4.75717844233019e-05	1
NRP1	-0.251696	0.058	0.132	4.89408405934169e-05	1
MTHFD2	-0.312604	0.084	0.164	4.89543528140196e-05	1
FBLIM1	0.255743	0.426	0.325	4.97486651346275e-05	1
ARHGAP42	0.252322	0.276	0.193	4.98333401257953e-05	1
RCN2	0.263682	0.415	0.322	5.08750604824345e-05	1
CREG1	-0.29434	0.29	0.387	5.4460936278436e-05	1
ARHGAP10	-0.349076	0.203	0.292	5.46705083010678e-05	1
DIAPH2	-0.290077	0.212	0.31	5.70082741858547e-05	1
RNF216	-0.253213	0.125	0.215	5.80299477651872e-05	1
DCLK1	-0.322866	0.148	0.236	5.92557828951746e-05	1
RTF1	0.269494	0.557	0.48	5.95913397631702e-05	1
RPL23	-0.253749	0.83	0.87	6.33635793634483e-05	1
CCL11	-0.92133	0.072	0.145	6.51710256595766e-05	1
C12orf75	-0.313551	0.139	0.226	6.51922256388519e-05	1
CES1	-0.29976	0.15	0.242	6.54013556896275e-05	1
HEG1	0.260942	0.217	0.143	6.57035993225203e-05	1
MYO1C	0.257111	0.357	0.266	6.58944633072854e-05	1
EIF5A	0.267145	0.602	0.558	7.43101661458727e-05	1
GYPC	0.255251	0.663	0.601	7.76141777175753e-05	1
INTS6	-0.374548	0.164	0.253	9.14621192036028e-05	1
FXYD6	0.280418	0.63	0.552	9.2004274258962e-05	1
VAPA	0.304712	0.621	0.538	9.40257031032281e-05	1
EIF4E2	0.278443	0.262	0.186	9.60519792120329e-05	1
DNAJC3	0.307429	0.487	0.409	9.69883239851401e-05	1
CHCHD10	0.251461	0.351	0.268	9.84537549547017e-05	1
USP53	-0.306872	0.084	0.158	0.000101405	1
GUSB	0.263309	0.281	0.2	0.000101456	1
ATP2B1	0.302024	0.357	0.273	0.000103247	1
DDAH2	-0.274789	0.49	0.589	0.000106766	1
C11orf58	0.25722	0.744	0.674	0.000108104	1
CAMTA1	0.260891	0.373	0.289	0.000119129	1
TMED1	0.251081	0.312	0.232	0.000121103	1
RAB5C	0.292869	0.462	0.384	0.000122959	1
CSTB	0.253364	0.585	0.515	0.000130667	1
IER2	-0.626345	0.691	0.721	0.000130964	1
MYCBP2	-0.267869	0.301	0.406	0.000137905	1
NDUFA13	0.26176	0.585	0.492	0.000141767	1
MATN2	-0.295458	0.109	0.189	0.000142055	1
SKAP2	0.291066	0.253	0.182	0.000152543	1
MKKS	0.255129	0.301	0.225	0.000154175	1
RHOB	-0.360347	0.752	0.796	0.000191028	1
NGFRAP1	-0.255586	0.543	0.636	0.000201104	1
SCN7A	-0.287833	0.047	0.108	0.000207329	1
CRISPLD2	0.260973	0.457	0.373	0.000249101	1
ZFP36	-0.554919	0.869	0.853	0.000249636	1
SLC3A2	-0.323616	0.384	0.471	0.000285133	1
F10	-0.264655	0.253	0.344	0.000289018	1
ATP6V0D1	-0.32078	0.279	0.366	0.000289047	1
CD46	0.25162	0.515	0.433	0.000292001	1
PELO	-0.261348	0.192	0.28	0.000305109	1
SYNE1	-0.316345	0.284	0.369	0.000327779	1
MMD	0.317413	0.251	0.185	0.000344555	1
XIST	0.256241	0.699	0.614	0.00036238	1
ITIH5	-0.329655	0.521	0.609	0.000419937	1
SOCS3	-0.48897	0.613	0.662	0.000436375	1
PTEN	0.259104	0.435	0.355	0.000443319	1
GBP1	-0.411825	0.136	0.211	0.000453598	1
ASB13	0.257374	0.312	0.235	0.000487049	1
PTN	0.275784	0.175	0.116	0.000542741	1
CEBPB	-0.367658	0.607	0.681	0.000567301	1
NFKBIZ	-0.467178	0.387	0.451	0.000615536	1
SRSF7	-0.519436	0.641	0.697	0.000636732	1
IFRD1	-0.351244	0.27	0.354	0.000675291	1
KANK1	-0.253318	0.078	0.139	0.000686209	1
MAP1LC3A	-0.30802	0.549	0.619	0.000747579	1
ATF3	-0.491173	0.365	0.45	0.000780691	1
NPNT	-0.266031	0.092	0.154	0.000845615	1
EFNA5	0.267566	0.195	0.136	0.000857222	1
ID1	0.381099	0.184	0.126	0.000891314	1
RPL27A	-0.254167	0.919	0.915	0.00089593	1
DDIT4	-0.515751	0.554	0.62	0.000911947	1
SERPINH1	0.274993	0.437	0.372	0.000948809	1
RPS17	-0.339116	0.719	0.754	0.00103541	1
CDKN1C	0.257101	0.365	0.292	0.00118402	1
TAX1BP1	0.262422	0.499	0.43	0.00126878	1
HLA-DPB1	-0.327233	0.487	0.558	0.00127527	1
MYLIP	-0.34206	0.136	0.2	0.00145519	1
RRAD	-0.476292	0.184	0.248	0.00167625	1
PIM3	0.305832	0.304	0.242	0.00216329	1
RGS2	-0.495323	0.114	0.171	0.00245457	1
SLC38A2	-0.315271	0.409	0.468	0.00263876	1
IDO1	-0.486196	0.192	0.257	0.0026745	1
ADIRF	0.261076	0.591	0.524	0.0035319	1
TUBA1C	0.257126	0.312	0.255	0.00368415	1
FOS	-0.312221	0.93	0.932	0.00412793	1
SMYD4	0.278793	0.32	0.257	0.00458387	1
RAD50	0.253487	0.318	0.263	0.00518369	1
CSRP1	-0.276903	0.496	0.537	0.00525243	1
PPP1R15A	-0.262712	0.788	0.81	0.00548	1
RPS26	-0.268193	0.763	0.785	0.00577301	1
IER3IP1	0.252077	0.273	0.223	0.00579773	1
SOCS1	-0.26586	0.231	0.292	0.00923682	1
ACTA2	-0.416378	0.354	0.429	0.00955976	1

## Sheet: large int. SM-ILF_1 (TRC)
Gene	avg_log2FC	pct.1	pct.2	p_val	p_val_adj
CXCL13	-1.91684	0.413	0.751	<1e-300	<1e-300
CXCL14	-0.828359	0.97	0.994	2.31296855297618e-267	7.79331624239795e-263
PTGDS	-0.544898	0.999	0.997	5.64795396531999e-218	1.90302160907492e-213
APOE	0.717957	0.986	0.941	4.80668334608862e-191	1.6195638866311e-186
C21orf62	-0.650556	0.066	0.24	1.77140920312687e-180	5.96858616901567e-176
CCL21	0.421917	1	0.997	4.07836117970382e-157	1.37416301588941e-152
CST3	-0.456442	0.933	0.983	6.77213070637523e-126	2.28180172020607e-121
ITIH5	-0.589461	0.593	0.771	5.94854277551036e-122	2.00430200278046e-117
C7	0.497229	0.948	0.878	1.14988114455325e-111	3.87440952845772e-107
JUNB	0.465334	0.981	0.98	4.75225283183682e-100	1.6012240691591e-95
CCL19	0.503427	0.999	0.996	1.02188210321262e-93	3.4431295585646e-89
JUN	0.396046	0.998	0.998	1.62913864902912e-93	5.48921976403872e-89
IER2	0.612519	0.957	0.939	2.45962678907624e-93	8.28746650311347e-89
RARRES1	-0.465877	0.138	0.288	3.23989583201231e-87	1.09165050163823e-82
MGP	0.470767	0.914	0.831	1.98720104159332e-86	6.69567518954454e-82
TMEM119	-0.364202	0.114	0.249	2.47327498617295e-80	8.33345273841113e-76
C3	-0.386724	0.951	0.983	5.18330197568774e-80	1.74646176768823e-75
FOSB	0.612618	0.814	0.737	1.60747089190711e-75	5.4162124231918e-71
MAP1LC3A	-0.469901	0.735	0.84	1.52984337555821e-73	5.15465426960582e-69
COL4A4	-0.365686	0.233	0.391	1.41096277253643e-69	4.75409796578425e-65
CD74	-0.346242	0.967	0.992	1.51580856909884e-67	5.10736539272164e-63
NPC2	-0.337844	0.767	0.874	1.63716797404209e-65	5.51627377173743e-61
PARM1	-0.360853	0.269	0.427	9.33292406589612e-64	3.14463543476304e-59
FOS	0.397896	0.986	0.984	1.69620011874023e-62	5.71517668008332e-58
APOC1	0.604351	0.59	0.465	5.34801231740545e-62	1.80195927022659e-57
SOD3	-0.380196	0.748	0.851	3.40211401162748e-58	1.14630829507776e-53
CCDC80	0.378864	0.836	0.743	4.40304013387563e-58	1.48356034270806e-53
ID4	0.603042	0.36	0.222	5.82475514806753e-58	1.96259299958988e-53
S100A6	-0.263477	0.994	0.999	8.83575064742314e-58	2.97711782314275e-53
CD9	-0.304544	0.099	0.204	3.69234327631755e-57	1.24409814352244e-52
ANXA1	-0.352792	0.085	0.182	5.3973975164241e-56	1.81859911918393e-51
COTL1	-0.262581	0.171	0.3	7.91078286438768e-55	2.66545917832678e-50
PTGES	-0.262811	0.173	0.303	8.93370315162607e-55	3.01012193990889e-50
CTSS	-0.33466	0.737	0.848	3.26136061407812e-54	1.09888284530748e-49
BMP2K	-0.336962	0.263	0.404	6.14997027738349e-54	2.07217098526159e-49
H3F3B	0.276361	0.996	0.997	3.68764296436288e-53	1.24251442041243e-48
EIF1	0.271074	0.991	0.99	9.4518942993966e-53	3.18472126523869e-48
BMP3	-0.266625	0.112	0.22	1.64601588740857e-52	5.54608593103442e-48
LXN	-0.294351	0.14	0.253	5.38053824674667e-51	1.81291855685882e-46
EGR1	0.44251	0.938	0.93	1.23485683928303e-50	4.16072663428024e-46
CD24	-0.31703	0.684	0.8	2.65677897162659e-50	8.95175106699863e-46
ID2	0.677183	0.618	0.52	4.50497557861327e-48	1.51790647145796e-43
S100A11	-0.320047	0.643	0.772	1.14288380459159e-47	3.85083269119091e-43
IL11RA	0.436428	0.385	0.255	2.4735569303044e-46	8.33440272096763e-42
ALDH1A3	-0.350692	0.241	0.366	3.02313072101618e-46	1.01861366513919e-41
EDIL3	-0.310467	0.09	0.179	6.57917334478098e-45	2.2167866667905e-40
IGFBP6	-0.366857	0.155	0.262	7.33919602682309e-45	2.47286870927777e-40
CTSC	0.304388	0.743	0.674	8.26924839507839e-45	2.78624055423771e-40
GBP4	-0.585589	0.141	0.24	8.90508674219077e-45	3.00047992691376e-40
ABI3BP	-0.268129	0.93	0.962	1.79609185611899e-44	6.05175190000732e-40
NDRG2	0.318165	0.774	0.727	4.25499448095931e-42	1.43367784041443e-37
IFI27	-0.4187	0.435	0.566	4.41479397264036e-42	1.48752068114144e-37
TSC22D1	0.261577	0.995	0.99	5.48924145512117e-42	1.84954501588853e-37
DNAJB1	0.52159	0.666	0.593	1.09083001192387e-41	3.67544264217629e-37
HPGD	-0.410041	0.652	0.747	3.30936196040074e-41	1.11505641893742e-36
CCNL1	0.436128	0.729	0.68	4.66525412148223e-41	1.57191072369222e-36
EPSTI1	-0.250861	0.183	0.291	7.25284368879634e-39	2.44377315250304e-34
SRSF7	0.440596	0.789	0.75	9.87101269786739e-39	3.32593901841944e-34
BTG1	0.38662	0.751	0.708	5.90808345057351e-38	1.99066963783624e-33
RARRES3	-0.344786	0.496	0.621	1.15504436549732e-37	3.89180648510667e-33
SOCS3	0.412184	0.753	0.677	2.05108511211404e-37	6.91092617675703e-33
PITX1	-0.260484	0.226	0.339	9.73197738146548e-37	3.27909245891098e-32
CTSK	-0.270466	0.686	0.801	3.14787969477958e-36	1.06064658435903e-31
FDCSP	-0.762335	0.266	0.376	5.54748306610114e-35	1.86916894429212e-30
CD81	-0.2547	0.792	0.862	1.19946041789979e-34	4.04146193207156e-30
TIMP3	-0.250532	0.214	0.326	1.50013415666115e-33	5.05455202745409e-29
CNTN4	0.352016	0.426	0.33	2.12569974849728e-33	7.16233273258674e-29
S100A10	-0.337235	0.486	0.61	2.1308923314048e-33	7.17982862143534e-29
NR1H4	0.254078	0.157	0.075	2.34237229633195e-32	7.89238921526089e-28
CFD	-0.468523	0.213	0.313	2.46067711986212e-32	8.29100548766343e-28
ARHGAP15	0.303166	0.319	0.216	3.4667125889811e-32	1.16807413973129e-27
ZFP36	0.293279	0.963	0.967	1.84268941641993e-31	6.20875771968532e-27
ATP2B1	-0.269794	0.447	0.557	1.06101176689183e-30	3.57497304736533e-26
NFKBIZ	0.432897	0.653	0.597	1.98746253431753e-29	6.69655626312947e-25
FABP5	-0.543821	0.064	0.123	3.05121256355591e-29	1.02807556116453e-24
NOTCH3	0.258496	0.188	0.104	1.10850239602312e-28	3.73498797316029e-24
MCL1	0.34112	0.765	0.745	1.85829941037356e-28	6.26135403331268e-24
IFRD1	0.375051	0.476	0.392	2.84244142598266e-28	9.57732214070597e-24
ADH1B	-0.268859	0.925	0.951	3.07503287999991e-28	1.03610157858717e-23
CFH	0.264344	0.816	0.777	3.03927660804665e-27	1.02405386031524e-22
PROCR	-0.261942	0.084	0.149	4.19743172062144e-27	1.41428264394619e-22
WARS	-0.457604	0.211	0.297	3.41832463180739e-26	1.15177030144118e-21
MMP2	-0.266347	0.337	0.44	5.29488156405946e-26	1.78405739419419e-21
PSME2	-0.254772	0.64	0.738	6.82446323890553e-26	2.29943464371683e-21
HES4	0.296646	0.225	0.143	1.43182657279876e-25	4.82439645438813e-21
VCAM1	-0.270524	0.742	0.817	6.13540247559451e-25	2.06726251012681e-20
PLK2	0.347292	0.281	0.199	1.46222082873521e-24	4.9268068603404e-20
PLXDC1	0.29328	0.371	0.292	2.2192977009015e-24	7.47770167341753e-20
CLU	-0.428479	0.948	0.954	9.1550250827196e-24	3.08469415137154e-19
RNU12	0.369029	0.398	0.318	1.71558662190229e-23	5.78049756383758e-19
TAGLN	-0.309155	0.638	0.728	2.97752493806693e-23	1.00324725263227e-18
ANGPTL7	-0.529064	0.097	0.159	8.46864032649956e-23	2.85342367161076e-18
PARP14	-0.31332	0.321	0.416	1.01599005012742e-22	3.42327687489933e-18
PSMB9	-0.260104	0.452	0.551	1.12794176758677e-22	3.80048699170687e-18
HLA-DRB1	-0.254326	0.543	0.647	5.68225892655031e-22	1.91458032271186e-17
STAT1	-0.379106	0.302	0.382	1.71522129290614e-21	5.77926662431796e-17
THBS1	0.419184	0.622	0.574	2.43236257065158e-21	8.19560244555342e-17
ID1	0.286098	0.105	0.051	3.35002654518239e-20	1.12875794413375e-15
ADAMTS1	0.371149	0.528	0.463	4.63499841368569e-20	1.56171636550726e-15
BTG2	0.309876	0.452	0.382	5.03084483431235e-20	1.6950928584732e-15
SOX4	0.345868	0.531	0.474	3.71109645007978e-18	1.25041683788988e-13
CYR61	0.273388	0.86	0.823	5.91152157950043e-17	1.99182808099688e-12
MAFB	0.449552	0.589	0.55	7.22118634246978e-17	2.43310652623177e-12
HEXIM1	0.303663	0.26	0.197	1.23463750737594e-16	4.15998761735248e-12
CXCL2	0.461911	0.307	0.243	1.41053637159681e-16	4.75266125045828e-12
MTHFD2	0.262623	0.339	0.276	4.25135470164623e-16	1.43245145317268e-11
MYC	0.321207	0.289	0.224	5.05822310905392e-16	1.70431769436463e-11
ATF3	0.314218	0.298	0.233	5.10368609775543e-16	1.71963599377771e-11
HSPA1B	0.344993	0.702	0.688	3.11679844492256e-14	1.05017406803221e-09
SLC2A3	0.266941	0.519	0.464	4.30702161846996e-14	1.45120786412727e-09
HERPUD1	0.281221	0.612	0.589	5.48298751267672e-14	1.8474378125213e-09
DUSP6	0.284836	0.299	0.238	8.19488658343931e-14	2.76118508542404e-09
MAFF	0.356271	0.262	0.207	1.16860233717955e-13	3.93748871489277e-09
GADD45B	0.272875	0.932	0.917	2.70274961201426e-13	9.10664454272085e-09
ISG15	-0.272503	0.12	0.168	2.09554993022124e-12	7.06074593488746e-08
CCL11	-0.408795	0.078	0.117	5.71858826545907e-12	1.92682113016378e-07
GBP1	-0.547177	0.178	0.228	6.85998637404239e-12	2.31140380886984e-07
IL32	-0.332108	0.445	0.512	7.69041504445469e-12	2.59120844507856e-07
IFITM1	-0.251054	0.407	0.473	4.70096097951274e-11	1.58394179243702e-06
IER3	0.268629	0.539	0.496	5.16825513702732e-10	1.74139188586999e-05
C11orf96	0.457603	0.626	0.623	9.42482194270438e-10	3.17559950537481e-05
IGFBP3	0.264456	0.873	0.87	2.59858724482633e-09	8.75567986271784e-05
IER5L	0.261221	0.307	0.267	8.27948846648955e-09	0.000278969
SAT1	0.262283	0.583	0.559	1.44649348732898e-08	0.000487382
RGS16	0.263698	0.382	0.356	9.86677269777274e-06	0.332451
IFIT2	-0.463448	0.085	0.11	2.12934596925343e-05	0.717462
HSPA1A	0.261595	0.724	0.716	2.32705147517555e-05	0.784077
TUBB4B	0.258895	0.531	0.533	0.000221101	1

## Sheet: large int. SM-ILF_2 (TBRC)
Gene	avg_log2FC	pct.1	pct.2	p_val	p_val_adj
CXCL13	1.94012	0.886	0.441	<1e-300	<1e-300
C21orf62	1.06329	0.425	0.069	<1e-300	<1e-300
APOE	-1.10383	0.933	0.981	9.42774159405017e-183	3.17658325269927e-178
CXCL14	0.639596	1	0.972	9.59331935617439e-156	3.2323730238694e-151
ADAMDEC1	-0.787065	0.947	0.987	8.7604736461713e-143	2.95175399034096e-138
CCL19	-0.945984	0.999	0.998	1.07696516125955e-138	3.62872641434794e-134
MGP	-0.985946	0.809	0.906	7.52597626548793e-117	2.5358024428935e-112
CLU	0.803017	0.994	0.945	1.49693974554069e-116	5.04378877862479e-112
CCDC80	-0.865083	0.669	0.832	9.2325016856475e-112	3.11079911796207e-107
PTGDS	0.475935	1	0.999	2.88883665178955e-109	9.73364621453971e-105
CD24	0.607016	0.92	0.687	7.31335530657193e-108	2.46416193699635e-103
RP11-263K4.5	0.402805	0.261	0.08	9.91202716365142e-97	3.33975843252071e-92
SPARCL1	-0.769831	0.776	0.878	7.73866173186238e-94	2.60746468393371e-89
PEBP4	0.251826	0.129	0.024	7.35520008774808e-90	2.47826111756584e-85
RARRES1	0.583437	0.365	0.149	2.8423253606775e-89	9.57693107026678e-85
BMP3	0.458089	0.312	0.116	2.11276303683662e-86	7.1187437763173e-82
IGFBP5	-0.686514	0.9	0.943	1.08874993181801e-80	3.66843402026761e-76
RPL7A	0.263421	0.999	0.998	3.51095261852181e-79	1.18298037528474e-74
LXN	0.476579	0.344	0.145	6.68126043268645e-79	2.25118389018937e-74
C7	-0.634199	0.893	0.938	4.5522391119947e-75	1.5338314463955e-70
GLUL	0.456316	0.988	0.927	4.61602012896766e-68	1.55532182225436e-63
HPGD	0.614234	0.839	0.655	6.6923829626518e-64	2.2549315154359e-59
CFH	-0.64851	0.735	0.816	1.29186876662604e-62	4.35282262226978e-58
ACKR1	0.326231	0.281	0.119	7.85861596386708e-59	2.64788206286537e-54
NPB	0.436335	0.738	0.51	1.00250258591602e-58	3.37783221298544e-54
ZNF804A	0.26019	0.158	0.051	5.48235133514216e-55	1.8472234588628e-50
BMP2K	0.386045	0.486	0.272	5.30538208743638e-54	1.78759544054081e-49
IL11RA	-0.746915	0.185	0.376	7.98302929424737e-53	2.68980189040371e-48
ABI3BP	0.399946	0.98	0.932	4.34516721422287e-52	1.46406064116025e-47
COTL1	0.318574	0.359	0.181	5.07187175607629e-51	1.70891646949234e-46
DSP	0.290947	0.253	0.11	7.46791247974091e-50	2.5162384309239e-45
PTGES	0.325926	0.359	0.183	2.53522844625377e-48	8.54219872680745e-44
C3	0.378518	0.988	0.954	7.79312713947206e-47	2.62581625837372e-42
ITIH5	0.411898	0.801	0.612	3.32148622282977e-46	1.11914156792026e-41
ADH1B	0.478113	0.98	0.925	3.46658568743276e-46	1.16803138152359e-41
CXCL12	-0.450048	0.985	0.977	7.87984804926964e-46	2.65503600172091e-41
ARHGAP15	-0.565062	0.141	0.314	1.28285851826424e-45	4.32246349143952e-41
TMEM150C	0.333928	0.464	0.268	2.01709935911978e-45	6.79641458061819e-41
TAGLN	0.525627	0.821	0.64	7.85290356636112e-45	2.64595732764972e-40
CPE	0.373131	0.737	0.522	1.23489969097106e-43	4.1608710187579e-39
OLFM1	0.319181	0.403	0.226	4.48441764184605e-43	1.51097968024361e-38
CTSC	-0.530058	0.666	0.735	1.12728303596241e-40	3.79826746137175e-36
RAMP2	0.307196	0.402	0.23	3.00858494551317e-40	1.01371261154121e-35
EPHX1	-0.536967	0.154	0.311	4.24432981344952e-39	1.43008448734368e-34
NDRG2	-0.458916	0.71	0.77	4.91792119697072e-39	1.65704436810731e-34
ID4	-0.733642	0.193	0.346	1.69351396959141e-38	5.7061259691413e-34
HLA-B	-0.306023	0.995	0.994	4.5540175108488e-38	1.5344306601054e-33
RARRES2	0.267505	1	0.992	4.87212435366902e-38	1.64161357972524e-33
RASL11B	0.284039	0.182	0.077	8.66065662072939e-38	2.91812164178856e-33
HINT1	0.296792	0.916	0.781	5.42043778438546e-37	1.82636230707084e-32
GYPC	0.319161	0.761	0.586	7.85301454583221e-36	2.64599472107271e-31
CD74	0.27887	0.997	0.97	8.14119293452276e-36	2.7430935473581e-31
NPC2	0.315685	0.907	0.777	6.21033440176895e-35	2.09251007333203e-30
GPC6	-0.519695	0.219	0.361	4.88448438928478e-34	1.64577817012561e-29
DNAJC7	0.280331	0.572	0.377	5.38349416162887e-34	1.81391452281923e-29
FGD6	0.266152	0.364	0.21	5.41602086998809e-34	1.82487407193379e-29
PDLIM5	0.296732	0.536	0.347	1.16908893504136e-33	3.93912825772834e-29
TNS3	0.327868	0.599	0.407	1.88229529081732e-33	6.34220575287989e-29
FDCSP	0.293092	0.43	0.275	1.92601695197382e-32	6.48952151798059e-28
FAM171B	0.261999	0.297	0.163	1.18520608625716e-31	3.99343338703487e-27
APOC1	-0.666025	0.486	0.573	5.06806712351248e-30	1.70763453659629e-25
COL3A1	-0.527191	0.731	0.752	2.37227204242627e-29	7.99313341975106e-25
COL4A4	0.254622	0.402	0.252	2.65073672866142e-28	8.93139233355177e-24
PPP1R12B	0.268945	0.417	0.265	3.69069688848174e-28	1.24354340960504e-23
ANGPTL7	0.669824	0.199	0.1	3.73747799300257e-28	1.25930583496229e-23
ABCA8	-0.467892	0.061	0.175	1.32716070053739e-27	4.47173526439069e-23
SNHG8	0.262397	0.874	0.73	2.53511693317917e-27	8.5418229946539e-23
TMEM14C	0.265404	0.793	0.645	3.15202905737968e-27	1.06204467059351e-22
CYP7B1	-0.506184	0.281	0.393	4.02195129290921e-27	1.35515626863283e-22
CACNA2D1	0.267939	0.406	0.261	6.50413836697032e-27	2.19150438136698e-22
DES	0.259001	0.207	0.107	7.16258980679279e-27	2.41336300950076e-22
ACTN1	0.256562	0.747	0.572	7.52124138993919e-27	2.53420707392611e-22
CFHR1	0.421861	0.358	0.224	8.2159438794631e-27	2.7682801307463e-22
PAXBP1	0.277278	0.49	0.333	1.4624462711686e-26	4.92756646607549e-22
CP	-0.410507	0.676	0.716	3.17578758825017e-25	1.07004986998501e-20
ADM	0.290093	0.702	0.53	3.87337981469469e-25	1.30509659476323e-20
FBLN1	-0.519538	0.63	0.654	5.32595357311086e-25	1.79452679692397e-20
HES4	-0.425951	0.106	0.219	6.17853751217557e-25	2.08179642935244e-20
ADRA2A	0.352737	0.607	0.456	1.11629733131748e-24	3.76125222814113e-20
MT-ND4L	0.324454	0.845	0.747	3.72690541826606e-24	1.25574351163057e-19
MT-ND3	0.259624	0.97	0.931	7.41537020844179e-24	2.49853483803238e-19
CSRP2	0.252179	0.799	0.639	1.52806427820212e-23	5.14865977897421e-19
NOTCH3	-0.34165	0.078	0.18	6.01290734290496e-23	2.0259890001184e-18
C10orf10	0.287895	0.926	0.825	7.32730043206979e-23	2.46886060758159e-18
SOCS1	0.250893	0.392	0.257	9.64418430095618e-23	3.24951145836418e-18
PLXDC1	-0.409142	0.262	0.364	3.00612211348891e-22	1.01288278491895e-17
MYLK	0.270796	0.701	0.548	1.28944030303491e-21	4.34464015704583e-17
MAP1LC3A	0.258731	0.857	0.746	1.93214477008564e-21	6.51016858832656e-17
CLIP3	0.282392	0.539	0.396	1.17561975494582e-20	3.96113320231443e-16
TFPI	-0.368675	0.256	0.362	6.03710798061477e-20	2.03414316298834e-15
IGF1	-0.344487	0.053	0.139	7.01976907421679e-20	2.36524099186661e-15
BTG1	-0.386764	0.72	0.745	3.64280406276171e-18	1.22740640090693e-13
PMP22	-0.322596	0.692	0.723	3.94927704000892e-18	1.33066940586061e-13
A2M	-0.48472	0.123	0.215	4.93175332489147e-18	1.66170496528893e-13
CNTN4	-0.399004	0.333	0.414	1.35856168052172e-17	4.57753772634988e-13
HSPB1	-0.353755	0.915	0.896	1.75642389882519e-17	5.91809468470159e-13
AKAP12	-0.336411	0.445	0.514	3.94284856697461e-16	1.32850339615643e-11
PLAC9	-0.361106	0.505	0.552	7.10983102169457e-16	2.39558646444977e-11
ZEB2	-0.350206	0.59	0.623	9.48802233044795e-16	3.19689424402113e-11
A4GALT	-0.299755	0.197	0.282	3.89054836613788e-15	1.3108813664865e-10
MTRNR2L10	-0.491672	0.183	0.283	3.89737849144635e-15	1.31318270890793e-10
TPD52L1	-0.412202	0.169	0.251	5.54841832495071e-15	1.86948407040889e-10
ANGPT1	-0.291156	0.09	0.169	6.81181127599585e-15	2.29517169133404e-10
ITM2A	-0.290747	0.053	0.122	8.52224073783709e-15	2.87148379420683e-10
DUSP2	0.26726	0.123	0.065	1.15195643600088e-14	3.88140201546136e-10
LSP1	-0.31444	0.116	0.196	2.10970591727612e-14	7.10844311767016e-10
IGFBP3	-0.507786	0.874	0.872	2.32130229954947e-14	7.82139596810199e-10
LGALS3	-0.262733	0.871	0.845	8.36835293352464e-14	2.81963283742179e-09
MTRNR2L8	-0.513097	0.262	0.352	1.53074987315421e-13	5.15770862260578e-09
ITGA8	-0.313635	0.223	0.303	2.07018553561429e-13	6.97528314369879e-09
SEPP1	-0.282838	0.926	0.908	2.28176986734369e-13	7.68819539102782e-09
CHODL	-0.31249	0.1	0.171	2.6939755278811e-13	9.07708114364259e-09
TCF21	-0.330118	0.235	0.312	2.83532765374128e-13	9.55335299651586e-09
MT-ND6	0.25194	0.393	0.288	7.43509895728194e-13	2.50518224266658e-08
PROS1	-0.316957	0.259	0.327	9.617978248899e-13	3.24068159118403e-08
LHFP	-0.321433	0.461	0.494	2.13229348277881e-12	7.18454966087492e-08
SPATS2L	-0.380152	0.432	0.466	3.66162208963791e-12	1.2337469468826e-07
CCL2	-0.652465	0.262	0.336	4.85192357720236e-12	1.63480713010256e-07
CTGF	0.2764	0.36	0.265	5.58185288584504e-12	1.88074951135663e-07
CFD	-0.446799	0.169	0.24	6.33604264754192e-12	2.13486620966278e-07
COL1A1	-0.274382	0.781	0.769	6.74104226283065e-12	2.27132678003816e-07
TDO2	-0.324835	0.476	0.53	7.65666628956255e-12	2.5798371396052e-07
S100A4	-0.281661	0.885	0.856	8.89572305411207e-12	2.99732492585252e-07
RPL27A	-0.300646	0.939	0.926	1.60559049392761e-11	5.4098766102397e-07
NEGR1	-0.29547	0.157	0.225	1.92410559228007e-11	6.48308138262846e-07
FOSB	-0.365693	0.793	0.799	3.51277974084148e-11	1.18359600587913e-06
PDLIM3	-0.347302	0.359	0.412	5.80209654524125e-11	1.95495840995359e-06
RCAN2	-0.303457	0.252	0.313	1.48063339030829e-10	4.98884614530476e-06
RGS2	-0.449035	0.285	0.35	2.57136664463572e-10	8.66396277243558e-06
PLK2	-0.351703	0.209	0.269	8.64688197883576e-10	2.91348041394892e-05
SRSF7	-0.289896	0.778	0.781	1.04453027261775e-09	3.51944030055824e-05
LAMA4	-0.292557	0.331	0.383	1.07634941956292e-09	3.62665173427531e-05
ID2	-0.506651	0.567	0.601	1.72439095745438e-09	5.81016289204679e-05
GGT5	-0.263433	0.514	0.527	2.2128652177783e-09	7.45602806478222e-05
IER2	-0.325739	0.973	0.951	7.49486574618891e-09	0.000252532
GEM	-0.265567	0.801	0.797	1.38258897522963e-08	0.00046585
GPNMB	-0.301934	0.177	0.233	2.45483952809413e-08	0.000827134
EGR1	-0.278302	0.947	0.935	3.12196408431588e-08	0.00105191
DUSP6	-0.335568	0.235	0.291	7.57948140437884e-08	0.00255383
FAM13C	-0.251462	0.227	0.274	2.36008856496576e-07	0.00795208
SOX4	-0.324684	0.494	0.522	2.83365340310701e-07	0.00954771
RPS10	0.320893	0.574	0.522	3.80160176866965e-07	0.0128091
MTHFD2	-0.302485	0.291	0.33	5.34708496571044e-07	0.0180165
MTRNR2L1	-0.269271	0.111	0.161	7.98159412444437e-07	0.0268932
ADAMTS1	-0.256079	0.486	0.518	5.29140940275125e-06	0.178289
CRISPLD2	-0.286634	0.227	0.268	5.78516047639625e-06	0.194925
MAFB	-0.451634	0.585	0.581	6.66308754861531e-06	0.224506
IFRD1	-0.257985	0.436	0.461	1.35045412820942e-05	0.455022
CCNL1	-0.262873	0.743	0.716	1.98042835301979e-05	0.667286
ZBTB16	-0.251728	0.635	0.624	2.95326356586672e-05	0.995073
IRF1	-0.403652	0.393	0.409	0.000137656	1
DNAJB1	-0.297279	0.671	0.649	0.000305441	1
EFEMP1	-0.252998	0.34	0.354	0.000340668	1
C11orf96	-0.460309	0.639	0.624	0.000364356	1
THBS1	-0.3165	0.619	0.612	0.000367328	1
ENC1	-0.252428	0.346	0.353	0.00126875	1
BTG2	-0.258045	0.436	0.438	0.00254809	1
MEG3	-0.263771	0.345	0.351	0.00403736	1

## Sheet: large int. SM-ILF_3 (SED)
Gene	avg_log2FC	pct.1	pct.2	p_val	p_val_adj
CCL21	-0.805999	0.996	0.999	2.49414758031683e-205	8.40378085711954e-201
EDIL3	0.792893	0.338	0.088	2.38445618822703e-157	8.03418668061216e-153
CFD	1.15973	0.509	0.21	1.94820529790439e-142	6.56428293075904e-138
CST3	0.718634	0.983	0.94	2.78754887501647e-133	9.3923671794805e-129
CXCL14	0.947946	0.995	0.973	5.85111059461831e-125	1.97147320375069e-120
ANXA1	0.706689	0.304	0.088	5.20346330844999e-123	1.75325492714914e-118
FBLN1	0.906922	0.811	0.638	5.60723818179502e-120	1.88930283297401e-115
LSP1	0.731264	0.43	0.168	3.13456522132971e-117	1.05616040567483e-112
IGFBP6	0.845382	0.4	0.157	2.72026075430944e-111	9.16564658557022e-107
S100A6	0.525125	0.998	0.995	7.22125998165767e-110	2.43313133821974e-105
PTGDS	0.55812	0.994	0.999	7.32777512570494e-106	2.46902055085502e-101
ABCA8	0.747218	0.376	0.147	2.44708803112964e-96	8.24521841208822e-92
PLAC9	0.699421	0.755	0.53	8.62681993780156e-96	2.90672070984286e-91
WNT2B	0.306471	0.106	0.015	1.97540194949691e-93	6.65591932863487e-89
IER2	-0.920255	0.902	0.957	3.12848057034343e-88	1.05411024337152e-83
COL15A1	0.475681	0.188	0.047	1.39605294442512e-87	4.703860790946e-83
TMEM119	0.576013	0.326	0.126	1.30752762249971e-85	4.40558357125053e-81
CD9	0.575848	0.29	0.105	1.05387523434091e-83	3.55092721458825e-79
PITX1	0.64807	0.461	0.231	4.63903151190749e-83	1.56307527762211e-78
JUN	-0.558793	0.996	0.998	1.25835714913085e-82	4.2399085782815e-78
JUNB	-0.629231	0.966	0.982	7.823781390176e-80	2.6361449016059e-75
CPM	0.312623	0.112	0.019	1.92325906983928e-79	6.48022910991646e-75
GSN	0.590652	0.875	0.77	1.47814367329509e-70	4.98045729280048e-66
ABCA10	0.340071	0.143	0.034	2.22781757439022e-70	7.50640853515039e-66
ITIH5	0.653176	0.77	0.616	5.30685987827607e-65	1.78809336738634e-60
ADAMDEC1	0.519396	0.99	0.983	2.44594794518254e-64	8.24137700649806e-60
DCN	0.372173	0.999	0.993	3.24396010521988e-64	1.09301991785279e-59
LINC01082	0.575897	0.46	0.255	8.38681957820114e-64	2.82585498867909e-59
C1S	0.345851	0.999	0.994	7.05957611339441e-63	2.37865357564711e-58
A2M	0.798654	0.382	0.192	7.19410843818298e-63	2.42398289716137e-58
ECM1	0.304582	0.138	0.035	2.60782347975808e-62	8.78680043269686e-58
C5orf66-AS1	0.366461	0.196	0.064	4.22328383123162e-62	1.42299325409518e-57
FABP5	1.14882	0.192	0.066	6.02243120094972e-60	2.029197968848e-55
S100A10	0.695276	0.679	0.497	1.55124582874971e-59	5.22676769538927e-55
CLU	-0.740204	0.901	0.953	5.40280699025747e-59	1.82042178729735e-54
VCAN	0.453348	0.216	0.078	1.99463283207687e-58	6.72071586439981e-54
COL1A2	0.450041	0.962	0.912	1.37491095393563e-56	4.6326249681907e-52
NFKBIZ	-0.767665	0.455	0.658	1.42474320043437e-56	4.80052973954358e-52
CYGB	0.486861	0.318	0.152	4.79666936205583e-54	1.61618977485109e-49
FOSB	-0.768957	0.676	0.809	7.21816541062694e-54	2.43208865345664e-49
EFEMP1	0.569508	0.534	0.337	1.42958696101185e-52	4.81685030643333e-48
CCL11	0.906032	0.203	0.076	1.89599832135207e-52	6.38837674396366e-48
CTSK	0.538985	0.811	0.7	2.49686635761663e-52	8.41294150535348e-48
S100A4	0.517481	0.935	0.852	2.5342507372279e-52	8.53890443401569e-48
IER3	-1.10558	0.342	0.546	4.48224887223844e-51	1.51024893501202e-46
SPON2	0.376619	0.229	0.091	6.13944341001223e-51	2.06862406256952e-46
PROCR	0.606448	0.215	0.087	2.04853488371903e-50	6.90233343720291e-46
SNAI2	0.551099	0.649	0.462	1.47168430956709e-49	4.95869311265536e-45
SOCS3	-0.705224	0.586	0.751	8.26887723306031e-49	2.78611549490734e-44
SFRP1	0.40202	0.13	0.039	4.98634389066925e-47	1.6800987105221e-42
MCL1	-0.589645	0.647	0.771	3.96535781183239e-45	1.33608766111881e-40
MMP2	0.566454	0.512	0.344	3.17358587466181e-44	1.06930802460855e-39
DKK3	0.315175	0.169	0.062	4.65584534169714e-44	1.56874052943144e-39
ITM2B	0.286261	0.99	0.982	4.70880413043793e-44	1.58658446370976e-39
COL3A1	0.54495	0.842	0.742	4.74179917967122e-44	1.59770181559842e-39
CARD16	0.331476	0.173	0.065	6.26117103113732e-44	2.10963896723141e-39
COL6A2	0.42023	0.932	0.902	1.3408026730211e-42	4.5177005264773e-38
LGALS1	0.419028	0.942	0.887	2.14220105837792e-41	7.21793224609856e-37
COL4A4	0.482752	0.412	0.253	2.78002775235379e-41	9.36702550878086e-37
SOD3	0.528254	0.823	0.764	1.24544111454198e-40	4.19638929133776e-36
IGF1	0.386088	0.255	0.12	2.92998757497571e-40	9.87230013512316e-36
DNAJB1	-0.698722	0.501	0.664	5.56016498050052e-40	1.87344198852985e-35
PTN	0.364053	0.196	0.08	5.87346875941729e-40	1.97900656379806e-35
EIF1	-0.34617	0.984	0.991	1.14870649694566e-39	3.87045167080871e-35
OGN	0.328899	0.173	0.069	6.78619425944079e-38	2.28654029377598e-33
LAMB1	0.399225	0.424	0.265	1.00842423656322e-36	3.3977846226761e-32
GADD45B	-0.580092	0.87	0.934	1.04208710574536e-36	3.51120829409841e-32
PARM1	0.482244	0.438	0.289	1.87650257831607e-36	6.32268778737815e-32
MATN2	0.426973	0.343	0.196	1.9560436488571e-36	6.59069347045912e-32
ADIRF	0.558261	0.528	0.372	4.19682362391411e-36	1.41407775184162e-31
PTGER2	0.338115	0.188	0.082	6.86842077496498e-36	2.3142456959167e-31
CPE	-0.402603	0.35	0.558	4.57123162207166e-35	1.54023078274082e-30
PTCH1	0.352528	0.183	0.08	8.49650584333205e-35	2.8628126788523e-30
TCF21	0.445419	0.447	0.293	2.04338549282346e-34	6.88498307951937e-30
CCNL1	-0.557819	0.606	0.728	6.68306964344974e-34	2.25179348566396e-29
IGFBP5	0.455962	0.96	0.937	1.81223313835563e-33	6.10613833637547e-29
IFI27	0.53585	0.605	0.449	3.67594256004715e-33	1.23857208618229e-28
COL6A1	0.397573	0.855	0.805	8.36947896010245e-33	2.82001224081692e-28
ID2	-0.822201	0.468	0.61	9.97358776713853e-33	3.36050066225966e-28
SAMHD1	0.384514	0.425	0.276	2.65833997303302e-32	8.95701070513745e-28
SERPINF1	0.338606	0.965	0.928	2.7621444189984e-31	9.30676940537322e-27
KHDRBS3	0.304712	0.166	0.072	3.39048009741149e-31	1.14238836402183e-26
FOS	-0.405456	0.978	0.986	7.48306983791338e-31	2.52134555118654e-26
EGR1	-0.488618	0.921	0.938	5.39514284855762e-30	1.81783943139301e-25
RCAN2	0.371319	0.441	0.296	1.29174935245558e-29	4.35242026816382e-25
SRPX	0.289664	0.198	0.094	1.30333708987666e-29	4.39146399063043e-25
LGALS3	0.314569	0.901	0.843	1.96460097648745e-29	6.61952653017681e-25
SEPP1	0.305053	0.947	0.906	6.57341628138439e-29	2.21484688184966e-24
SRSF7	-0.577633	0.697	0.788	2.49790599960536e-28	8.4164444750703e-24
DHRS3	0.320961	0.239	0.127	3.05181130894391e-28	1.02827730243556e-23
MAFF	-0.665542	0.123	0.262	3.57917546358048e-28	1.20596738069881e-23
DDX5	-0.292463	0.916	0.948	7.05271417163559e-28	2.3763415129909e-23
TSC22D3	0.365739	0.885	0.824	9.94546030219092e-28	3.35102339422021e-23
TIMP3	0.472432	0.363	0.226	1.18459611845357e-27	3.99137816151747e-23
PAM	0.383878	0.5	0.361	3.71149685689023e-27	1.25055175096059e-22
NR1H4	-0.308589	0.034	0.149	4.40371575271e-27	1.48378798571811e-22
CD81	0.363692	0.841	0.803	4.59099860441217e-27	1.54689106977064e-22
FXYD5	0.328861	0.32	0.195	5.16890917584013e-27	1.74161225770757e-22
PTPRD	0.263835	0.217	0.114	1.99303017307001e-26	6.71531586514208e-22
CXCL2	-0.889988	0.17	0.305	2.13594526570602e-26	7.19685397826988e-22
RP11-14N7.2	0.320709	0.248	0.139	2.79735110026236e-26	9.42539479722401e-22
SOD2	-0.43361	0.9	0.946	4.46685954460678e-26	1.50506365495981e-21
BMP4	0.363835	0.327	0.208	2.48096141411712e-25	8.35935138872623e-21
MAP1LC3A	0.459	0.819	0.75	2.91612287521569e-25	9.82558441575175e-21
FHL1	0.352899	0.787	0.715	3.13402880011254e-25	1.05597966390992e-20
ADH1B	0.261511	0.973	0.927	4.45115955906576e-25	1.49977370183162e-20
PDLIM1	-0.339808	0.581	0.704	7.33720282767951e-25	2.47219712075833e-20
RNU12	-0.486977	0.246	0.394	8.57124464968263e-25	2.88799517226407e-20
CFHR1	-0.541719	0.115	0.246	1.88232701018817e-24	6.34231262812802e-20
PGF	-0.531587	0.491	0.604	2.10070642357226e-24	7.07812022358437e-20
C3	0.35706	0.976	0.956	2.62815451806965e-24	8.85530383318388e-20
TSPAN4	0.357412	0.606	0.498	3.88266496654276e-24	1.30822513382692e-19
LGALS3BP	0.313676	0.755	0.666	5.00877035453557e-24	1.68765508325722e-19
HSPA1B	-0.529612	0.597	0.708	6.40681895946687e-24	2.15871358020277e-19
TUSC3	0.286778	0.206	0.11	7.35898632922366e-24	2.47953685376862e-19
COL6A3	0.348483	0.583	0.458	1.28847449401184e-23	4.34138596012348e-19
IRF1	-0.614225	0.277	0.419	1.40200362080262e-23	4.72391099993234e-19
CXCL13	0.330726	0.62	0.469	4.16515183621152e-23	1.40340625969311e-18
TNXB	0.26851	0.165	0.081	5.11700054726864e-23	1.7241221643967e-18
RAMP3	-0.60131	0.377	0.503	9.35302272626685e-23	3.15140747738835e-18
IFRD1	-0.454456	0.332	0.47	1.42660535030924e-22	4.80680406733195e-18
ADAM28	0.387008	0.157	0.078	5.83821919132118e-22	1.96712957432376e-17
EPB41L2	0.338034	0.717	0.641	1.61572682428682e-21	5.44402996175202e-17
EMP3	0.323976	0.719	0.639	2.627764538123e-21	8.85398983475163e-17
TMEM9	0.301197	0.459	0.34	3.04320197902465e-21	1.02537647481256e-16
HSPB6	0.375094	0.321	0.21	3.3507277797432e-21	1.12899421810667e-16
SPRY1	0.287875	0.177	0.093	3.36776803428136e-21	1.13473576147076e-16
TAC3	0.302751	0.113	0.05	4.43398254060502e-21	1.49398607723145e-16
ANXA5	0.278249	0.806	0.754	5.57213039795801e-21	1.87747361628797e-16
PDZRN3	0.284833	0.284	0.178	6.01183239110568e-21	2.02562680585915e-16
CALM2	0.263106	0.914	0.857	6.16658204002876e-21	2.07776815256729e-16
PPP1R15A	-0.305099	0.803	0.877	6.83140250610691e-21	2.30177276040766e-16
SERTAD1	-0.378948	0.179	0.31	7.0763003630722e-21	2.38428864433355e-16
S100A11	0.318482	0.748	0.662	1.70365444433166e-20	5.74029328473108e-16
APOC1	-0.443944	0.432	0.576	2.62910893554413e-20	8.85851964742241e-16
MT1E	0.314269	0.238	0.142	1.03527544945922e-19	3.48825709940791e-15
C10orf10	-0.368092	0.769	0.84	1.95724444082907e-19	6.59473941892947e-15
SERPING1	0.277048	0.928	0.897	3.01314110319883e-19	1.01524776331182e-14
ATF3	-0.450552	0.173	0.295	6.20974765898519e-19	2.09231237621847e-14
FAM198B	0.290243	0.271	0.173	1.20694320800169e-18	4.06667444504091e-14
FHL2	0.269098	0.152	0.081	4.22031507495404e-18	1.42199296135501e-13
PCDH7	0.289855	0.323	0.22	4.3090477373009e-18	1.45189054460616e-13
KITLG	0.334154	0.376	0.275	4.72432936989782e-18	1.59181553789337e-13
RGS16	-0.455231	0.263	0.386	4.88301899551348e-18	1.64528442034831e-13
EMP2	0.275803	0.683	0.588	4.97156150070763e-18	1.67511793204843e-13
PPP1R10	-0.324694	0.477	0.59	6.01971830631836e-18	2.02828388613091e-13
ADAMTSL1	0.333667	0.315	0.215	6.37864166397709e-18	2.14921952226044e-13
FXYD1	0.292386	0.617	0.527	7.5986238794085e-18	2.5602803299279e-13
PMP22	0.291673	0.781	0.715	1.99079475751632e-17	6.70778385597551e-13
TSC22D1	-0.25636	0.989	0.994	1.99180764614258e-17	6.71119668291282e-13
DAAM1	-0.291929	0.66	0.761	2.16824665792782e-17	7.30569028922200e-13
EPHX1	0.255013	0.403	0.288	2.45976144245581e-17	8.28792020421061e-13
ITM2A	0.254938	0.19	0.109	4.85099095254561e-17	1.63449289155072e-12
TPD52L1	0.297526	0.339	0.235	5.7683985491889e-17	1.94360420716371e-12
CLMP	0.279962	0.473	0.37	8.02946965633009e-17	2.70544950600386e-12
GPNMB	0.270412	0.323	0.22	8.81139343331019e-17	2.96891090341953e-12
CYR61	-0.299165	0.747	0.862	9.07309462813159e-17	3.05708850400266e-12
BTG1	-0.371515	0.68	0.748	1.21349236033643e-16	4.08874115891757e-12
APOE	-0.334159	0.949	0.979	1.21596660226883e-16	4.09707786968461e-12
LAP3	-0.346029	0.55	0.642	1.88028535340938e-16	6.33543346977755e-12
LTBP4	0.29672	0.6	0.506	1.98117494431702e-16	6.67537085738177e-12
PLTP	0.307333	0.553	0.456	2.50210217194943e-16	8.43058305816642e-12
NCOA7	-0.394291	0.213	0.32	2.98327765556887e-16	1.00518557326738e-11
CEBPD	0.375708	0.853	0.817	3.25801102909496e-16	1.09775423614326e-11
FSTL1	0.303824	0.477	0.386	4.46723072911066e-16	1.50518872186654e-11
NFKBIA	-0.283812	0.986	0.986	4.56332277649996e-16	1.5375659763139e-11
FAM46A	0.27817	0.474	0.371	4.97558100183463e-16	1.67647226275816e-11
UBE2S	-0.309384	0.138	0.239	9.32883478973888e-16	3.14325759405462e-11
MYC	-0.390464	0.177	0.285	1.97918711847901e-15	6.66867307700316e-11
CAV1	0.25071	0.101	0.048	2.45774765362228e-15	8.28113494411491e-11
BTG2	-0.266943	0.321	0.448	2.55146612252859e-15	8.59690995324785e-11
AEBP1	0.267645	0.632	0.557	6.27130583021471e-15	2.11305378643254e-10
KLF4	-0.420655	0.327	0.444	7.74352812155722e-15	2.60910436527749e-10
NNMT	-0.329262	0.746	0.81	9.11465890577827e-15	3.07109317171293e-10
HSPA5	-0.463402	0.771	0.805	1.39532331535368e-14	4.70140237875269e-10
ELN	0.262605	0.274	0.188	1.42950799206775e-14	4.81658422847307e-10
ANKRD29	-0.269663	0.391	0.516	1.65242877444406e-14	5.56769351261181e-10
TMEM98	0.274898	0.41	0.323	2.01038292899135e-14	6.77378424094346e-10
RRAD	-0.441134	0.218	0.32	2.56362075912761e-14	8.63786378580457e-10
PKP2	-0.266558	0.167	0.27	2.97485762742211e-14	1.00234852898361e-09
FADS1	-0.268626	0.246	0.356	3.61524859436105e-14	1.21812186138401e-09
COL1A1	0.304703	0.807	0.767	4.33713964840861e-14	1.4613558331348e-09
TUBB4B	-0.431546	0.438	0.539	4.74204853063575e-14	1.59778583191241e-09
THY1	0.275163	0.653	0.559	4.82088654734376e-14	1.62434951326201e-09
SOX4	-0.387268	0.425	0.528	5.11504222224383e-14	1.72346232636284e-09
PPIC	0.275885	0.473	0.39	5.7595165370516e-14	1.94061150199417e-09
MAFB	-0.497734	0.486	0.589	6.87261059597773e-14	2.31565741420874e-09
HSPA2	-0.293236	0.257	0.36	2.17588101191848e-13	7.33141348155812e-09
PPDPF	0.255417	0.699	0.63	2.81966200801135e-13	9.50056916979343e-09
CRYBG3	0.263778	0.579	0.499	3.5250450732433e-13	1.1877286869786e-08
CYB5R3	0.259049	0.583	0.51	3.69035321264158e-13	1.24342761146745e-08
CNRIP1	0.271738	0.48	0.394	4.55620934695833e-13	1.53516917736414e-08
HERPUD1	-0.342483	0.527	0.614	9.92027537262067e-13	3.34253758405081e-08
PDE5A	0.250419	0.57	0.487	1.35248319717374e-12	4.55705688455719e-08
FRZB	0.31031	0.522	0.437	1.90436861507887e-12	6.41657961164674e-08
FADS2	-0.26407	0.2	0.296	3.21881346053844e-12	1.08454700739382e-07
CCL19	-0.390599	0.995	0.999	3.9659572791685e-12	1.33628964564303e-07
BHLHE40	-0.29127	0.239	0.338	4.09652642233949e-12	1.38028361274307e-07
MXRA7	0.273917	0.519	0.446	6.20977231561566e-12	2.09232068402354e-07
HCFC1R1	0.251962	0.388	0.303	6.92469313988903e-12	2.33320610655421e-07
TFPI	0.275968	0.428	0.346	7.15899912109713e-12	2.41215316386247e-07
ITGB1	0.254729	0.688	0.64	1.28430608303086e-11	4.32734091616418e-07
SLIT3	0.251296	0.483	0.401	1.29143579420154e-11	4.35136376498265e-07
IER5L	-0.382867	0.218	0.306	1.67539632431197e-11	5.64508037513675e-07
PLK2	-0.286549	0.181	0.271	1.87756312598664e-11	6.32626119669937e-07
VEGFA	-0.255414	0.239	0.332	2.14500352473769e-11	7.22737487625118e-07
MTRNR2L12	0.26772	0.735	0.699	2.19690761615094e-11	7.40226052185899e-07
HEXIM1	-0.316555	0.17	0.254	4.05363148737084e-11	1.36583059335473e-06
SAT1	-0.428024	0.512	0.583	5.045893071982e-11	1.70016321167362e-06
DNAJA1	-0.3118	0.502	0.581	7.60774172541689e-11	2.56335249696197e-06
ID4	-0.357822	0.252	0.339	1.0267698373335e-10	3.45959828991149e-06
MXRA5	0.291942	0.431	0.356	1.84474701472066e-10	6.21569059139978e-06
VMP1	0.307284	0.606	0.545	3.48967286945967e-10	1.17581037663574e-05
DUSP1	-0.284734	0.902	0.936	7.22740842283552e-10	2.4352029939902e-05
CXCL3	-0.509337	0.085	0.147	1.11973214151549e-09	3.77282547762228e-05
TUBA1A	-0.37899	0.647	0.683	2.24916242456984e-09	7.57832787334563e-05
ALDH1A3	0.273348	0.326	0.261	6.70496735353649e-09	0.000225917
DUSP6	-0.283486	0.212	0.293	8.76462052986071e-09	0.000295315
CDKN1A	-0.258084	0.18	0.254	1.54460221744752e-08	0.000520438
HSPA1A	-0.368341	0.665	0.728	9.95284844488391e-08	0.00335351
THBS1	-0.318567	0.565	0.616	1.91538199112285e-06	0.0645369
GBP1	-0.266822	0.135	0.193	2.10217720644561e-06	0.0708308
HSP90AA1	-0.274164	0.903	0.908	2.4767369887366e-06	0.0834512
JUND	-0.251659	0.827	0.82	5.56735633568456e-06	0.187587
ADM	-0.287275	0.496	0.55	2.39082441153245e-05	0.805564
ANGPTL7	0.464428	0.143	0.106	4.65667171629836e-05	1
ADAMTS1	-0.273748	0.469	0.519	0.000135719	1
FDCSP	-0.519921	0.247	0.292	0.00039536	1

## Sheet: large int. SM-ILF_4 (FDC)
Gene	avg_log2FC	pct.1	pct.2	p_val	p_val_adj
CR2	2.39241	0.329	0.004	<1e-300	<1e-300
BCL2A1	0.607011	0.138	0.002	3.06244890423363e-182	1.03186153379248e-177
PLEK	0.800641	0.296	0.013	1.98579202323621e-169	6.69092764309207e-165
DAPP1	0.590415	0.276	0.013	1.7604026588191e-147	5.93150071862506e-143
CR1	0.516046	0.125	0.002	7.28791214072066e-143	2.45558911669442e-138
SCARA5	0.588723	0.237	0.01	1.09604787162132e-135	3.69302369864086e-131
LTF	2.24872	0.224	0.01	1.43008772599336e-125	4.81853758396202e-121
SRGN	1.60543	0.178	0.006	1.36976632985902e-120	4.61529067182697e-116
TNFRSF9	0.496302	0.197	0.009	3.07218773086943e-109	1.03514293403915e-104
SLC1A2	0.471292	0.145	0.005	7.6974399168984e-106	2.59357540559975e-101
PRUNE2	0.432854	0.145	0.006	2.82460016947676e-84	9.51720781103498e-80
NPPC	1.13579	0.217	0.015	3.01728211520321e-83	1.01664303589657e-78
CXCL13	2.99824	0.987	0.476	2.57726428794985e-79	8.68383429181821e-75
CST6	0.421764	0.125	0.005	4.65586186354361e-75	1.56874609630238e-70
PEBP4	0.818906	0.289	0.031	1.57298565866752e-69	5.30001787831435e-65
CSTA	0.422274	0.132	0.008	7.72006359244883e-59	2.60119822683971e-54
RGS9	0.491396	0.171	0.014	2.36294312152608e-56	7.96170055366997e-52
ADAM12	0.430111	0.197	0.019	5.48418570678836e-54	1.84784153204527e-49
TMEM163	0.949175	0.592	0.167	3.5256424033422e-48	1.18792995138212e-43
CHN1	0.703316	0.388	0.08	9.34528368798932e-44	3.14879988583112e-39
C7	-1.54866	0.625	0.937	2.08813601586568e-43	7.03576549185781e-39
C21orf62	1.19783	0.421	0.098	1.07195598373465e-41	3.61184849159552e-37
APOE	-1.62254	0.836	0.978	1.30590389996958e-41	4.40011260055749e-37
FDCSP	3.41549	0.711	0.284	1.73694459507342e-41	5.85246111864039e-37
BMP2K	1.1859	0.704	0.287	8.62876571284233e-40	2.9073763192851e-35
RAMP1	0.391369	0.204	0.027	7.44762545594034e-38	2.50940292112454e-33
ICA1	0.323091	0.105	0.008	5.81676152626443e-36	1.95989962865954e-31
PCDHAC2	0.279912	0.158	0.019	9.51701548185743e-34	3.20666319645704e-29
ACKR1	0.682473	0.447	0.13	1.95631862116292e-31	6.59161996214634e-27
MGP	-1.41535	0.658	0.9	4.03650275970362e-31	1.36005923985454e-26
CCDC80	-1.33307	0.461	0.821	3.59583649682456e-29	1.21158114924007e-24
ADGRG2	0.372143	0.25	0.049	1.74514156751871e-28	5.88007999759754e-24
MTSS1	0.347159	0.217	0.039	6.84706364223286e-28	2.30704962361394e-23
SOX8	0.269071	0.145	0.019	7.61228934611069e-28	2.56488477227854e-23
PTGDS	0.754232	0.993	0.999	8.07646542872039e-28	2.72128426155305e-23
GALNT18	0.253205	0.151	0.021	1.24536056548133e-27	4.1961178893328e-23
NCEH1	0.569461	0.329	0.083	3.24764279642798e-27	1.09426076382844e-22
SLCO2A1	0.640069	0.375	0.105	1.45042492342283e-26	4.88706173698088e-22
MAP1LC3A	1.03801	0.954	0.754	1.64662055363322e-26	5.54812329341177e-22
ADAMDEC1	-0.978239	0.888	0.984	1.69077052982675e-26	5.69688222319825e-22
COTL1	0.738007	0.533	0.194	1.79820070588798e-26	6.05885745841898e-22
CCL19	-1.08828	0.967	0.999	7.77827781844391e-26	2.62081292814649e-21
MMD	0.597281	0.289	0.071	8.66185335801028e-26	2.91852487044799e-21
ARHGAP26	0.637374	0.539	0.195	1.02415313122869e-25	3.45078156036194e-21
OVOS2	0.43252	0.217	0.042	1.23114782539847e-25	4.14822948289762e-21
CD55	0.616854	0.263	0.06	4.80012347940911e-25	1.6173536051521e-20
ALPK2	0.494906	0.263	0.061	1.09503599840661e-24	3.68961429303123e-20
CCL21	-0.728341	0.98	0.999	1.56823878221335e-24	5.28402375278967e-20
ANO9	0.459503	0.296	0.075	2.72086329555024e-24	9.16767678802696e-20
HPCAL1	0.60859	0.375	0.114	3.15308162823044e-24	1.06239932381597e-19
CR1L	0.288131	0.164	0.027	3.59655697672785e-24	1.21182390773868e-19
SERPINE2	1.49661	0.664	0.328	7.69316434686928e-24	2.59213479503413e-19
ZFP36	-1.03652	0.888	0.965	8.82168574163796e-24	2.9723787937875e-19
MARCKS	1.00542	0.928	0.732	9.40619911397029e-24	3.16932472946115e-19
TSPAN15	0.32939	0.125	0.017	1.48651074330685e-23	5.0086492984981e-19
CXCL14	0.841835	0.993	0.974	1.50357403409415e-23	5.06614235047681e-19
CFH	-1.15145	0.559	0.811	3.47917437152676e-23	1.17227301274223e-18
HPGD	1.11139	0.901	0.669	4.41398694344882e-23	1.48724876072565e-18
ITIH5	0.975726	0.849	0.626	6.27032290448535e-23	2.11272259943729e-18
RAMP2	0.741308	0.579	0.242	9.73658191258491e-23	3.28064390962636e-18
FOS	-0.920387	0.967	0.986	3.20128869292774e-22	1.07864221219507e-17
CLU	1.49036	1	0.949	1.02625411549618e-21	3.45786061675283e-17
RP11-263K4.5	0.456316	0.329	0.094	1.34722326212218e-21	4.53933405939446e-17
KIAA1217	0.470765	0.382	0.123	5.28069786766281e-21	1.77927833953031e-16
JUNB	-0.882623	0.98	0.98	6.11587310441392e-21	2.06068228380123e-16
C1QTNF1	0.612969	0.322	0.097	6.94140907694326e-21	2.33883837438526e-16
SYNGR2	0.642465	0.421	0.151	8.17618516604976e-21	2.75488382984881e-16
TMEM119	0.700975	0.395	0.139	1.36205820839467e-20	4.58931892736499e-16
NPC2	0.742173	0.928	0.787	1.46688930601992e-20	4.94253682770353e-16
TNFAIP2	0.845894	0.572	0.266	3.98057853327945e-20	1.34121613100318e-15
MYO6	0.560267	0.454	0.173	5.7258011502626e-20	1.92925143956948e-15
CST3	0.593195	0.98	0.943	9.64513383094006e-20	3.24983139299694e-15
SNAP91	0.352594	0.23	0.056	1.19031707791436e-19	4.01065436232464e-15
ATP2B1	0.876964	0.73	0.466	1.51622383788518e-19	5.10876459937033e-15
IGKC	0.792825	0.125	0.02	1.60426132266102e-19	5.40539810057403e-15
HINT1	0.626426	0.921	0.792	2.66735896514366e-19	8.98739929715505e-15
JUN	-0.728386	0.987	0.998	3.18407938713629e-19	1.0728437087017e-14
PLCB4	0.2936	0.197	0.044	3.54037072959748e-19	1.19289251363058e-14
DNAJC7	0.740598	0.711	0.391	4.22188716850929e-19	1.42252266255752e-14
PITPNC1	0.526468	0.467	0.18	5.49173729011353e-19	1.85038596253085e-14
MAOB	0.412569	0.355	0.115	7.18143592806909e-19	2.4197130216036e-14
C4orf48	0.452503	0.342	0.112	7.18294826488853e-19	2.42022258837154e-14
CD14	0.398382	0.243	0.065	1.63220929703293e-18	5.49956600542276e-14
CTSZ	0.780783	0.75	0.494	1.83569018818442e-18	6.18517452006858e-14
DSP	0.600553	0.349	0.12	2.46588719266362e-18	8.3085603069608e-14
GJA4	0.66326	0.23	0.063	2.11348587059589e-17	7.1211792923858e-13
CTSC	-0.950728	0.5	0.731	2.20584907731461e-17	7.43238788110385e-13
TNFSF13B	-0.731649	0.763	0.93	2.88248400021815e-17	9.71224159033503e-13
CRIP2	0.584845	0.48	0.202	3.03386117218614e-17	1.0222291833564e-12
ALDH1A3	0.689532	0.559	0.263	3.29603295924734e-17	1.1105653452888e-12
SYNM	0.32189	0.151	0.031	3.6515408360213e-17	1.23035016928902e-12
CP	-0.881447	0.447	0.715	8.23145769838076e-17	2.77350735689241e-12
VCAM1	0.717619	0.921	0.756	1.12414957741346e-16	3.78770958613691e-12
PYCARD	0.572357	0.592	0.29	1.29000903233104e-16	4.34655643353621e-12
TUBB2B	0.430408	0.191	0.047	2.17004511144048e-16	7.31174999848756e-12
CD24	0.650724	0.908	0.706	2.62323871617411e-16	8.83874053027705e-12
TIMP1	0.822963	0.987	0.962	2.84605716890605e-16	9.58950502491205e-12
MYL6	0.508238	0.987	0.949	3.33900088697742e-16	1.12504295885817e-11
EZR	0.642443	0.401	0.162	3.93890039222768e-16	1.32717309815719e-11
MLLT4	0.483049	0.362	0.138	7.10745864423177e-16	2.39478711558745e-11
TCN2	0.36437	0.309	0.104	1.28645399066825e-15	4.33457807615759e-11
DES	0.501933	0.322	0.114	1.34278235704372e-15	4.5243708738231e-11
RARRES1	0.754002	0.395	0.166	2.12073377989611e-15	7.14560039798195e-11
CTSS	0.610274	0.928	0.758	2.15984792114506e-15	7.27739158550615e-11
CSF2RB	0.264999	0.118	0.022	2.41621119399113e-15	8.14118199703373e-11
SYT1	0.367366	0.197	0.052	2.87651570539207e-15	9.69213201774803e-11
S1PR3	0.628747	0.493	0.229	3.32798414760209e-15	1.12133097869305e-10
SEPP1	-0.751845	0.796	0.911	8.10953826153242e-15	2.73242782184073e-10
RNF19A	0.661238	0.691	0.395	8.72623208774549e-15	2.94021663964496e-10
THBS1	-1.24093	0.355	0.615	9.43463017816676e-15	3.17890429223151e-10
SOCS3	-1.15135	0.559	0.74	1.07777133601638e-14	3.6314427395736e-10
INHBA	0.335676	0.243	0.074	1.25220514349129e-14	4.21918001047957e-10
S100A11	0.673343	0.882	0.667	1.28779506541939e-14	4.33909669342408e-10
C11orf96	-1.77726	0.414	0.627	1.33492163223611e-14	4.49788494765633e-10
PXYLP1	0.334085	0.27	0.086	1.39266401869466e-14	4.69244214458979e-10
SPIC	0.435343	0.368	0.143	1.50834811450425e-14	5.08222813701061e-10
NEK6	0.422876	0.368	0.141	1.6086686743805e-14	5.42024823145767e-10
BEX5	0.389953	0.164	0.04	1.63892591489278e-14	5.52219697763972e-10
IL6ST	0.514799	0.98	0.905	3.07068456956265e-14	1.03463645886844e-09
TCEAL2	0.380235	0.178	0.046	4.00053095360378e-14	1.34793889950726e-09
IL4I1	0.500636	0.461	0.211	5.50193527466641e-14	1.8538220714461e-09
SSX2IP	0.338536	0.211	0.062	5.63220577648226e-14	1.89771541432793e-09
ABCC3	0.525423	0.592	0.308	6.30903590484356e-14	2.12576655777799e-09
EGR1	-0.863967	0.855	0.937	9.94255618455148e-14	3.35004488082278e-09
SLC2A6	0.289988	0.197	0.056	1.10994061297421e-13	3.73983390135531e-09
TMEM150C	0.678475	0.539	0.282	1.23110326344968e-13	4.14807933586737e-09
PSD3	0.441701	0.289	0.105	1.34520132925416e-13	4.53252135878898e-09
AKAP12	-0.808308	0.211	0.511	1.37540207138407e-13	4.63427973932148e-09
COL14A1	-0.648238	0.842	0.902	1.40098867803231e-13	4.72049125176206e-09
FAM151A	0.272337	0.151	0.037	1.43015309963362e-13	4.81875785390553e-09
ACTN1	0.562587	0.849	0.585	1.77828548584019e-13	5.99175511598992e-09
ANXA2	0.588551	0.908	0.78	1.87866239615676e-13	6.32996507761058e-09
CD74	0.481144	1	0.972	2.47850984032244e-13	8.35109105598244e-09
UCK2	0.262185	0.164	0.042	2.50197655732807e-13	8.43015981226119e-09
SPARCL1	-0.74029	0.796	0.87	3.93186618880461e-13	1.32480299365582e-08
FAM171B	0.47372	0.395	0.173	3.95587248516696e-13	1.33289167515216e-08
IL11RA	-0.950563	0.079	0.362	4.37981760901365e-13	1.47573574518106e-08
FOSB	-1.04363	0.691	0.799	5.64529606189831e-13	1.90212605509602e-08
TOM1L1	0.440389	0.408	0.181	6.58187869428535e-13	2.21769820725251e-08
FADS2	0.503476	0.553	0.285	7.0671072865509e-13	2.38119112913046e-08
RTN4R	0.354278	0.283	0.103	1.21056878962219e-12	4.078890479753e-08
OLFM1	0.434619	0.493	0.239	1.34701191701673e-12	4.53862195319617e-08
CSRP2	0.575881	0.895	0.651	1.78303232571631e-12	6.00774911826853e-08
MARCKSL1	0.824092	0.684	0.466	1.78865646431991e-12	6.02669909087951e-08
JAK2	0.513657	0.493	0.24	1.81378300446346e-12	6.11136045523919e-08
RELB	0.539743	0.572	0.314	1.87378409167724e-12	6.31352811849731e-08
FTL	-0.489884	1	0.998	2.18093580570625e-12	7.34844510374663e-08
RBP5	0.439018	0.987	0.896	2.57787173322924e-12	8.68588101794259e-08
CEP131	0.281973	0.204	0.063	3.14221052628904e-12	1.05873641472783e-07
LXN	0.505796	0.368	0.161	4.39067082284078e-12	1.47939262704797e-07
SLCO2B1	0.554593	0.697	0.428	4.6676879401102e-12	1.57273077454073e-07
PDE1B	0.357858	0.342	0.14	6.57586155707191e-12	2.21567079303981e-07
IER2	-0.80429	0.954	0.953	8.2988141745225e-12	2.79620244796361e-07
GSTP1	0.428634	0.954	0.88	1.27780540271485e-11	4.30543752390741e-07
MVD	0.328656	0.27	0.102	1.49997277535488e-11	5.05400826928072e-07
ADAMTS9	0.255122	0.171	0.049	1.56368293230992e-11	5.26867327212504e-07
TMEM178B	0.32166	0.243	0.087	1.59350952602388e-11	5.36917099698485e-07
CD9	0.375953	0.303	0.118	1.64727930536274e-11	5.55034289148923e-07
TMSB10	0.886272	0.993	0.968	1.89315950206466e-11	6.37881162625667e-07
BTN2A2	0.372236	0.355	0.151	2.67726658914309e-11	9.02078204545873e-07
KLF13	0.470251	0.625	0.363	3.17163678420902e-11	1.06865129807139e-06
BMP7	0.317467	0.171	0.051	4.16263224630397e-11	1.40255730906966e-06
CRIP1	0.505499	0.25	0.097	4.29066674900489e-11	1.44569725440971e-06
ODC1	0.279087	0.23	0.081	4.55393205846902e-11	1.53440186778055e-06
DBI	0.479522	0.842	0.632	4.66895325769777e-11	1.57315711064869e-06
ATF5	0.45771	0.454	0.224	5.83795337790461e-11	1.96704001115118e-06
BMP3	0.41787	0.316	0.132	5.99973219036222e-11	2.02154976422065e-06
TDO2	-0.789501	0.309	0.527	6.17402797518717e-11	2.08027698595956e-06
CFL1	0.43947	0.914	0.8	6.65974381557619e-11	2.24393408122024e-06
LGI2	0.388339	0.474	0.235	8.42699914631586e-11	2.83939309235967e-06
ERICH1	0.39915	0.487	0.246	8.67666434834902e-11	2.92351528553272e-06
SPIB	0.536447	0.507	0.275	9.32347863327398e-11	3.14145289069533e-06
GAS1	0.316559	0.217	0.076	1.12450897325172e-10	3.78892053447434e-06
ANKRD29	0.486566	0.763	0.503	1.16164149191619e-10	3.9140348428624e-06
H3F3B	-0.485175	1	0.996	1.34530766869906e-10	4.53287965891462e-06
PARK7	0.426972	0.947	0.871	1.66958767623116e-10	5.62550871629328e-06
EXOC3L4	0.435014	0.428	0.209	1.76884666943545e-10	5.9599519679958e-06
GEM	-0.850737	0.73	0.798	2.8707944138042e-10	9.67285469787187e-06
C9orf47	0.460926	0.257	0.103	3.20023442628059e-10	1.07828698759098e-05
PSME2	0.469194	0.842	0.658	3.3371413098869e-10	1.12441639295329e-05
VWA1	0.413536	0.539	0.299	3.45324000367062e-10	1.16353468683678e-05
GADD45B	-0.876931	0.862	0.929	5.27677270713951e-10	1.77795579594359e-05
POGLUT1	0.362165	0.395	0.191	6.56051269758108e-10	2.21049914832297e-05
APOC1	-0.867359	0.349	0.567	6.68302893880321e-10	2.25177977064035e-05
PTGES2	0.349079	0.355	0.164	7.39190844765392e-10	2.49062963235251e-05
CXCR4	0.376156	0.414	0.197	7.62859974851812e-10	2.5703803992657e-05
FLNA	0.449153	0.73	0.482	7.90708492863804e-10	2.6642131958553e-05
PARM1	0.43337	0.533	0.298	8.69055948570059e-10	2.92819711311196e-05
ANXA7	0.4375	0.737	0.494	9.04391849326067e-10	3.04725789711925e-05
RPS19BP1	0.468322	0.737	0.501	1.0013793006587e-09	3.37404741563941e-05
PDLIM4	0.422573	0.493	0.272	1.2012424600078e-09	4.04746634475027e-05
CCND2	0.472809	0.73	0.485	1.33342665423447e-09	4.49284776877762e-05
LIFR	0.505471	0.743	0.534	1.34426952251261e-09	4.529381729154e-05
CXCL12	-0.541299	0.954	0.978	1.48619779116395e-09	5.00759483754782e-05
OTULIN	0.439344	0.368	0.183	1.50287579249535e-09	5.06378969523382e-05
S100A4	-0.571158	0.783	0.859	1.51643346134983e-09	5.10947090467212e-05
PACS1	0.448443	0.414	0.212	2.00407456082176e-09	6.75252882523285e-05
ARHGEF10	0.260192	0.309	0.133	2.02615165657013e-09	6.8269153916474e-05
COL4A4	0.396475	0.487	0.263	2.45432716153751e-09	8.26960993808448e-05
ISOC1	0.413735	0.691	0.422	2.57847979251101e-09	8.6879298128866e-05
PGF	0.620115	0.757	0.594	2.67290424663394e-09	9.0060835686084e-05
IGFBP3	-0.899084	0.803	0.873	2.71383385777075e-09	9.14399180037275e-05
LTBP2	0.453057	0.579	0.35	2.73338051787543e-09	9.20985231692948e-05
TNFAIP3	0.535797	0.592	0.378	3.19322541728614e-09	0.000107593
CDC42EP4	0.56873	0.618	0.375	3.33984751986804e-09	0.000112533
NPDC1	0.440926	0.507	0.282	3.50845335674185e-09	0.000118214
LTBP1	0.469971	0.632	0.38	4.16897749463663e-09	0.00014047
ZEB1	0.388707	0.349	0.166	4.23939778776573e-09	0.000142842
PFN1	0.553845	0.908	0.801	4.32151230089633e-09	0.000145609
TMSB4X	0.359219	1	0.999	4.69404972153215e-09	0.000158161
NPB	0.472941	0.763	0.528	5.44062895775843e-09	0.000183317
PARP1	0.352299	0.454	0.243	5.51667449779405e-09	0.000185879
ADM2	0.281792	0.224	0.088	6.35901051614016e-09	0.000214261
DNASE2	0.397796	0.625	0.378	6.48973543096097e-09	0.000218665
NINJ1	0.3901	0.546	0.316	6.51344090865119e-09	0.000219464
CHRNA3	0.374952	0.283	0.127	6.6308136208625e-09	0.000223419
PTPRM	0.381846	0.355	0.171	6.70208266649949e-09	0.00022582
SEC11C	0.254057	0.283	0.121	6.80174616925464e-09	0.000229178
ABCC4	0.256308	0.178	0.063	7.43379148076543e-09	0.000250474
IMP3	0.404307	0.612	0.386	7.7118866142783e-09	0.000259844
PDPN	0.38766	0.454	0.252	7.97827064584627e-09	0.00026882
TCEAL3	0.372471	0.487	0.274	8.16324911428973e-09	0.000275053
ID4	-0.799012	0.118	0.334	8.74078082201195e-09	0.000294512
GPC6	-0.615728	0.132	0.35	9.35248980510351e-09	0.000315123
CYBA	0.406319	0.882	0.788	1.04187481025207e-08	0.000351049
FSCN1	0.265735	0.158	0.053	1.20552420369114e-08	0.000406189
TMEM14C	0.457469	0.816	0.657	1.20814125558915e-08	0.000407071
CCNL1	-0.760905	0.632	0.72	1.40582455022412e-08	0.000473679
FGF7	-0.706895	0.467	0.621	1.56135719141847e-08	0.000526084
CCL2	-1.12049	0.125	0.332	1.60981415472058e-08	0.000542411
SPINT1	0.293035	0.283	0.128	1.70439846294888e-08	0.00057428
FAM26F	0.393936	0.52	0.306	1.85220395353577e-08	0.000624082
IPO7	0.356013	0.493	0.276	2.01159686758685e-08	0.000677787
PSAP	0.47521	0.961	0.874	2.0205023753446e-08	0.000680788
FBXW5	0.398505	0.566	0.355	2.05203368354473e-08	0.000691412
BTG1	-0.605788	0.658	0.743	2.06845816532716e-08	0.000696946
MT-ND5	0.392758	0.954	0.872	2.17050989363077e-08	0.000731332
SSR4	0.417731	0.855	0.713	2.27617374926041e-08	0.000766934
CHL1	0.292998	0.355	0.176	2.88222806319206e-08	0.000971138
CALM2	0.341638	0.954	0.861	2.9423172028742e-08	0.000991384
ADAMTS1	-0.859844	0.322	0.517	3.42747340727528e-08	0.00115485
PLEKHO1	0.421725	0.349	0.182	3.87925469422092e-08	0.00130708
TAGLN2	0.431992	0.868	0.717	3.90267436152214e-08	0.00131497
CYP7B1	-0.659366	0.184	0.385	4.11107737094505e-08	0.00138519
COA1	0.287159	0.388	0.197	4.20022375852647e-08	0.00141522
KCTD12	0.295406	0.507	0.279	4.22250364652463e-08	0.00142273
HMGN3	0.390822	0.849	0.655	4.25585656759408e-08	0.00143397
SDF2L1	0.441219	0.434	0.246	4.46254993704689e-08	0.00150361
EFHD2	0.304624	0.276	0.124	4.76710758194071e-08	0.00160623
WBP11	0.355365	0.441	0.244	5.22317064471019e-08	0.0017599
EEF1D	-0.282383	0.98	0.982	5.42210766073255e-08	0.00182692
SELM	0.299804	0.987	0.97	5.50316382365508e-08	0.00185424
RAI14	0.373874	0.447	0.249	5.52556290967143e-08	0.00186178
CDK2AP2	0.278155	0.27	0.122	5.94500652110956e-08	0.00200311
SSBP4	0.366759	0.48	0.281	6.16311206061632e-08	0.0020766
BHLHE40	0.401263	0.539	0.328	6.20258767826163e-08	0.0020899
F3	0.333512	0.118	0.036	6.78717673927716e-08	0.00228687
LAMA4	-0.637464	0.191	0.381	7.27074672106303e-08	0.00244981
AGTRAP	0.317728	0.447	0.241	7.53015812186134e-08	0.00253721
PTN	0.260538	0.217	0.088	7.87621247253533e-08	0.00265381
MRPL17	0.273108	0.316	0.15	7.88116309065541e-08	0.00265548
EPAS1	0.487977	0.572	0.381	7.94232733543907e-08	0.00267609
TRAF3	0.293823	0.309	0.148	7.95208137043277e-08	0.00267937
CACNA2D1	0.280209	0.5	0.272	8.91381734722286e-08	0.00300342
PTGES	0.34529	0.375	0.197	8.98173087021573e-08	0.0030263
GREM1	-0.944557	0.368	0.525	9.27864398488866e-08	0.00312635
DDOST	0.33904	0.671	0.463	9.71802364665065e-08	0.00327439
PTPN1	0.340271	0.388	0.208	9.89996957165131e-08	0.0033357
TDRP	0.26357	0.322	0.155	1.01084558198155e-07	0.00340594
CGNL1	0.30218	0.283	0.132	1.10863532812353e-07	0.00373544
ARHGAP15	-0.592629	0.112	0.3	1.1410157106802e-07	0.00384454
FN1	0.320465	0.151	0.054	1.34369217772593e-07	0.00452744
TCF4	-0.481856	0.664	0.76	1.4430917077157e-07	0.00486235
FBLN1	-0.615563	0.507	0.653	1.53796702536822e-07	0.00518203
INPP4A	0.34236	0.368	0.196	1.66912657279796e-07	0.00562396
WEE1	0.257741	0.211	0.088	1.77062970421591e-07	0.00596596
RCN1	0.395696	0.73	0.523	1.81280279144059e-07	0.00610806
RAP1B	0.349519	0.533	0.322	1.85117606430195e-07	0.00623735
FGD6	0.328078	0.408	0.222	1.8915039020718e-07	0.00637323
FMNL2	0.284457	0.25	0.113	2.09931204426486e-07	0.00707342
CTSH	0.394441	0.941	0.88	2.1028798141758e-07	0.00708544
CEBPD	-0.82519	0.803	0.82	2.26028631027942e-07	0.00761581
DNAJC3	0.353899	0.697	0.464	2.33702823597837e-07	0.00787438
ARPC1B	0.343272	0.467	0.279	2.49763909026764e-07	0.00841555
CAPNS1	0.360302	0.52	0.317	2.59801758031727e-07	0.00875376
SHTN1	0.279022	0.217	0.093	2.68231159219578e-07	0.00903778
FBN1	0.357866	0.5	0.294	2.72905595658413e-07	0.00919528
GNG2	0.284785	0.204	0.084	2.78007239189317e-07	0.00936718
IL4R	0.308741	0.329	0.168	2.99666663184459e-07	0.010097
ID2	-1.09091	0.474	0.6	3.09418791076147e-07	0.0104256
DMRTA1	0.257647	0.289	0.138	3.25701514390939e-07	0.0109742
TPD52L1	-0.638324	0.072	0.245	3.4381451517493e-07	0.0115845
PFKFB3	0.336204	0.243	0.111	3.99134932346931e-07	0.0134485
TSC22D1	-0.426253	0.98	0.994	4.06713599062892e-07	0.0137038
KTN1	0.377081	0.75	0.567	4.62025614333854e-07	0.0155675
NECAP2	0.29865	0.375	0.201	4.81418379243473e-07	0.0162209
NDUFC1	0.289964	0.684	0.445	5.08671422736733e-07	0.0171392
CNTN4	-0.603727	0.243	0.408	5.29641971352426e-07	0.0178458
RAB9A	0.280195	0.355	0.188	5.32186728166126e-07	0.0179315
PPM1G	0.303443	0.5	0.302	5.66396710874007e-07	0.0190842
PKP2	0.372492	0.441	0.26	5.85889286140199e-07	0.019741
SLC38A2	-0.613134	0.553	0.676	5.90807738791302e-07	0.0199067
MT-CO2	0.260025	0.993	0.99	5.96111694573941e-07	0.0200854
CBR1	0.258908	0.526	0.299	6.12255842953441e-07	0.0206293
KAT7	0.250939	0.257	0.12	6.29778783786545e-07	0.0212198
NME2	0.406434	0.375	0.209	6.3176572208127e-07	0.0212867
PPIA	0.343969	0.967	0.882	6.65979186122511e-07	0.0224395
DLG2	0.285568	0.184	0.076	6.85848448177502e-07	0.023109
FAIM2	-0.543171	0.184	0.364	7.34572161940105e-07	0.0247507
HIPK2	0.266786	0.23	0.104	7.9187370263459e-07	0.0266814
FKBP2	0.394977	0.789	0.63	7.96331926091767e-07	0.0268316
TGM2	-0.606456	0.5	0.62	8.13232687337255e-07	0.0274011
UBTF	0.350446	0.414	0.241	1.01037125224262e-06	0.0340434
DNPH1	0.390092	0.592	0.409	1.0385726766184e-06	0.0349937
SYNDIG1	0.264123	0.296	0.146	1.05656004868526e-06	0.0355997
USP46	0.256875	0.263	0.127	1.2350483191937e-06	0.0416137
DTD1	0.268235	0.263	0.129	1.29400107057615e-06	0.0436001
BAD	0.296366	0.691	0.465	1.33073116094763e-06	0.0448377
RFTN1	0.42181	0.664	0.48	1.39733080957857e-06	0.0470817
ARPC3	0.347369	0.757	0.59	1.56048355008871e-06	0.0525789
SPPL2A	0.322088	0.572	0.367	1.57517869188604e-06	0.0530741
TMEM173	0.333028	0.73	0.554	1.63593055804279e-06	0.055121
PRELID1	0.305982	0.684	0.463	1.67124665948006e-06	0.056311
MYBPC2	0.302341	0.296	0.154	1.72202070158936e-06	0.0580218
SELT	0.286633	0.454	0.268	1.78732785083723e-06	0.0602222
CD47	0.33821	0.546	0.357	1.88061638343876e-06	0.0633655
SLC40A1	-0.504756	0.158	0.339	2.00489859084742e-06	0.0675531
TUBA1C	0.300086	0.382	0.212	2.03676898171293e-06	0.0686269
GNAI2	0.40611	0.664	0.501	2.10824833217087e-06	0.0710353
PPID	0.297253	0.336	0.179	2.1391193835946e-06	0.0720755
TNIP2	0.253024	0.224	0.105	2.14834127691207e-06	0.0723862
NNMT	-0.493367	0.717	0.806	2.25723619985565e-06	0.0760553
SMAD2	0.251878	0.336	0.18	2.59358069653859e-06	0.0873881
ENO1	0.367083	0.789	0.692	2.60902412456489e-06	0.0879085
PRRC2C	0.283665	0.842	0.626	2.67612806147063e-06	0.0901695
GNAL	0.33981	0.461	0.286	2.69649545425887e-06	0.0908557
RNF145	0.311938	0.441	0.263	2.79745459639532e-06	0.0942574
MBNL2	0.313366	0.559	0.363	2.96850110587846e-06	0.100021
PCBD1	0.337941	0.579	0.399	3.00641168133396e-06	0.101298
A2M	-0.642975	0.059	0.208	3.13517147594803e-06	0.105636
EIF1	-0.336904	0.987	0.991	3.14165905224655e-06	0.105855
BEND5	0.257452	0.322	0.172	3.18267060292323e-06	0.107237
COL3A1	-0.563043	0.711	0.75	3.27957603130522e-06	0.110502
S100A13	0.260733	0.974	0.92	3.4393652036307e-06	0.115886
VIM	0.25409	1	1	3.44299737409738e-06	0.116008
HSBP1	0.30666	0.75	0.551	3.49078569828427e-06	0.117619
MATN2	0.676806	0.355	0.206	3.51217472724827e-06	0.118339
CRELD2	0.26697	0.329	0.176	3.5407188475435e-06	0.119301
ACSL3	0.339655	0.401	0.233	3.56228191331015e-06	0.120028
SF3B2	0.320181	0.809	0.654	3.62680132813034e-06	0.122201
CFLAR	0.267797	0.618	0.407	3.73169298639618e-06	0.125736
SCN7A	-0.530679	0.105	0.261	3.73926177139227e-06	0.125991
ABCA8	-0.510777	0.026	0.166	3.85200319903845e-06	0.129789
SLC2A3	-0.568621	0.336	0.509	3.94313483206677e-06	0.13286
SETX	0.259975	0.395	0.224	4.00470093475225e-06	0.134934
ZFP36L2	-0.465337	0.947	0.969	4.090884551635e-06	0.137838
TMEM123	0.343234	0.803	0.62	4.34793054715755e-06	0.146499
TPM1	0.339023	0.868	0.716	5.05478592929705e-06	0.170316
CYP27A1	0.277558	0.395	0.226	5.51512251732193e-06	0.185827
ZFAND6	0.257609	0.382	0.215	5.57317672004868e-06	0.187783
GPX1	0.380488	0.743	0.549	5.58102329584712e-06	0.188047
TNS3	0.28772	0.618	0.423	5.78458825012165e-06	0.194906
ADH1B	-0.341736	0.789	0.932	5.81696939157685e-06	0.195997
NCBP2	0.264208	0.336	0.183	5.83134249963733e-06	0.196481
TFPI	-0.46655	0.197	0.354	5.95729579314966e-06	0.200725
C1orf43	0.295175	0.48	0.3	6.14852461204317e-06	0.207168
NEXN	-0.583923	0.197	0.345	6.16928857009526e-06	0.207868
CLN5	0.296442	0.428	0.256	6.30145386865408e-06	0.212321
G0S2	0.388389	0.658	0.455	6.38873633184659e-06	0.215262
ATF3	-0.669559	0.132	0.287	6.53806808468914e-06	0.220294
TMEM248	0.251188	0.382	0.219	6.59179599575417e-06	0.222104
ATP5E	0.352861	0.901	0.77	6.66068810212922e-06	0.224425
GUCY1A3	-0.474583	0.493	0.596	6.68072417372592e-06	0.2251
FAM13C	-0.506367	0.125	0.272	6.74547767370034e-06	0.227282
DOCK10	0.253484	0.289	0.147	7.20868917321587e-06	0.24289
MT-ND4L	0.394205	0.868	0.755	7.40652757118859e-06	0.249556
BTG2	-0.738755	0.296	0.439	7.41608349652091e-06	0.249878
GUCY1B3	-0.475281	0.349	0.487	7.48067923373925e-06	0.252054
PDIA4	0.253082	0.454	0.271	7.62202401027399e-06	0.256816
LRP1	-0.492862	0.211	0.374	7.84807464509611e-06	0.264433
EFEMP1	-0.561469	0.211	0.354	7.86432075125997e-06	0.26498
PAPSS2	0.374159	0.461	0.289	8.00945682664143e-06	0.269871
NFKBIZ	-0.664048	0.52	0.643	8.11771137859663e-06	0.273518
KEL	0.251388	0.349	0.194	8.18492418875729e-06	0.275783
ATP5G1	0.304712	0.651	0.452	8.49869210371921e-06	0.286355
MTHFD2	-0.528216	0.171	0.328	9.62639646727199e-06	0.324352
PMEPA1	0.28615	0.336	0.188	9.73887472269643e-06	0.328142
FUT4	0.298406	0.289	0.159	1.00611598077013e-05	0.339001
ANGPT1	-0.444136	0.033	0.163	1.01709038722992e-05	0.342698
FKBP1A	0.341702	0.934	0.826	1.13761130360381e-05	0.383307
PLS3	0.266211	0.388	0.228	1.16645266172575e-05	0.393025
NAA50	0.317025	0.447	0.279	1.18558748821255e-05	0.399472
HSP90B1	0.319671	0.947	0.872	1.21119799223196e-05	0.408101
NDUFB3	0.25221	0.428	0.257	1.22598976071462e-05	0.413085
NDRG2	-0.442552	0.75	0.765	1.24686176728561e-05	0.420118
RELL1	0.26881	0.316	0.172	1.26036418913795e-05	0.424667
CCDC107	0.250253	0.296	0.159	1.34909414574044e-05	0.454564
ICAM2	0.317246	0.553	0.372	1.35662411912796e-05	0.457101
GADD45G	-0.713118	0.086	0.234	1.36255705894184e-05	0.4591
YWHAZ	0.333822	0.724	0.558	1.40675462723018e-05	0.473992
RRAD	-0.720488	0.158	0.314	1.40769767245282e-05	0.47431
HMGN1	0.269425	0.789	0.58	1.4090767424123e-05	0.474774
SH3BGRL3	0.315941	0.697	0.53	1.47088500857961e-05	0.4956
SOS1	0.253361	0.349	0.199	1.49943297994372e-05	0.505219
MAFF	-0.696963	0.112	0.253	1.5309838875172e-05	0.51585
UQCR11	0.314416	0.671	0.508	1.64748574104406e-05	0.555104
GNAQ	0.251062	0.257	0.132	1.68402281595477e-05	0.567415
PDCD10	0.251872	0.349	0.199	1.68871168813634e-05	0.568995
RGS2	-0.745288	0.197	0.346	1.68955680488572e-05	0.569279
SQLE	0.288898	0.316	0.182	1.70980055636638e-05	0.5761
A4GALT	-0.454367	0.138	0.275	1.73460187244535e-05	0.584457
RASL11A	-0.448491	0.316	0.478	1.76454055591636e-05	0.594544
FDFT1	0.257847	0.368	0.213	1.80936558041499e-05	0.609648
NUCB2	0.295886	0.605	0.407	1.89051834576368e-05	0.636991
NFKB2	0.293186	0.474	0.301	1.91519822561307e-05	0.645307
SRSF5	-0.375508	0.789	0.816	2.00081485706331e-05	0.674155
NDUFB6	0.291872	0.467	0.296	2.06927451656966e-05	0.697221
DUSP1	-0.494445	0.934	0.933	2.32283210497096e-05	0.782655
BGN	-0.56183	0.487	0.604	2.36446644198727e-05	0.796683
FAM46A	0.347712	0.566	0.377	2.364747934693e-05	0.796778
PLXDC1	-0.48807	0.217	0.357	2.38719287376883e-05	0.804341
TMED10	0.387777	0.717	0.577	2.40391125036437e-05	0.809974
NRP1	-0.39361	0.066	0.201	2.41863455675826e-05	0.814935
SEC61B	0.275349	0.842	0.675	2.46463286938969e-05	0.830433
C1RL-AS1	0.271373	0.513	0.322	2.50744321210317e-05	0.844858
STXBP6	0.280068	0.263	0.144	2.68185847589997e-05	0.903625
TULP4	0.294062	0.289	0.164	2.7694822888495e-05	0.933149
MYO1B	0.313828	0.342	0.194	2.91375783174365e-05	0.981762
PPP1R12B	0.25184	0.441	0.277	2.96669281058483e-05	0.999597
MYH11	0.26768	0.197	0.096	3.0247973032511e-05	1
PHLDA1	-0.700585	0.283	0.414	3.05923482615627e-05	1
HDGF	0.271551	0.395	0.243	3.28723800086223e-05	1
NUB1	0.276582	0.454	0.301	3.51299624138043e-05	1
DZIP1	0.261583	0.303	0.173	3.59848149675686e-05	1
ACTB	0.422203	0.974	0.945	4.06101807358512e-05	1
SERP1	0.299047	0.816	0.66	4.06758843908186e-05	1
DRAM1	0.297639	0.428	0.266	4.20015494367362e-05	1
TRIM44	0.266632	0.461	0.289	4.22812682730488e-05	1
TCF21	-0.480893	0.164	0.306	4.23860906544843e-05	1
RCL1	0.303955	0.309	0.179	4.24752606224475e-05	1
LY96	0.303883	0.257	0.139	4.28945743751192e-05	1
RBM3	0.310105	0.559	0.396	4.44180030482235e-05	1
PROS1	-0.450755	0.184	0.322	4.55571838610475e-05	1
NRIP1	0.470948	0.368	0.233	4.56602370546616e-05	1
LMAN1	0.33083	0.697	0.521	4.67020208238466e-05	1
SEPT2	0.267215	0.75	0.559	4.73727456099626e-05	1
C2orf40	0.285197	0.171	0.081	4.79960797208044e-05	1
WWP1	0.340221	0.553	0.38	4.82228580190935e-05	1
KIAA0930	0.252762	0.289	0.165	4.85660330574601e-05	1
SCD5	0.2644	0.257	0.139	4.85752155103488e-05	1
EIF3E	-0.412772	0.809	0.834	4.96045174283073e-05	1
PPP1R15A	-0.372909	0.836	0.872	5.42614826652793e-05	1
GP1BA	0.27151	0.553	0.378	5.42931451721548e-05	1
TKT	0.318765	0.592	0.433	5.46943655682277e-05	1
SERPINB9	0.322929	0.539	0.365	5.53621171800531e-05	1
ROCK2	0.340154	0.526	0.377	5.71882983486462e-05	1
CLPTM1	0.303883	0.467	0.314	5.82226435629879e-05	1
RARRES2	0.386338	0.993	0.993	5.85076339928554e-05	1
PDE4DIP	0.255036	0.329	0.19	5.91478692895646e-05	1
IFNGR2	0.264835	0.461	0.293	5.93196145689961e-05	1
MXRA7	0.35591	0.618	0.45	5.95625854003094e-05	1
LOXL1	0.261628	0.546	0.37	6.85740595210206e-05	1
SCARA3	0.3124	0.342	0.203	6.93977973244065e-05	1
ACHE	0.280871	0.25	0.142	7.28613393796828e-05	1
ATP6V1E1	0.253119	0.322	0.19	7.90451228400655e-05	1
DNAJB1	-0.634791	0.559	0.652	7.90947101469998e-05	1
ZYX	0.370072	0.467	0.314	8.02770305948988e-05	1
ADH5	0.251743	0.737	0.543	8.04936301705299e-05	1
IL1R1	-0.500963	0.342	0.446	8.09536033604059e-05	1
PTTG1IP	0.31163	0.572	0.419	8.29173203306328e-05	1
EMB	0.275058	0.362	0.226	8.31042333840218e-05	1
CD81	0.281117	0.842	0.805	8.31143621826476e-05	1
ILK	0.257336	0.592	0.417	8.50311685904928e-05	1
BIRC3	0.297928	0.691	0.535	8.5592535091947e-05	1
S100A16	0.253404	0.526	0.362	8.59162559981579e-05	1
PAXBP1	0.481274	0.493	0.346	8.87449166169438e-05	1
SHISA3	-0.405265	0.079	0.201	9.3336630634026e-05	1
EPHX1	-0.444393	0.164	0.298	0.000102665	1
NOTCH3	-0.347184	0.053	0.172	0.000103653	1
PMP22	-0.413543	0.632	0.721	0.000105824	1
EIF5A	0.291706	0.664	0.489	0.00011462	1
CFHR1	0.273294	0.382	0.234	0.000117658	1
NET1	0.31118	0.408	0.267	0.000121696	1
RHOBTB3	-0.445121	0.25	0.359	0.000130014	1
MFGE8	0.385762	0.868	0.789	0.000132517	1
ARL6IP5	0.269918	0.882	0.747	0.000136109	1
RAB13	0.425795	0.789	0.709	0.000141653	1
MT-ND3	0.357778	0.967	0.934	0.000146865	1
APPL1	0.28309	0.625	0.438	0.000147334	1
EPHX2	0.287095	0.25	0.141	0.000151649	1
PACSIN2	0.257065	0.243	0.135	0.000155845	1
SIL1	0.277005	0.454	0.303	0.000157826	1
IFRD1	-0.531952	0.349	0.46	0.000164843	1
ANKRD65	0.264382	0.382	0.239	0.000178683	1
PCDH7	-0.358343	0.105	0.229	0.000182974	1
SRSF7	-0.565222	0.789	0.781	0.000191824	1
PRKAR2B	-0.496042	0.487	0.543	0.000225932	1
PRKDC	0.269097	0.539	0.38	0.000231444	1
ARID5B	-0.390711	0.691	0.763	0.000246672	1
PLAGL1	-0.416369	0.164	0.282	0.000246716	1
CYR61	-0.467343	0.783	0.853	0.000253482	1
C9orf142	0.262447	0.401	0.269	0.000257043	1
IFNGR1	0.264197	0.724	0.555	0.000257248	1
MMP2	0.29809	0.507	0.356	0.00027015	1
KHDRBS1	0.252337	0.697	0.514	0.000270814	1
GULP1	-0.365481	0.105	0.221	0.000278848	1
MSN	0.260568	0.375	0.242	0.000290342	1
RCAN2	-0.440983	0.197	0.308	0.000319553	1
GPX3	-0.399521	0.092	0.209	0.000328603	1
COLEC12	0.300456	0.586	0.436	0.000339477	1
UBD	0.31763	0.342	0.228	0.000370811	1
NEGR1	-0.384596	0.105	0.22	0.000372098	1
NLRP1	-0.328939	0.191	0.32	0.000382726	1
ITGA8	-0.384151	0.178	0.297	0.0004075	1
RHOA	0.307867	0.855	0.748	0.000423877	1
SOD2	-0.415011	0.954	0.943	0.000425648	1
ITM2A	-0.343691	0.026	0.116	0.000436435	1
FMOD	-0.41158	0.197	0.309	0.000460145	1
LMOD1	-0.282759	0.033	0.128	0.000475247	1
LITAF	0.332097	0.638	0.48	0.000549497	1
HIF1A	0.293457	0.52	0.367	0.000581903	1
SNAI2	-0.462584	0.388	0.478	0.000591017	1
PDIA3	0.254605	0.862	0.774	0.000601878	1
GLT8D2	-0.346979	0.243	0.353	0.000606278	1
TYMP	0.311688	0.816	0.707	0.00062775	1
SSR3	0.250835	0.671	0.542	0.000656103	1
DLC1	-0.312633	0.053	0.144	0.000717713	1
SERTAD1	-0.426415	0.191	0.301	0.000720256	1
H2AFJ	0.33411	0.592	0.472	0.00077236	1
YBX3	-0.414473	0.638	0.647	0.000773194	1
LRRC17	-0.267063	0.066	0.169	0.000788815	1
CDKN1A	-0.479574	0.138	0.249	0.000828026	1
PRRX1	0.254854	0.533	0.383	0.000877639	1
DST	0.262672	0.783	0.652	0.000918779	1
PRDX1	0.269897	0.816	0.685	0.000963001	1
RGS3	-0.269046	0.033	0.117	0.000983864	1
ZBTB16	-0.418929	0.605	0.625	0.00102979	1
COLCA1	0.260869	0.513	0.368	0.00112774	1
THY1	0.419662	0.651	0.565	0.00114113	1
PLK2	-0.519008	0.164	0.265	0.00115149	1
FBLN2	-0.251089	0.033	0.116	0.00115164	1
ARGLU1	0.281979	0.862	0.798	0.00115605	1
CD82	0.259495	0.908	0.801	0.00131217	1
OSR2	-0.383458	0.112	0.215	0.00139569	1
NR1H4	-0.273017	0.053	0.141	0.00144264	1
PDK4	-0.350861	0.73	0.778	0.00145418	1
GPNMB	-0.365451	0.125	0.229	0.00152414	1
ITGB1	0.300389	0.763	0.642	0.00155482	1
NUPR1	-0.303077	0.717	0.755	0.00155843	1
HES4	-0.3742	0.112	0.21	0.00161531	1
GSTM3	-0.334085	0.375	0.472	0.00164528	1
TBC1D12	-0.288349	0.099	0.19	0.00166413	1
MYLIP	-0.329356	0.086	0.18	0.00167364	1
CYBRD1	-0.402599	0.48	0.528	0.00173013	1
TOMM5	0.257822	0.27	0.176	0.00175203	1
STEAP4	-0.320186	0.026	0.101	0.00190919	1
LAMC1	-0.292291	0.164	0.266	0.00196216	1
CHRDL2	-0.363422	0.125	0.22	0.0019864	1
FAM13A	-0.355444	0.566	0.613	0.00204696	1
VEZT	0.253897	0.329	0.228	0.0020577	1
NFKBIA	-0.300412	0.993	0.986	0.0021872	1
HERC5	-0.272692	0.053	0.134	0.00219722	1
MCL1	-0.421277	0.822	0.761	0.00220197	1
SQSTM1	0.260951	0.901	0.802	0.00222217	1
SERPINB1	0.257561	0.454	0.321	0.00222473	1
CCDC68	-0.297775	0.072	0.157	0.00239977	1
SOCS1	0.25529	0.388	0.268	0.00247548	1
QSOX1	-0.286667	0.118	0.215	0.00250261	1
PHACTR2	-0.329545	0.217	0.318	0.00269378	1
PLAC9	-0.331851	0.487	0.548	0.00284275	1
ITM2C	-0.315913	0.342	0.425	0.00289206	1
CXCL2	-0.712583	0.204	0.295	0.00310693	1
FAM114A1	0.254046	0.605	0.454	0.00312773	1
SEMA5A	0.292634	0.592	0.474	0.00324017	1
CRISPLD2	-0.400701	0.171	0.265	0.00329424	1
PTGER4	-0.325336	0.158	0.255	0.00332408	1
LAP3	0.266291	0.717	0.633	0.00349328	1
ANGPTL1	-0.292203	0.059	0.138	0.00349394	1
PID1	-0.292231	0.454	0.53	0.00371909	1
YWHAQ	0.262317	0.684	0.581	0.00379466	1
IGFBP5	-0.284798	0.901	0.939	0.00382985	1
FRZB	-0.327457	0.349	0.445	0.0038399	1
SLC9A3R2	-0.367277	0.355	0.413	0.00389536	1
GALNS	-0.283041	0.079	0.159	0.00409286	1
FILIP1L	0.298488	0.803	0.693	0.00415864	1
PLEKHH2	-0.297584	0.132	0.223	0.0042178	1
MXRA8	-0.311131	0.303	0.395	0.00429419	1
ERRFI1	-0.383464	0.25	0.337	0.00442968	1
MBD2	0.254125	0.276	0.183	0.00443818	1
NR2F1	-0.381747	0.257	0.343	0.00452419	1
INTS6	-0.279542	0.178	0.269	0.00453932	1
NAMPT	-0.299466	0.151	0.243	0.0047152	1
DNAJC15	0.316023	0.441	0.331	0.00471716	1
GNG11	-0.30064	0.191	0.281	0.00499491	1
DDIT4	-0.38682	0.559	0.612	0.00508951	1
HEXIM1	-0.390297	0.158	0.248	0.00532012	1
DIAPH2	-0.307617	0.375	0.463	0.00536019	1
RP11-182L21.6	-0.306234	0.145	0.229	0.00536425	1
MTRNR2L8	-0.389146	0.23	0.345	0.00644067	1
RASD1	-0.349081	0.053	0.122	0.00650983	1
MYC	-0.430042	0.197	0.277	0.00665405	1
PPDPF	0.34556	0.763	0.634	0.00694939	1
STOM	-0.306859	0.507	0.537	0.00701487	1
IL7	-0.261248	0.112	0.197	0.00707084	1
SELENBP1	-0.272218	0.329	0.412	0.00726303	1
EDNRB	-0.305783	0.559	0.571	0.00733063	1
MAGED2	-0.313468	0.408	0.468	0.00739979	1
TNFAIP8L3	-0.262218	0.151	0.232	0.00774139	1
PPP1R10	-0.368158	0.586	0.581	0.00780842	1
ANGPTL4	-0.401121	0.23	0.3	0.00813275	1
GSTM5	-0.292843	0.342	0.429	0.00914352	1

[truncated: 13 more sheets: large int. SM-ILF_5 (CXCL10), ileal M-ILF_1 (TRC), ileal M-ILF_2 (TBRC), ileal M-ILF_3 (SED), ileal M-ILF_4 (FDC), ileal M-ILF_5 (CXCL10), ileal M-ILF_6 (MRC), ileal PP_1 (TRC), ileal PP_2 (TBRC), ileal PP_3 (SED), ileal PP_4 (FDC), ileal PP_5 (CXCL10), ileal PP_6 (MRC)]
