# Supplementary material for: Fibroblast diversity within human gut-associated lymphoid tissues
Source: J Exp Med. 2025 Dec 11;223(3):e20250471. doi: 10.1084/jem.20250471 (PMC12697342; doi:10.1084/jem.20250471)
Supplement: Table S4 — contains the DEG lists and GO-term analyses based on additional GALT FRC datasets from donors with CD and control donors with CRC (shown in Figs. 7 and S4). [file jem_20250471_tables4.xlsx]

## Sheet: DEG TRC_CDinfUP vs CRC
gene	baseMean	log2FoldChange	lfcSE	p_val	p_val_adj
RGS5	147.759	7.16656	0.783092	7.32737e-21	1.1183e-16
MMP1	2.80589	5.57031	1.67157	1.73447e-05	0.00318934
PLA2G2A	20.1418	5.05501	0.683864	1.22178e-14	6.21562e-11
ACTG2	38.708	4.57375	0.755251	5.16763e-12	8.76315e-09
DEFB124	2.74628	3.97096	1.21227	7.91258e-05	0.00963459
CXCL8	9.99612	3.87005	1.13761	1.50358e-05	0.00286846
SNAP25	3.10538	3.63588	1.0309	3.82808e-05	0.00590142
IGFBP2	22.5116	3.42807	0.845959	2.11125e-06	0.00065759
COLEC11	5.08742	3.42729	0.663469	1.02366e-08	7.10139e-06
HAS1	7.9171	3.22327	1.24129	0.000126498	0.013407
SNAP25-AS1	4.4936	3.04986	0.905178	4.19245e-05	0.00621215
CTHRC1	9.20528	3.03918	0.894831	2.42241e-05	0.00393307
SPHK1	10.5024	2.95474	0.57638	8.01026e-09	5.82155e-06
NALF1	6.923	2.93032	0.983739	0.000135868	0.0142029
MGST1	29.9233	2.91526	0.712592	1.16216e-06	0.000383942
FMO1	6.80388	2.89998	0.576913	3.04132e-08	1.85666e-05
MYH11	101.279	2.88676	0.792083	1.0111e-05	0.00220448
RAMP1	14.0514	2.86015	0.687237	7.74661e-07	0.000281497
A2M	542.217	2.848	0.414812	6.96345e-13	1.77127e-09
NGFR	2.29658	2.74756	1.232	0.000543747	0.0367198
RYR2	13.6111	2.72	0.447258	5.55353e-11	7.18927e-08
TRIM9	10.9703	2.65099	0.633743	2.21166e-06	0.000675088
RGS4	5.08376	2.60025	0.709601	7.31725e-06	0.00177263
CHI3L2	6.69669	2.55978	0.863177	0.000327655	0.026934
EDNRA	11.6841	2.54741	0.702448	1.2103e-05	0.00246288
TGFBI	28.8758	2.37341	0.680296	1.72992e-05	0.00318934
RGCC	5.52416	2.35019	0.594334	4.69728e-06	0.00121508
CNN2	46.7519	2.32645	0.440951	4.84156e-09	4.34658e-06
ACTA2	758.988	2.29313	0.667613	2.01189e-05	0.00342687
FAP	5.28383	2.27419	0.802679	8.61386e-05	0.0101127
TNFRSF12A	67.1187	2.26161	0.676318	1.03978e-05	0.00223509
RGS16	201.042	2.17325	0.562668	4.01351e-06	0.00109382
FOSL1	8.4399	2.06707	0.968698	0.000584877	0.0389799
P2RX2	9.5606	2.0188	0.579634	1.35095e-05	0.00267768
SGIP1	22.6679	2.00782	0.560682	2.27232e-05	0.00372905
SYTL2	6.77734	1.95816	0.506212	6.08289e-06	0.00154178
MT2A	454.935	1.92946	0.38944	6.04693e-08	3.41808e-05
SERPINE1	123.963	1.92615	0.739953	0.00013688	0.0142113
LASP1NB	4.20523	1.90442	0.725052	0.000337058	0.0272845
TNFSF15	4.11086	1.87853	0.772936	0.000527699	0.0361154
DOK6	8.92657	1.84163	0.58302	3.94878e-05	0.00602663
CCL11	181.349	1.79409	0.613258	0.000195484	0.0186467
CAV1	132.819	1.7071	0.858524	0.000786539	0.0476355
CARMN	32.0311	1.69977	0.379253	3.20289e-07	0.000135785
IER3	546.258	1.65831	0.692176	0.000226663	0.0208393
TRIB1	43.4735	1.62076	0.508569	6.0522e-05	0.0078799
CXCL2	650.158	1.59642	0.373694	1.18237e-06	0.000383942
KAZN	64.8724	1.51668	0.463846	5.99618e-05	0.0078799
AKR1C1	87.5414	1.47796	0.490362	0.000160922	0.0158451
UPP1	8.55258	1.46671	0.49452	0.000109715	0.0122431
STEAP2	76.562	1.45578	0.292509	3.79638e-08	2.22848e-05
LINC01993	7.71247	1.43891	0.699156	0.000660469	0.0427122
PIM1	67.6752	1.40201	0.544752	0.000462544	0.0331424
COL4A1	82.7524	1.39494	0.387456	8.76712e-06	0.00199707
EMP1	97.3106	1.3911	0.62067	0.000709328	0.0451074
CXCL3	137.294	1.39073	0.542973	0.000444835	0.0324836
MYLK	400.34	1.36894	0.295717	1.23839e-07	5.90635e-05
CD9	162.165	1.36643	0.280058	8.79062e-08	4.62629e-05
MYO1B	28.5634	1.29285	0.460019	0.000155371	0.0156005
STEAP1	31.2054	1.25541	0.337651	1.4966e-05	0.00286846
CXCL1	125.277	1.25485	0.454997	0.00024759	0.0219693
ADAMTS4	56.1831	1.24663	0.422602	0.000134422	0.0141486
ICAM1	585.755	1.23087	0.467023	0.000244943	0.0219693
ABCC9	32.4919	1.21923	0.43592	0.000320782	0.0266075
IGFBP6	239.798	1.19516	0.230353	7.96384e-09	5.82155e-06
SCG5	30.3443	1.14045	0.402388	0.000157492	0.01571
CNN1	102.936	1.14029	0.472657	0.000337944	0.0272845
ST6GALNAC5	15.8721	1.13897	0.440759	0.00039076	0.0304274
IRAG1	42.6734	1.13893	0.351703	4.71103e-05	0.00684759
RGS3	32.4552	1.13521	0.427262	0.00030744	0.0257811
SERTAD1	224.946	1.12972	0.574385	0.000745341	0.046321
CCDC102B	12.9002	1.08985	0.514222	0.000640091	0.0417482
PDE10A	58.5668	1.08053	0.328891	6.58743e-05	0.00836316
PLK3	31.7067	1.07862	0.362417	0.00010263	0.0117445
MRGPRF	71.5637	1.0756	0.246246	4.42762e-07	0.000173267
ITPKC	51.6384	1.05984	0.376067	0.000215791	0.0200817
SKIL	47.516	1.05678	0.325183	3.16659e-05	0.00493148
DBNDD2	41.3141	1.05425	0.45669	0.000537748	0.0366389
HIF1A	94.3676	1.04052	0.184282	1.13807e-09	1.24066e-06
C1QTNF2	15.8868	1.02472	0.402837	0.000428705	0.0319166
HAPLN3	37.9248	1.00602	0.290502	1.873e-05	0.00328572
VASP	25.8677	0.996976	0.361731	0.000151551	0.0154198
COL18A1	106.139	0.984705	0.383848	0.000512828	0.0354153
TSTD1	57.8103	0.98163	0.367233	0.0004033	0.0309305
INAFM1	41.0374	0.94277	0.308007	0.000116719	0.012724
SLC12A2	53.2935	0.940001	0.356895	0.000437685	0.0322703
REM1	23.3619	0.933538	0.313767	0.000144909	0.0149432
ACTB	2584.52	0.933155	0.330971	0.000261968	0.0227744
MDK	140.57	0.91437	0.266825	2.91548e-05	0.004635
AEBP1	288.579	0.910495	0.279379	6.02394e-05	0.0078799
MGP	3378.69	0.902952	0.344618	0.000415539	0.0312412
RALGDS	25.0676	0.897	0.361138	0.000411579	0.0312353
PRICKLE2	39.1802	0.862054	0.273251	9.62876e-05	0.0111329
EPS8	69.1304	0.850817	0.327081	0.000263181	0.0227744
MIDN	54.8171	0.800076	0.269145	0.000147236	0.0150813
GBE1	46.0982	0.794483	0.310304	0.000367597	0.0290687
MSRB3	93.1338	0.784812	0.213715	1.07604e-05	0.0022809
FBLN5	106.689	0.775665	0.334781	0.000734515	0.0459433
LITAF	239.849	0.773663	0.243518	8.03989e-05	0.0096618
TMED5	58.8655	0.768655	0.207512	1.12406e-05	0.00234148
SRPX	194.663	0.706765	0.278532	0.000613854	0.040382
TPM4	499.141	0.688964	0.256008	0.000383692	0.0300303
ATP1A1	106.616	0.680163	0.284776	0.000714484	0.0452467
RHEB	106.43	0.677185	0.202769	3.13809e-05	0.00493148
CCDC80	709.083	0.672512	0.212484	0.000103394	0.0117445
FSTL1	215.629	0.670505	0.282173	0.000729817	0.0458373
LMNA	770.174	0.63816	0.268242	0.000748771	0.046321

## Sheet: DEG TRC_CDinfDOWN vs CRC
gene	baseMean	log2FoldChange	lfcSE	p_val	p_val_adj
ENSG00000253108	7.2161	-6.32963	2.58126	1.42309e-05	0.0027845
ENSG00000258170	25.718	-5.27176	0.629784	2.39233e-19	1.82559e-15
ENSG00000267055	3.74109	-4.77307	2.43052	0.000724189	0.0456718
ENSG00000251584	9.69722	-4.53876	1.08895	2.09201e-07	9.39067e-05
FGL2	16.7606	-4.46104	0.760245	5.65268e-11	7.18927e-08
LRRN3	83.1584	-3.34343	0.532327	9.461e-13	2.06277e-09
LINC01579	7.69393	-2.99824	0.855647	1.81508e-05	0.00325902
ENSG00000258631	46.0812	-2.93291	0.420845	2.29342e-14	8.75054e-11
CFAP20DC-DT	8.41746	-2.86211	0.837269	1.1353e-05	0.00234148
GRIA4	158.227	-2.66814	0.417586	1.52205e-12	2.90369e-09
SLC27A6	19.4612	-2.55087	0.871716	6.63047e-05	0.00836316
PDZRN4	169.618	-2.49703	0.495067	1.47488e-08	9.78679e-06
KCNIP4	55.9937	-2.44989	0.599229	1.87495e-07	8.67134e-05
ROBO2	30.3219	-2.42118	0.429049	6.47141e-10	7.59744e-07
PCDH11X	308.792	-2.34965	0.399957	4.19821e-11	6.4073e-08
EDIL3	152.406	-2.18674	0.448923	2.08753e-08	1.32749e-05
CNR1	10.9968	-2.17398	0.657061	4.02303e-05	0.00607915
C21orf62	44.4938	-2.16165	0.706364	6.54241e-06	0.00161049
SP5	55.5694	-2.1142	0.598813	2.16015e-05	0.00362287
PAMR1	53.4365	-2.09737	0.646096	1.93214e-05	0.00335095
C6	8.1623	-2.05255	0.695374	6.59839e-05	0.00836316
PLCXD3	119.072	-2.03947	0.485753	9.46339e-07	0.000335884
VAT1L	25.5892	-2.03254	0.396519	5.72114e-09	4.85089e-06
CHST9	27.0369	-2.00555	0.611357	1.67005e-05	0.0031467
TPD52L1	129.301	-1.98393	0.389692	6.21878e-09	4.99532e-06
TMEM37	18.4649	-1.73327	0.506163	2.2142e-05	0.00367316
ENSG00000286523	59.0869	-1.71566	0.254191	4.80398e-13	1.46637e-09
ADRA2A	38.4711	-1.65251	0.595081	5.42858e-05	0.00746405
FGFR2	12.4097	-1.64135	0.566633	9.50832e-05	0.0110776
SYBU	32.0158	-1.62003	0.42748	3.60981e-06	0.00101434
APCDD1	136.7	-1.57137	0.379397	1.00804e-06	0.000349654
CCL21	27191.3	-1.5684	0.346083	1.0466e-07	5.32442e-05
GRIN2B	28.89	-1.5619	0.440043	9.86548e-06	0.00218213
ENSG00000242880	28.3906	-1.55801	0.509123	7.47653e-05	0.00935302
RNF207	10.8433	-1.54659	0.52332	0.000113522	0.0125548
ENSG00000289884	16.8353	-1.53291	0.528459	8.48055e-05	0.0100333
SH3BGRL2	24.75	-1.52442	0.359435	1.24957e-06	0.000397313
ENSG00000257060	54.0382	-1.52296	0.444324	1.84796e-05	0.00327949
KIAA0408	79.231	-1.49444	0.334743	3.82433e-07	0.000155424
GRID1	39.7584	-1.45258	0.348706	5.8415e-07	0.000217446
SYNDIG1	56.9276	-1.44756	0.439293	2.49871e-05	0.00401424
ENSG00000224228	171.921	-1.44353	0.386593	4.54968e-06	0.00119719
LSP1	64.1026	-1.43343	0.535454	0.000162788	0.0159261
OSR1	51.8467	-1.40859	0.468676	4.80692e-05	0.00687115
KEL	37.0736	-1.39287	0.359	6.16227e-06	0.00154178
SLCO2B1	122.004	-1.38396	0.253972	2.21503e-09	2.25372e-06
PDK4-AS1	12.593	-1.38328	0.501326	0.000204491	0.0191759
CTSC	121.573	-1.33226	0.257361	4.48121e-09	4.27451e-06
ALDH1A3	177.954	-1.31837	0.305573	2.85724e-07	0.000124592
ZNF804A	105.575	-1.31554	0.285119	7.84906e-08	4.2783e-05
MEGF6	12.0887	-1.31544	0.549607	0.000480764	0.033813
ATP8A1	47.4376	-1.29131	0.342792	8.49495e-06	0.00198562
ABHD17C	24.0166	-1.25868	0.41404	8.39125e-05	0.0100053
HLF	18.6308	-1.25345	0.524351	0.000257594	0.0227248
TXNIP	996.035	-1.23937	0.327667	4.09498e-06	0.00109645
TMEM107	40.4737	-1.21452	0.399507	0.000103886	0.0117445
ADAMDEC1	1497.49	-1.21403	0.281011	4.6494e-07	0.000177398
LINC00092	15.764	-1.1939	0.377219	6.09244e-05	0.0078799
IRF2BP2	179.323	-1.16939	0.246927	1.14139e-07	5.61933e-05
PTPRD	177.384	-1.13205	0.325413	1.22645e-05	0.0024629
CADM1	40.6187	-1.13195	0.361677	5.65478e-05	0.00770565
PPM1L	22.1035	-1.12688	0.355057	5.25256e-05	0.00729188
ITM2A	95.9316	-1.1135	0.401308	0.000154678	0.0156005
TMTC2	311.617	-1.10221	0.430256	0.000246424	0.0219693
ENSG00000262202	152.467	-1.09938	0.422637	0.000264125	0.0227744
LINC02351	23.7236	-1.09103	0.480637	0.000571981	0.0384563
EDNRB	49.7783	-1.06706	0.426369	0.000237165	0.0216744
TSLP	30.3282	-1.06057	0.333177	5.78028e-05	0.00775018
CREB5	125.249	-1.04091	0.436409	0.000339671	0.0272845
DMRTA1	15.9474	-1.02619	0.44736	0.000752693	0.046321
GPR63	21.8359	-1.02466	0.395058	0.000407626	0.031106
SDC2	241.391	-1.02157	0.453317	0.000435666	0.0322703
A1BG	40.9056	-1.01055	0.432956	0.000687542	0.0440668
CCDC68	56.3751	-1.00609	0.38695	0.000246131	0.0219693
GFRA1	160.731	-0.988359	0.283998	2.02082e-05	0.00342687
PLPP3	292.235	-0.960584	0.455133	0.000782071	0.0476355
KCNH1	93.682	-0.932535	0.412183	0.000749926	0.046321
ABCC3	56.7748	-0.932377	0.446378	0.000543068	0.0367198
PLA2G4C	82.3148	-0.913952	0.368433	0.000418861	0.0313366
ZNF704	123.152	-0.903917	0.304441	0.00012199	0.0131114
PDGFC	23.7377	-0.889205	0.387795	0.000658676	0.0427122
KITLG	126.365	-0.88881	0.219124	2.4286e-06	0.000712795
ATP6V0D1	121.033	-0.882782	0.320835	0.000204801	0.0191759
FAM13A	235.172	-0.876208	0.199	3.86983e-07	0.000155424
TRMT11	76.4515	-0.858372	0.346819	0.000450981	0.0326951
WDR74	76.4963	-0.845561	0.22386	8.58674e-06	0.00198562
LIFR	208.675	-0.815843	0.272463	7.77393e-05	0.00963459
DCLK1	338.141	-0.815282	0.233298	1.76565e-05	0.00320802
TSC22D3	1007.24	-0.802592	0.198343	2.42193e-06	0.000712795
CPQ	223.008	-0.789311	0.186165	1.04413e-06	0.000354123
CTSS	162.383	-0.77129	0.262931	0.000114848	0.0126101
SSBP3	91.1031	-0.738613	0.188551	3.65541e-06	0.00101434
ZC3H6	56.2123	-0.715304	0.32282	0.00082224	0.0492105
SLC9A9	410.053	-0.679151	0.26962	0.000470629	0.0334081
RBPJ	218.529	-0.677505	0.285903	0.000594343	0.0394385
NLGN4X	46.4105	-0.676177	0.294316	0.000785886	0.0476355
IL15	95.1443	-0.660903	0.265213	0.000442267	0.0324513
PLPP1	617.446	-0.654831	0.203379	4.81728e-05	0.00687115
WAC-AS1	55.0096	-0.643199	0.246391	0.000402109	0.0309305
NUCKS1	350.324	-0.622954	0.239582	0.00037934	0.0298427
RNF150	165.019	-0.613532	0.219466	0.000259944	0.0227744
DSE	93.0304	-0.61349	0.216214	0.000202866	0.0191759
LIN7A	65.83	-0.59798	0.245233	0.000507244	0.0351889
MED13L	273.228	-0.595264	0.228575	0.000413414	0.0312353

## Sheet: Biol. proc. TRC_CDinf vs CRC
Description (Green = highlighted in Fig. 7)	p_val	p_val_adj	qvalue	GeneRatio	BgRatio	SYMBOLs
external encapsulating structure organization	2.57451e-08	1.59174e-05	1.37644e-05	13/104	323/18870	RGCC, COL4A1, MYH11, TGFBI, MMP1, AEBP1, FAP, CCDC80, HAS1, ADAMTS4, COL18A1, FBLN5, CAV1
extracellular matrix organization	2.39269e-08	1.59174e-05	1.37644e-05	13/104	321/18870	RGCC, COL4A1, MYH11, TGFBI, MMP1, AEBP1, FAP, CCDC80, HAS1, ADAMTS4, COL18A1, FBLN5, CAV1
extracellular structure organization	2.4821e-08	1.59174e-05	1.37644e-05	13/104	322/18870	RGCC, COL4A1, MYH11, TGFBI, MMP1, AEBP1, FAP, CCDC80, HAS1, ADAMTS4, COL18A1, FBLN5, CAV1
muscle system process	2.64299e-08	1.59174e-05	1.37644e-05	15/104	452/18870	RYR2, SPHK1, MYLK, RGS4, MYH11, EDNRA, P2RX2, ACTA2, REM1, ABCC9, CNN1, TPM4, ATP1A1, LMNA, CAV1
muscle contraction	6.81706e-08	3.28446e-05	2.8402e-05	13/104	351/18870	RYR2, SPHK1, MYLK, MYH11, EDNRA, P2RX2, ACTA2, REM1, ABCC9, CNN1, TPM4, ATP1A1, CAV1
smooth muscle contraction	1.55521e-07	6.24416e-05	5.39957e-05	8/104	109/18870	SPHK1, MYLK, MYH11, EDNRA, P2RX2, ACTA2, CNN1, CAV1
leukocyte migration	2.73742e-07	9.42063e-05	8.14639e-05	13/104	396/18870	CNN2, CD9, CXCL2, CXCL8, MDK, DEFB124, SERPINE1, CCL11, CXCL1, ICAM1, EPS8, SLC12A2, CXCL3
myeloid leukocyte migration	9.0843e-07	0.000273551	0.00023655	10/104	242/18870	CNN2, CD9, CXCL2, CXCL8, MDK, DEFB124, SERPINE1, CCL11, CXCL1, CXCL3
cellular response to chemokine	1.23759e-06	0.000298135	0.000257809	7/104	99/18870	HIF1A, CXCL2, CXCL8, CCL11, CXCL1, SLC12A2, CXCL3
response to chemokine	1.23759e-06	0.000298135	0.000257809	7/104	99/18870	HIF1A, CXCL2, CXCL8, CCL11, CXCL1, SLC12A2, CXCL3
regulation of response to wounding	5.1738e-06	0.00113306	0.000979805	8/104	173/18870	CD9, MYLK, TNFRSF12A, MDK, FAP, SERPINE1, SLC12A2, CAV1
leukocyte chemotaxis	7.21156e-06	0.00144772	0.0012519	9/104	240/18870	CXCL2, CXCL8, MDK, DEFB124, SERPINE1, CCL11, CXCL1, SLC12A2, CXCL3
regulation of wound healing	8.87559e-06	0.00164472	0.00142225	7/104	133/18870	CD9, MYLK, TNFRSF12A, FAP, SERPINE1, SLC12A2, CAV1
chemokine-mediated signaling pathway	1.10555e-05	0.00190234	0.00164503	6/104	91/18870	HIF1A, CXCL2, CXCL8, CCL11, CXCL1, CXCL3
neutrophil chemotaxis	2.79185e-05	0.00420347	0.00363491	6/104	107/18870	CXCL2, CXCL8, MDK, CCL11, CXCL1, CXCL3
regulation of extrinsic apoptotic signaling pathway	2.71807e-05	0.00420347	0.00363491	7/104	158/18870	TNFRSF12A, SKIL, SERPINE1, ICAM1, SRPX, LMNA, CAV1
cellular response to molecule of bacterial origin	5.33259e-05	0.00755659	0.00653448	8/104	239/18870	CXCL2, CXCL8, TRIB1, DEFB124, LITAF, SERPINE1, CXCL1, CXCL3
regulation of apoptotic signaling pathway	6.96808e-05	0.0088348	0.0076398	10/104	398/18870	HIF1A, TNFRSF12A, SKIL, SERPINE1, IER3, ICAM1, NGFR, SRPX, LMNA, CAV1
regulation of muscle system process	6.71919e-05	0.0088348	0.0076398	8/104	247/18870	RYR2, SPHK1, RGS4, REM1, CNN1, ATP1A1, LMNA, CAV1
cell chemotaxis	7.81484e-05	0.00910892	0.00787684	9/104	325/18870	CXCL2, CXCL8, MDK, DEFB124, SERPINE1, CCL11, CXCL1, SLC12A2, CXCL3
granulocyte chemotaxis	8.31864e-05	0.00910892	0.00787684	6/104	130/18870	CXCL2, CXCL8, MDK, CCL11, CXCL1, CXCL3
neutrophil migration	7.96997e-05	0.00910892	0.00787684	6/104	129/18870	CXCL2, CXCL8, MDK, CCL11, CXCL1, CXCL3
actin filament-based movement	9.4382e-05	0.00988549	0.00854837	6/104	133/18870	RYR2, ACTA2, MYO1B, ABCC9, ATP1A1, CAV1
cellular response to biotic stimulus	0.000109601	0.010739	0.00928647	8/104	265/18870	CXCL2, CXCL8, TRIB1, DEFB124, LITAF, SERPINE1, CXCL1, CXCL3
extracellular matrix assembly	0.000118913	0.010739	0.00928647	4/104	46/18870	RGCC, MYH11, HAS1, FBLN5
regulation of G protein-coupled receptor signaling pathway	0.000120363	0.010739	0.00928647	6/104	139/18870	RGS5, RAMP1, RGS16, RGS4, CXCL8, RGS3
wound healing	0.000115147	0.010739	0.00928647	10/104	423/18870	HIF1A, CNN2, CD9, MYLK, TNFRSF12A, FAP, SERPINE1, ACTB, SLC12A2, CAV1
epithelial cell apoptotic process	0.000146093	0.0124008	0.0107235	6/104	144/18870	RYR2, RGCC, EDNRA, MDK, SERPINE1, ICAM1
mononuclear cell migration	0.000149283	0.0124008	0.0107235	7/104	207/18870	MDK, DEFB124, SERPINE1, CCL11, ICAM1, EPS8, SLC12A2
negative regulation of response to wounding	0.00019903	0.0151231	0.0130775	5/104	97/18870	CD9, MDK, FAP, SERPINE1, SLC12A2
positive regulation of extrinsic apoptotic signaling pathway	0.000207165	0.0151231	0.0130775	4/104	53/18870	TNFRSF12A, SKIL, SRPX, CAV1
response to molecule of bacterial origin	0.000203409	0.0151231	0.0130775	9/104	369/18870	FMO1, CXCL2, CXCL8, TRIB1, DEFB124, LITAF, SERPINE1, CXCL1, CXCL3
response to salt	0.000191433	0.0151231	0.0130775	9/104	366/18870	RYR2, RGS4, EDNRA, P2RX2, ITPKC, ABCC9, SLC12A2, COL18A1, CAV1
granulocyte migration	0.000225783	0.0159974	0.0138336	6/104	156/18870	CXCL2, CXCL8, MDK, CCL11, CXCL1, CXCL3
cellular response to lipopolysaccharide	0.00025574	0.0165193	0.0142849	7/104	226/18870	CXCL2, CXCL8, TRIB1, LITAF, SERPINE1, CXCL1, CXCL3
chemotaxis	0.000260579	0.0165193	0.0142849	10/104	468/18870	CXCL2, CXCL8, MDK, DEFB124, SERPINE1, CCL11, CXCL1, SLC12A2, CXCL3, FOSL1
regulation of actin filament-based process	0.000247931	0.0165193	0.0142849	9/104	379/18870	RYR2, CNN2, RGCC, RGS4, ACTA2, VASP, CCL11, EPS8, CAV1
response to hypoxia	0.00024438	0.0165193	0.0142849	8/104	298/18870	RYR2, HIF1A, RGCC, EDNRA, P2RX2, PLK3, LMNA, CAV1
actin-mediated cell contraction	0.000288019	0.0165199	0.0142854	5/104	105/18870	RYR2, ACTA2, ABCC9, ATP1A1, CAV1
extrinsic apoptotic signaling pathway	0.000277073	0.0165199	0.0142854	7/104	229/18870	TNFRSF12A, SKIL, SERPINE1, ICAM1, SRPX, LMNA, CAV1
regulation of leukocyte migration	0.000284494	0.0165199	0.0142854	7/104	230/18870	CNN2, CD9, CXCL8, MDK, DEFB124, SERPINE1, ICAM1
taxis	0.000269582	0.0165199	0.0142854	10/104	470/18870	CXCL2, CXCL8, MDK, DEFB124, SERPINE1, CCL11, CXCL1, SLC12A2, CXCL3, FOSL1
cell communication by electrical coupling involved in cardiac conduction	0.000342457	0.0191813	0.0165868	3/104	25/18870	RYR2, ATP1A1, CAV1
regulation of muscle contraction	0.000358305	0.0191813	0.0165868	6/104	170/18870	RYR2, SPHK1, REM1, CNN1, ATP1A1, CAV1
response to decreased oxygen levels	0.000354615	0.0191813	0.0165868	8/104	315/18870	RYR2, HIF1A, RGCC, EDNRA, P2RX2, PLK3, LMNA, CAV1
regulation of the force of heart contraction	0.000385579	0.0201926	0.0174614	3/104	26/18870	RYR2, ATP1A1, CAV1
calcium ion transport into cytosol	0.000481957	0.0247029	0.0213616	3/104	28/18870	RYR2, P2RX2, CAV1
regulation of endothelial cell proliferation	0.000499908	0.0250891	0.0216956	6/104	181/18870	HIF1A, RGCC, MDK, CCL11, NGFR, CAV1
regulation of blood coagulation	0.000540844	0.0265897	0.0229931	4/104	68/18870	CD9, FAP, SERPINE1, CAV1
humoral immune response	0.000566624	0.0267646	0.0231444	7/104	258/18870	A2M, COLEC11, CXCL2, RGCC, CXCL8, CXCL1, CXCL3
receptor-mediated endocytosis	0.000566624	0.0267646	0.0231444	7/104	258/18870	CD9, RAMP1, CXCL8, SGIP1, SNAP25, SERPINE1, CAV1
regulation of blood pressure	0.000593653	0.0274451	0.0237329	6/104	187/18870	EDNRA, P2RX2, ACTA2, IER3, ABCC9, ATP1A1
regulation of hemostasis	0.000603815	0.0274451	0.0237329	4/104	70/18870	CD9, FAP, SERPINE1, CAV1
response to oxygen levels	0.000622318	0.0277623	0.0240071	8/104	343/18870	RYR2, HIF1A, RGCC, EDNRA, P2RX2, PLK3, LMNA, CAV1
muscle tissue development	0.000651504	0.0281082	0.0243063	9/104	433/18870	RYR2, MYLK, RGS4, MYH11, EDNRA, P2RX2, PIM1, LMNA, CAV1
regulation of ruffle assembly	0.000653408	0.0281082	0.0243063	3/104	31/18870	ICAM1, EPS8, CAV1
cell communication by electrical coupling	0.000718126	0.0288327	0.0249328	3/104	32/18870	RYR2, ATP1A1, CAV1
receptor internalization	0.000714176	0.0288327	0.0249328	5/104	128/18870	CD9, RAMP1, CXCL8, SNAP25, CAV1
regulation of coagulation	0.000707784	0.0288327	0.0249328	4/104	73/18870	CD9, FAP, SERPINE1, CAV1
response to lipopolysaccharide	0.000683953	0.0288327	0.0249328	8/104	348/18870	FMO1, CXCL2, CXCL8, TRIB1, LITAF, SERPINE1, CXCL1, CXCL3
calcium ion transport	0.000790953	0.0307323	0.0265755	9/104	445/18870	RYR2, MYLK, RAMP1, RGS4, EDNRA, P2RX2, NALF1, REM1, CAV1
negative regulation of wound healing	0.000783758	0.0307323	0.0265755	4/104	75/18870	CD9, FAP, SERPINE1, SLC12A2
cardiac muscle cell contraction	0.000823827	0.0315016	0.0272407	4/104	76/18870	RYR2, ABCC9, ATP1A1, CAV1
antimicrobial humoral response	0.000849	0.0319569	0.0276344	5/104	133/18870	COLEC11, CXCL2, CXCL8, CXCL1, CXCL3
endothelial cell proliferation	0.000888104	0.0329145	0.0284625	6/104	202/18870	HIF1A, RGCC, MDK, CCL11, NGFR, CAV1
inorganic cation import across plasma membrane	0.000969845	0.034871	0.0301543	5/104	137/18870	STEAP2, NALF1, ABCC9, SLC12A2, ATP1A1
inorganic ion import across plasma membrane	0.000969845	0.034871	0.0301543	5/104	137/18870	STEAP2, NALF1, ABCC9, SLC12A2, ATP1A1
branching involved in blood vessel morphogenesis	0.00101737	0.0360417	0.0311667	3/104	36/18870	COL4A1, EDNRA, MDK
regulation of heart contraction	0.0010332	0.0360723	0.0311931	6/104	208/18870	RYR2, RGS4, EDNRA, ABCC9, ATP1A1, CAV1
actin filament organization	0.00106089	0.0362552	0.0313513	9/104	464/18870	CNN2, RGCC, RGS4, VASP, MYO1B, CCL11, EPS8, CNN1, TPM4
negative regulation of canonical Wnt signaling pathway	0.00106854	0.0362552	0.0313513	5/104	140/18870	IGFBP6, IGFBP2, CTHRC1, MDK, CAV1
antimicrobial humoral immune response mediated by antimicrobial peptide	0.00114576	0.0373127	0.0322658	4/104	83/18870	CXCL2, CXCL8, CXCL1, CXCL3
import across plasma membrane	0.00113962	0.0373127	0.0322658	6/104	212/18870	STEAP2, RGS4, NALF1, ABCC9, SLC12A2, ATP1A1
regulation of endocytosis	0.00114618	0.0373127	0.0322658	7/104	291/18870	CNN2, SPHK1, COLEC11, SGIP1, SERPINE1, ACTB, CAV1
epithelial cell development	0.00119588	0.0384118	0.0332162	6/104	214/18870	HIF1A, EDNRA, ACTA2, RHEB, ICAM1, COL18A1
detection of cell density	0.00131533	0.039119	0.0338278	2/104	10/18870	FAP, SRPX
elastic fiber assembly	0.00131533	0.039119	0.0338278	2/104	10/18870	MYH11, FBLN5
positive regulation of apoptotic signaling pathway	0.00124935	0.039119	0.0338278	5/104	145/18870	TNFRSF12A, SKIL, NGFR, SRPX, CAV1
positive regulation of heart contraction	0.0012867	0.039119	0.0338278	3/104	39/18870	RYR2, RGS4, ATP1A1
potassium ion transmembrane transport	0.00128425	0.039119	0.0338278	6/104	217/18870	RGS4, SNAP25, ABCC9, SLC12A2, ATP1A1, CAV1
tonic smooth muscle contraction	0.00131533	0.039119	0.0338278	2/104	10/18870	MYLK, EDNRA
positive regulation of blood circulation	0.00138549	0.040703	0.0351975	3/104	40/18870	RYR2, RGS4, ATP1A1
positive regulation of leukocyte migration	0.00140955	0.0409109	0.0353773	5/104	149/18870	CXCL8, MDK, DEFB124, SERPINE1, ICAM1
regulation of actin filament-based movement	0.00148892	0.0427001	0.0369245	3/104	41/18870	RYR2, ACTA2, CAV1
bleb assembly	0.00160186	0.0448706	0.0388014	2/104	11/18870	MYLK, EMP1
complement activation, lectin pathway	0.00160186	0.0448706	0.0388014	2/104	11/18870	A2M, COLEC11
second-messenger-mediated signaling	0.00164688	0.0456015	0.0394334	7/104	310/18870	RYR2, SPHK1, P2RX2, CXCL8, IRAG1, PDE10A, REM1
response to oxidative stress	0.00166656	0.045622	0.0394512	8/104	400/18870	HIF1A, SPHK1, MGST1, MSRB3, EDNRA, PLK3, FOSL1, FBLN5
ruffle assembly	0.00182785	0.049475	0.042783	3/104	44/18870	ICAM1, EPS8, CAV1
cellular response to chemical stress	0.00186916	0.0500312	0.043264	7/104	317/18870	HIF1A, SPHK1, MYLK, MGST1, EDNRA, FBLN5, CAV1
regulation of ventricular cardiac muscle cell action potential	0.00191533	0.0507035	0.0438454	2/104	12/18870	RYR2, CAV1
positive regulation of leukocyte chemotaxis	0.00196123	0.0508022	0.0439307	4/104	96/18870	CXCL8, MDK, DEFB124, SERPINE1
regulation of macrophage migration	0.00195062	0.0508022	0.0439307	3/104	45/18870	CNN2, CD9, MDK
cardiac conduction	0.00203702	0.0521551	0.0451006	4/104	97/18870	RYR2, ABCC9, ATP1A1, CAV1
potassium ion import across plasma membrane	0.00207841	0.0521551	0.0451006	3/104	46/18870	ABCC9, SLC12A2, ATP1A1
sodium ion homeostasis	0.00207841	0.0521551	0.0451006	3/104	46/18870	EDNRA, SLC12A2, ATP1A1
potassium ion transport	0.00218333	0.053948	0.046651	6/104	241/18870	RGS4, SNAP25, ABCC9, SLC12A2, ATP1A1, CAV1
regulation of striated muscle contraction	0.00219465	0.053948	0.046651	4/104	99/18870	RYR2, REM1, ATP1A1, CAV1
heart contraction	0.0022754	0.0548144	0.0474002	6/104	243/18870	RYR2, RGS4, EDNRA, ABCC9, ATP1A1, CAV1
positive regulation of calcium ion transport into cytosol	0.00225544	0.0548144	0.0474002	2/104	13/18870	P2RX2, CAV1
negative regulation of blood coagulation	0.00234934	0.0560353	0.048456	3/104	48/18870	CD9, FAP, SERPINE1
cardiac muscle tissue development	0.00246831	0.0575025	0.0497247	6/104	247/18870	RYR2, RGS4, MYH11, EDNRA, PIM1, LMNA
epithelial tube morphogenesis	0.00250633	0.0575025	0.0497247	7/104	334/18870	RYR2, HIF1A, COL4A1, EDNRA, CTHRC1, MDK, VASP
negative regulation of hemostasis	0.00249262	0.0575025	0.0497247	3/104	49/18870	CD9, FAP, SERPINE1
regulation of heart rate	0.00244656	0.0575025	0.0497247	4/104	102/18870	RYR2, RGS4, EDNRA, CAV1

## Sheet: PP_TRC
gene	avg_log2FC	pct.1	pct.2	p_val	p_val_adj	GALT FRC from PP derived from CD and CRC patients (Figures S5 and 7)
DPT	1.94201	0.88	0.348	<1E-300	<1E-300
GREM1	1.82224	0.849	0.323	<1E-300	<1E-300
C7	1.64229	0.919	0.452	<1E-300	<1E-300
PSD3	-3.44621	0.089	0.55	<1E-300	<1E-300
CXCL14	-3.97496	0.419	0.88	<1E-300	<1E-300
CHL1	-4.10725	0.059	0.518	<1E-300	<1E-300
ADGRL3	-4.43666	0.031	0.474	<1E-300	<1E-300
RSPO3	1.70262	0.751	0.318	<1E-300	<1E-300
CD24	-2.03917	0.263	0.693	<1E-300	<1E-300
HSPB6	2.28511	0.596	0.169	<1E-300	<1E-300
THY1	-2.20706	0.255	0.649	<1E-300	<1E-300
CTSC	-2.81114	0.27	0.661	<1E-300	<1E-300
CTSS	-1.80226	0.366	0.751	<1E-300	<1E-300
PROCR	-3.69601	0.055	0.439	<1E-300	<1E-300
BMP5	-4.90464	0.016	0.398	<1E-300	<1E-300
AFF3	-3.60822	0.064	0.442	<1E-300	<1E-300
CFI	-3.30582	0.051	0.423	<1E-300	<1E-300
ADH1B	1.65367	0.95	0.579	<1E-300	<1E-300
COL14A1	1.46732	0.849	0.488	<1E-300	<1E-300
PTCH1	-3.20635	0.082	0.431	<1E-300	<1E-300
CXCL13	-3.98856	0.077	0.413	<1E-300	<1E-300
SOX6	-4.02071	0.024	0.349	<1E-300	<1E-300
IDO1	-5.14566	0.012	0.33	<1E-300	<1E-300
CARD16	-3.44414	0.043	0.355	<1E-300	<1E-300
TNFSF11	-4.76808	0.012	0.314	<1E-300	<1E-300
MGP	1.8458	0.928	0.641	<1E-300	<1E-300
CXCL12	1.55218	0.938	0.651	<1E-300	<1E-300
IGFBP7	-2.05911	0.726	0.923	<1E-300	<1E-300
EGR1	1.68604	0.914	0.757	<1E-300	<1E-300
CMIP	-2.77392	0.092	0.442	<1E-300	<1E-300
CCDC80	1.65737	0.772	0.466	<1E-300	1.52329e-298
FHL2	-2.27681	0.173	0.533	6.03787e-291	2.33098e-286
TMEM119	-2.93197	0.082	0.408	3.90893e-288	1.50908e-283
F2R	-4.26332	0.02	0.288	1.16129e-287	4.48326e-283
IER2	1.37252	0.899	0.719	3.14314e-287	1.21344e-282
KIAA1217	-2.6761	0.113	0.456	8.00535e-282	3.09054e-277
THBS1	1.83723	0.771	0.478	3.09091e-269	1.19328e-264
TNS3	-1.68481	0.35	0.693	4.40769e-263	1.70163e-258
IGFBP4	1.21314	0.866	0.663	2.01933e-251	7.79581e-247
GADD45B	1.44231	0.875	0.724	4.98305e-244	1.92375e-239
RALYL	3.3093	0.392	0.057	1.08941e-238	4.20577e-234
TAC3	-3.80461	0.02	0.25	8.78813e-236	3.39275e-231
F3	-3.44182	0.061	0.331	8.07753e-235	3.11841e-230
PTGDS	0.818693	0.982	0.814	3.19197e-232	1.23229e-227
HPSE2	-4.19456	0.014	0.231	2.05603e-230	7.93751e-226
ADAM28	-2.51185	0.169	0.474	4.91029e-230	1.89567e-225
TGFBI	-2.51428	0.065	0.342	9.08004e-230	3.50544e-225
ABCC4	-2.39296	0.1	0.395	6.50329e-226	2.51066e-221
FABP5	-3.91797	0.048	0.294	2.52685e-222	9.75516e-218
EPSTI1	-1.87594	0.172	0.492	2.29735e-220	8.86916e-216
NRXN3	-1.85326	0.166	0.486	6.33767e-220	2.44672e-215
RCSD1	-4.39247	0.01	0.209	2.50699e-217	9.67849e-213
DUSP1	0.918048	0.95	0.819	2.58177e-217	9.96719e-213
CEBPD	1.08661	0.943	0.818	9.23728e-216	3.56614e-211
OTULINL	-4.17421	0.016	0.22	1.73298e-212	6.69035e-208
PPP1R14A	-3.8247	0.021	0.231	4.06375e-210	1.56885e-205
VCAN	-2.43576	0.1	0.374	2.60357e-206	1.00514e-201
FDCSP	-5.11729	0.045	0.278	1.52804e-205	5.89915e-201
WARS1	-1.71283	0.251	0.563	4.94016e-205	1.9072e-200
NME2	-0.873681	0.765	0.886	2.19113e-204	8.45907e-200
PNRC1	0.914024	0.919	0.806	1.53151e-203	5.91253e-199
FMNL2	-2.13567	0.15	0.448	2.05655e-203	7.93951e-199
ADAMTS1	1.6269	0.687	0.401	2.55499e-203	9.86379e-199
ITIH5	-1.654	0.458	0.694	4.83964e-202	1.86839e-197
RHOB	1.13359	0.902	0.762	5.07334e-202	1.95861e-197
CFH	0.988625	0.918	0.804	1.31556e-201	5.07885e-197
CDH11	-1.74154	0.228	0.534	2.85992e-201	1.1041e-196
IFI27	-1.00704	0.539	0.819	3.89856e-200	1.50508e-195
C1R	-1.04657	0.779	0.905	4.91564e-199	1.89773e-194
FARP1	-2.14713	0.092	0.36	4.18894e-196	1.61718e-191
PRELP	1.4127	0.611	0.269	4.23421e-196	1.63466e-191
ANGPTL1	1.67532	0.563	0.241	2.97576e-194	1.14882e-189
FHL1	1.0172	0.891	0.77	2.84185e-193	1.09713e-188
CTSK	-1.22031	0.539	0.766	1.04122e-192	4.01972e-188
IL11RA	2.03864	0.479	0.167	7.13003e-192	2.75262e-187
PKIG	-1.66019	0.234	0.534	1.21464e-189	4.68922e-185
TPD52L1	3.0593	0.343	0.059	2.89791e-189	1.11877e-184
AOPEP	-1.53021	0.278	0.579	1.81223e-188	6.9963e-184
TRPA1	-3.33914	0.026	0.227	2.82727e-188	1.0915e-183
C1QL1	2.13435	0.454	0.15	1.85754e-187	7.1712e-183
ATF3	1.47764	0.771	0.566	4.70774e-187	1.81747e-182
WFDC1	-4.68298	0.007	0.176	1.00622e-186	3.8846e-182
SOCS3	1.11365	0.833	0.661	5.57617e-184	2.15273e-179
ENOX1	-2.445	0.076	0.32	3.64541e-182	1.40735e-177
EMID1	-2.00696	0.142	0.412	4.66066e-181	1.79929e-176
CXCL6	-4.62982	0.017	0.196	8.98516e-180	3.46881e-175
TM4SF1	-2.37713	0.091	0.34	5.56527e-179	2.14853e-174
KRT18	-3.91511	0.012	0.185	3.24054e-178	1.25104e-173
EDNRB	-1.83896	0.171	0.45	1.05334e-177	4.06653e-173
PTPRE	-3.57378	0.021	0.206	3.23886e-177	1.2504e-172
FOSB	1.51828	0.833	0.692	8.71032e-176	3.36271e-171
CHN1	-2.16054	0.085	0.331	2.22579e-175	8.5929e-171
TSPAN11	-2.2341	0.062	0.292	9.04737e-175	3.49283e-170
RUNX1	-1.73661	0.166	0.449	2.56552e-172	9.90445e-168
CYGB	-1.99795	0.152	0.411	1.22851e-168	4.74279e-164
ITPR2	-1.69906	0.186	0.464	2.72396e-168	1.05161e-163
XKR4	-3.3444	0.026	0.209	1.81083e-167	6.9909e-163
ATP8A2	-4.0292	0.009	0.168	2.53833e-167	9.79947e-163
SLC12A8	-3.89865	0.015	0.183	3.2351e-167	1.24894e-162
CCL21	0.646496	0.933	0.692	4.16442e-166	1.60772e-161
RUNX2	-3.21307	0.019	0.193	4.73181e-165	1.82676e-160
CTNND2	-3.42264	0.021	0.195	5.35207e-165	2.06622e-160
MMD	-2.58672	0.048	0.254	9.45927e-165	3.65185e-160
FAM13C	1.52842	0.525	0.232	1.61731e-164	6.24379e-160
FXYD1	1.32526	0.599	0.321	4.07227e-163	1.57214e-158
ITGB8	-2.70466	0.072	0.29	1.25297e-160	4.83722e-156
NRG1	-4.25492	0.012	0.169	4.54857e-160	1.75602e-155
CPE	1.62909	0.475	0.182	5.18625e-159	2.00221e-154
MYO1E	-1.88508	0.115	0.363	1.319e-158	5.09213e-154
CDKN1A	1.73725	0.57	0.316	2.47086e-156	9.53901e-152
SHISA3	1.58609	0.497	0.215	2.88678e-156	1.11447e-151
DKK3	-1.88074	0.106	0.344	9.83141e-155	3.79551e-150
ENSG00000289839	-4.20286	0.008	0.154	4.81444e-154	1.85866e-149
IL33	1.26687	0.572	0.268	8.94995e-154	3.45522e-149
GUCY1A1	1.10562	0.656	0.37	5.43151e-152	2.09689e-147
MXRA5	-1.7375	0.167	0.42	5.94212e-152	2.29402e-147
ZNF536	-2.76087	0.037	0.219	3.85157e-150	1.48694e-145
NFKBIZ	1.03367	0.79	0.622	9.07493e-150	3.50347e-145
SRPX	1.8079	0.467	0.202	4.17774e-149	1.61286e-144
PYCARD	-1.61963	0.184	0.441	8.5167e-149	3.28796e-144
SULF1	-1.41867	0.333	0.59	1.52374e-148	5.88255e-144
TNFSF13B	0.833336	0.82	0.552	2.93521e-148	1.13317e-143
CHRDL1	1.7608	0.43	0.153	7.73702e-148	2.98695e-143
APOE	0.638852	0.898	0.65	1.50426e-147	5.80733e-143
DMKN	-3.83684	0.011	0.156	6.49947e-147	2.50919e-142
C4orf48	-2.5739	0.032	0.206	1.42827e-144	5.51398e-140
RBMS3	-0.864247	0.772	0.909	7.84967e-144	3.03044e-139
HMCN1	-3.19228	0.027	0.192	6.51327e-143	2.51451e-138
TBX3	-2.47641	0.046	0.23	4.92544e-142	1.90152e-137
FABP4	-6.03913	0.006	0.136	7.48813e-142	2.89087e-137
MNDA	-5.10897	0.004	0.131	5.18185e-141	2.0005e-136
TMEM178B	-2.17386	0.082	0.293	6.06178e-141	2.34021e-136
STMN2	-4.83484	0.007	0.138	9.37095e-141	3.61775e-136
TNFRSF6B	-2.78708	0.027	0.191	3.86574e-140	1.49241e-135
ENSG00000285367	-6.00384	0.003	0.125	1.37867e-139	5.32248e-135
FGF7	1.31315	0.532	0.258	1.61193e-139	6.223e-135
LRMDA	-1.81338	0.157	0.396	8.75954e-139	3.38171e-134
RPS6KA2	-1.82948	0.086	0.3	9.1014e-138	3.51368e-133
BMP7	-3.43892	0.017	0.162	8.75923e-137	3.38159e-132
NFE2L3	-1.57797	0.146	0.386	1.47032e-136	5.67634e-132
RPS4Y1	1.17036	0.516	0.219	1.62826e-135	6.28607e-131
GRK5	-1.38766	0.219	0.475	3.7499e-135	1.44769e-130
BTG2	1.2677	0.702	0.494	5.04208e-135	1.94655e-130
CDC42EP3	-1.91974	0.092	0.303	8.06005e-135	3.11166e-130
INHBA	-2.64854	0.031	0.195	1.45155e-134	5.60387e-130
NR4A1	1.77688	0.506	0.263	5.29747e-134	2.04514e-129
RSPO2	1.82289	0.369	0.119	7.53603e-134	2.90936e-129
PLCXD3	2.24374	0.324	0.086	2.31527e-133	8.93833e-129
OGN	2.46073	0.285	0.06	2.75067e-132	1.06192e-127
UNC5D	-3.67012	0.016	0.155	6.5415e-132	2.52541e-127
IFI30	-1.89225	0.084	0.289	1.05226e-131	4.06234e-127
ALDH1A3	-1.14091	0.417	0.654	2.70101e-131	1.04275e-126
MAML2	-1.18704	0.504	0.716	5.28842e-131	2.04165e-126
SYT1	-3.34994	0.018	0.16	2.27313e-130	8.77566e-126
FIBIN	2.16603	0.344	0.109	1.00554e-129	3.882e-125
EDIL3	-1.05682	0.278	0.547	1.52728e-126	5.89623e-122
IGFBP5	0.445864	0.94	0.739	3.74109e-126	1.44429e-121
BTG1	0.86025	0.825	0.677	4.7101e-126	1.81838e-121
FNDC1	-1.85493	0.111	0.321	2.41221e-125	9.31256e-121
RGMA	1.37871	0.447	0.19	8.64364e-125	3.33696e-120
LIMS1	-1.21974	0.349	0.589	1.75328e-124	6.76873e-120
SLC25A48	-3.56616	0.007	0.126	3.87322e-124	1.4953e-119
TAGLN	0.849514	0.838	0.667	2.24002e-123	8.6478e-119
MIR4435-2HG	-2.336	0.045	0.213	2.27401e-123	8.77903e-119
WNT2B	-2.60193	0.03	0.182	3.39731e-123	1.31157e-118
SEPTIN4-AS1	-3.31014	0.011	0.136	4.58837e-123	1.77139e-118
C1QTNF3	2.19912	0.32	0.095	3.14975e-122	1.21599e-117
SMIM3	-1.67251	0.116	0.328	4.01463e-122	1.54989e-117
ALPK2	-2.75062	0.034	0.188	6.40084e-122	2.47111e-117
ENSG00000224228	1.75988	0.375	0.135	7.60502e-122	2.93599e-117
TRIO	-1.2877	0.258	0.506	9.22727e-122	3.56228e-117
CR1L	-3.23163	0.021	0.158	3.98977e-121	1.54029e-116
FAIM2	1.40463	0.468	0.231	4.45382e-120	1.71944e-115
IL27RA	-1.80538	0.087	0.281	3.20108e-119	1.23581e-114
SERPINF1	-0.671969	0.783	0.895	5.38452e-119	2.07875e-114
PTGER2	-2.19513	0.063	0.239	1.24108e-118	4.79131e-114
PRDM1	-2.28296	0.045	0.207	2.94554e-117	1.13715e-112
XIST	-1.05164	0.187	0.444	3.92772e-117	1.51633e-112
PPA1	-0.800393	0.568	0.761	1.75006e-116	6.75627e-112
ROBO1	-1.12922	0.467	0.681	1.51134e-115	5.8347e-111
CCL19	0.499881	0.893	0.697	1.5953e-115	6.15883e-111
ITGAV	-1.16828	0.34	0.571	3.63753e-115	1.4043e-110
SYNE1	0.953734	0.708	0.542	4.30666e-115	1.66263e-110
ACP5	-2.19883	0.046	0.208	7.3059e-115	2.82052e-110
SH3RF3	-1.58363	0.11	0.315	7.6052e-115	2.93606e-110
ACKR3	-2.9729	0.025	0.162	8.15382e-115	3.14786e-110
KRT8	-2.18659	0.043	0.201	1.62314e-114	6.26628e-110
LDLRAD3	-1.82371	0.087	0.277	1.62864e-114	6.28753e-110
ZEB1	-1.45703	0.2	0.426	2.47893e-114	9.57015e-110
CHSY3	-2.31401	0.048	0.208	9.30864e-114	3.59369e-109
ITGA8	1.10337	0.647	0.443	9.32578e-114	3.60031e-109
TMEM163	-3.16674	0.017	0.144	2.28116e-113	8.80664e-109
ZNF804B	2.76158	0.245	0.05	2.85514e-113	1.10225e-108
LXN	-1.52625	0.147	0.362	5.96393e-113	2.30243e-108
CCN4	-1.98452	0.058	0.227	1.22731e-112	4.73816e-108
THSD4	-2.89753	0.028	0.167	1.55718e-112	6.01164e-108
NEAT1	-0.866135	0.698	0.846	6.12982e-112	2.36648e-107
LGALS9	-3.33753	0.013	0.132	8.50108e-112	3.28193e-107
DUXAP8	-2.322	0.041	0.193	1.11967e-111	4.32259e-107
THBD	-3.45047	0.019	0.146	1.17443e-111	4.53401e-107
CCDC68	-1.4664	0.203	0.422	1.77691e-111	6.85993e-107
PDE4DIP	-1.64529	0.139	0.342	9.90098e-111	3.82237e-106
P2RX1	-4.11383	0.004	0.105	1.58013e-110	6.10026e-106
VCAM1	-1.01972	0.515	0.703	9.27926e-110	3.58235e-105
IL3RA	-1.96023	0.051	0.213	1.34498e-109	5.19242e-105
CCN2	1.09068	0.735	0.549	8.96155e-109	3.45969e-104
RRBP1	-0.887505	0.554	0.735	1.82297e-108	7.03774e-104
EFNA5	-1.26913	0.21	0.442	6.09683e-108	2.35374e-103
MICAL2	-2.65344	0.024	0.154	6.23824e-108	2.40833e-103
PLAT	-1.94176	0.117	0.309	2.18521e-107	8.43622e-103
ENTPD1	-3.80683	0.009	0.118	3.01177e-107	1.16273e-102
CXCL1	-1.861	0.121	0.317	3.71009e-107	1.43232e-102
CASC15	-1.26963	0.232	0.463	4.84903e-107	1.87202e-102
AGAP1	-1.23947	0.243	0.476	9.43457e-107	3.64231e-102
ITM2A	2.14001	0.262	0.066	2.8686e-106	1.10745e-101
LAP3	-0.843299	0.467	0.688	3.96829e-106	1.532e-101
TMEM132A	-2.69712	0.025	0.155	8.98768e-106	3.46978e-101
PDGFD	-2.92031	0.02	0.142	4.76262e-105	1.83866e-100
FAT1	-1.84961	0.076	0.248	1.6106e-104	6.21789e-100
KALRN	-1.62336	0.132	0.331	2.22442e-104	8.58758e-100
FAM216B	-2.14566	0.042	0.189	4.49478e-104	1.73525e-99
CSRP1	0.993797	0.664	0.49	7.46007e-104	2.88003e-99
CTSB	-1.16168	0.318	0.538	1.01225e-103	3.9079e-99
MDFIC	-1.40678	0.153	0.361	1.65633e-103	6.39441e-99
MYO6	-1.65708	0.115	0.306	2.53005e-103	9.76753e-99
HMGCLL1	-3.04255	0.014	0.128	3.19075e-103	1.23182e-98
TCIM	-1.25522	0.325	0.545	4.12797e-103	1.59364e-98
CLIC4	1.09981	0.529	0.312	1.365e-102	5.2697e-98
PDLIM1	-0.70355	0.605	0.775	9.0733e-102	3.50284e-97
EBF1	1.30107	0.405	0.176	1.35282e-101	5.22268e-97
RARRES1	-1.19907	0.202	0.423	1.46079e-101	5.63953e-97
CPNE8	-1.3333	0.164	0.373	3.04325e-101	1.17488e-96
ARPC1B	-1.156	0.219	0.442	9.31536e-101	3.59629e-96
PLAAT4	-0.955183	0.448	0.645	1.86589e-100	7.20346e-96
PLAC9	0.960177	0.648	0.469	2.13655e-100	8.24837e-96
PTS	-1.35007	0.175	0.385	4.05018e-100	1.56361e-95
PEAK1	-1.1023	0.255	0.483	8.26093e-100	3.18921e-95
MYO10	-2.15769	0.043	0.186	8.45089e-100	3.26255e-95
PIK3IP1	-1.76575	0.068	0.231	1.21469e-99	4.68942e-95
COTL1	-1.61702	0.097	0.277	1.49805e-99	5.78338e-95
TMEM266	-1.77761	0.059	0.217	1.78289e-99	6.88302e-95
TENM4	-1.50615	0.146	0.344	3.83418e-99	1.48022e-94
BMAL2	-2.21063	0.035	0.17	4.6579e-99	1.79823e-94
DSP	-2.38129	0.034	0.168	1.8517e-98	7.14869e-94
LMCD1	-2.34437	0.031	0.162	2.30758e-98	8.90863e-94
WWOX	-1.15524	0.227	0.45	5.18026e-98	1.99989e-93
COL23A1	-2.22998	0.042	0.182	1.07119e-97	4.13544e-93
SBF2	-0.912669	0.45	0.663	1.62811e-97	6.2855e-93
S100A11	-0.746999	0.639	0.781	4.19421e-97	1.61922e-92
GMFG	-3.00679	0.01	0.113	6.45369e-97	2.49151e-92
TRERF1	-1.29634	0.168	0.374	1.4099e-96	5.44308e-92
PLEKHG1	-1.56744	0.122	0.308	1.96208e-96	7.5748e-92
PDPN	-1.2886	0.165	0.366	4.83868e-96	1.86802e-91
TGFBR3	1.06354	0.572	0.366	6.90592e-96	2.6661e-91
ROR1	-1.61268	0.154	0.347	7.26739e-96	2.80565e-91
LDLRAD4	-1.45526	0.2	0.403	1.65692e-95	6.39672e-91
ARRDC2	-1.92508	0.065	0.22	1.85441e-94	7.15915e-90
PLK2	1.36998	0.465	0.26	2.81392e-94	1.08634e-89
GUCY1B1	1.09992	0.497	0.281	5.36021e-94	2.06936e-89
ANXA1	-0.863788	0.296	0.517	5.62647e-92	2.17216e-87
NECTIN2	-1.23222	0.191	0.396	1.75644e-91	6.7809e-87
ENSG00000285744	-1.10853	0.24	0.456	3.31421e-91	1.27948e-86
TYMP	-0.865784	0.556	0.721	5.9325e-91	2.2903e-86
PTGER1	1.61602	0.3	0.107	6.76483e-91	2.61163e-86
RAI14	-1.63865	0.096	0.264	7.57681e-91	2.9251e-86
PCOLCE	-0.678912	0.637	0.783	1.03015e-89	3.97698e-85
MCTP2	-1.98521	0.077	0.232	1.75575e-89	6.77825e-85
PCDH11Y	1.53882	0.314	0.117	1.83208e-89	7.07294e-85
ASAP1	-0.968888	0.313	0.532	6.37695e-89	2.46189e-84
IL4I1	-1.98699	0.069	0.219	9.64869e-89	3.72497e-84
ANGPT1	1.74542	0.328	0.138	9.94464e-89	3.83923e-84
CYTOR	-2.9515	0.015	0.116	8.45486e-88	3.26408e-83
LINC00632	2.58034	0.219	0.055	9.7897e-88	3.77941e-83
MT-ATP8	0.69384	0.698	0.534	1.31007e-87	5.05765e-83
PTPRM	-0.996776	0.353	0.575	3.46835e-87	1.33899e-82
H1-10	1.00734	0.696	0.543	5.68688e-87	2.19548e-82
PDZRN4	1.68039	0.299	0.112	6.72541e-87	2.59641e-82
GLUL	0.731635	0.832	0.73	1.14862e-86	4.43438e-82
PDE4D	-1.02461	0.362	0.565	3.091e-86	1.19331e-81
FBXL7	-1.17273	0.286	0.483	1.2389e-85	4.7829e-81
SVEP1	1.16449	0.52	0.33	2.05876e-85	7.94806e-81
FGF10	1.97955	0.251	0.078	2.8559e-85	1.10255e-80
CACNA1C	-0.965155	0.325	0.534	4.38032e-85	1.69107e-80
NCKAP5	-2.04341	0.067	0.212	4.60394e-85	1.7774e-80
GSTM5	1.21075	0.426	0.229	5.49065e-85	2.11972e-80
PROS1	1.04544	0.537	0.36	1.05529e-84	4.07406e-80
NET1	1.55698	0.308	0.122	1.74897e-84	6.75208e-80
PMEPA1	-1.7719	0.081	0.234	2.29071e-84	8.84351e-80
NTM	-2.52912	0.023	0.131	2.36374e-84	9.12546e-80
TPST1	-0.910862	0.389	0.589	1.11906e-83	4.32024e-79
CISD1	-1.40695	0.119	0.29	1.37301e-83	5.30063e-79
VMP1	-0.782634	0.435	0.648	1.42557e-83	5.50354e-79
FXYD6	0.711121	0.713	0.572	3.57992e-83	1.38207e-78
PDE1A	1.20256	0.39	0.192	9.8289e-83	3.79455e-78
CLU	-0.201332	0.853	0.602	1.24106e-82	4.79123e-78
CCN1	0.719184	0.826	0.693	1.53174e-82	5.91342e-78
DLEU2	-1.56518	0.081	0.234	2.44552e-82	9.44119e-78
CHRM3	3.00255	0.159	0.022	3.27078e-82	1.26272e-77
HLA-DRB5	1.42957	0.317	0.13	3.32835e-82	1.28494e-77
RFTN1	-0.92943	0.33	0.534	7.34794e-82	2.83675e-77
TNFSF10	-0.761775	0.498	0.682	1.53898e-81	5.9414e-77
CYBA	-0.742887	0.544	0.712	2.64805e-81	1.02231e-76
IL34	-0.888851	0.368	0.572	5.8831e-81	2.27123e-76
TMOD1	1.64631	0.293	0.116	7.65095e-81	2.95373e-76
MGLL	-1.98354	0.04	0.161	1.09793e-79	4.23867e-75
FGFR2	-1.9709	0.046	0.172	1.35028e-79	5.21289e-75
TOX	-2.04167	0.036	0.153	3.97334e-79	1.53395e-74
SLCO2B1	-0.924122	0.335	0.538	5.28207e-79	2.03919e-74
CNN1	2.26225	0.219	0.063	1.37733e-78	5.31734e-74
CD44	-0.830371	0.462	0.65	1.48903e-78	5.74857e-74
BIRC3	-0.92016	0.351	0.549	3.28771e-78	1.26925e-73
BBLN	-1.04961	0.204	0.398	1.05692e-77	4.08036e-73
SEPTIN11	-0.874814	0.346	0.547	1.29523e-77	5.00037e-73
GSTM2	1.48361	0.34	0.164	1.50126e-77	5.79576e-73
LINC01140	-1.86659	0.041	0.16	2.14113e-77	8.26603e-73
COL18A1	-1.08455	0.337	0.526	2.3841e-77	9.20404e-73
ECM1	-1.52294	0.082	0.228	2.72498e-77	1.05201e-72
PLEKHO1	-1.28494	0.115	0.281	3.23294e-77	1.24811e-72
THBS1-AS1	2.40036	0.205	0.056	4.57054e-77	1.7645e-72
IGF2	1.56798	0.302	0.127	6.21287e-77	2.39854e-72
INPP4B	1.13882	0.416	0.222	7.35494e-77	2.83945e-72
CAVIN1	0.81251	0.608	0.446	1.20528e-76	4.6531e-72
BCAT1	2.38529	0.178	0.037	1.77532e-76	6.85381e-72
KIFC3	-2.50817	0.023	0.124	1.84434e-76	7.12027e-72
IL4R	-1.21448	0.173	0.356	2.10114e-76	8.11167e-72
PREX2	-1.57115	0.081	0.226	3.04065e-76	1.17388e-71
RNF145	-1.14907	0.205	0.39	3.6035e-76	1.39117e-71
FANCC	-1.36327	0.088	0.238	3.91345e-76	1.51083e-71
NAV2	-1.79804	0.052	0.179	4.45619e-76	1.72036e-71
KCNT2	1.06625	0.508	0.334	5.90396e-76	2.27928e-71
LSAMP	-0.785851	0.683	0.799	2.24485e-75	8.66646e-71
CA3	2.5157	0.166	0.031	2.31666e-75	8.94368e-71
NR2F2	0.861855	0.602	0.442	2.4403e-75	9.42101e-71
PLBD1	-1.564	0.076	0.217	4.22213e-75	1.62999e-70
FKBP1A	-0.860539	0.487	0.647	1.16377e-74	4.49284e-70
LRRK1	-0.980874	0.235	0.431	1.25618e-74	4.8496e-70
TRAF3	-1.27713	0.144	0.316	1.43311e-74	5.53267e-70
DANT2	-1.73801	0.042	0.16	4.72209e-74	1.82301e-69
SAMD11	-1.28952	0.139	0.305	6.9908e-74	2.69887e-69
RAB31	-1.21834	0.154	0.325	7.11256e-74	2.74587e-69
MAGI1	-1.92238	0.067	0.201	7.29366e-74	2.81579e-69
RERG	0.782887	0.646	0.478	7.89382e-74	3.04749e-69
GGT5	-0.942648	0.295	0.487	1.09951e-73	4.24478e-69
FBLN1	0.595874	0.846	0.724	1.53143e-73	5.91224e-69
SH3BP4	-2.22719	0.033	0.14	2.73618e-73	1.05633e-68
PARP14	-0.914841	0.287	0.486	1.23017e-72	4.74918e-68
ADAMDEC1	-1.12134	0.729	0.839	1.35697e-72	5.23871e-68
PKDCC	-1.68112	0.058	0.185	2.13306e-72	8.23488e-68
RAMP3	-1.20394	0.18	0.351	5.74912e-72	2.2195e-67
CXCL2	1.32472	0.487	0.312	6.23133e-72	2.40567e-67
OSR1	2.91445	0.151	0.026	1.0505e-71	4.05555e-67
TANC1	-0.911519	0.297	0.491	1.41149e-71	5.44921e-67
MAFF	1.14188	0.491	0.318	1.71127e-71	6.60651e-67
PRICKLE2	-1.28827	0.152	0.319	2.56198e-71	9.89079e-67
FENDRR	-1.06553	0.231	0.414	2.61583e-71	1.00987e-66
CILP	1.65131	0.268	0.107	3.23132e-71	1.24748e-66
PPL	2.23955	0.175	0.039	3.60801e-71	1.39291e-66
ACTN1	-0.735683	0.427	0.612	4.13562e-71	1.5966e-66
DYNLT1	-0.913417	0.322	0.512	4.22902e-71	1.63266e-66
LGALS3BP	-0.706494	0.581	0.731	4.50689e-71	1.73993e-66
FTX	-0.807192	0.379	0.574	6.88594e-71	2.65839e-66
PHACTR2	-0.945501	0.258	0.445	1.19021e-70	4.59493e-66
BSG	-0.617054	0.575	0.734	1.50144e-70	5.79646e-66
CD14	-1.94583	0.052	0.172	1.87985e-70	7.25733e-66
APCDD1	1.22729	0.383	0.208	1.96024e-70	7.56772e-66
ADAMTSL1	-1.0888	0.409	0.573	2.6655e-70	1.02904e-65
CARHSP1	-0.913898	0.3	0.492	3.46298e-70	1.33692e-65
NT5E	1.80856	0.219	0.07	7.93339e-70	3.06276e-65
COL4A4	-2.08238	0.033	0.137	9.64059e-70	3.72184e-65
COL4A2	-0.922954	0.368	0.552	1.50014e-69	5.79144e-65
CD34	2.29837	0.174	0.041	1.60371e-69	6.19128e-65
STARD13	-1.71592	0.053	0.172	1.77783e-69	6.86348e-65
HIPK2	-1.41273	0.108	0.257	1.81335e-69	7.00063e-65
TUSC3	-1.11996	0.188	0.359	1.8647e-69	7.19887e-65
SPARCL1	0.583746	0.857	0.749	3.51105e-69	1.35548e-64
CHIC2	-0.906763	0.272	0.459	6.16313e-69	2.37934e-64
NLGN4X	-1.28749	0.16	0.325	7.26511e-69	2.80477e-64
ENSG00000235140	2.42	0.165	0.036	7.7426e-69	2.98911e-64
ITGB1	-0.643331	0.622	0.748	1.67499e-68	6.46646e-64
KLF4	1.22012	0.528	0.372	2.00802e-68	7.75218e-64
LTBP2	-1.05362	0.232	0.414	2.41514e-68	9.32389e-64
ANTXR1	-0.947764	0.334	0.516	2.50413e-68	9.66744e-64
SFMBT2	-1.5481	0.075	0.207	3.20381e-68	1.23686e-63
SPATA13	-1.54001	0.075	0.206	3.56555e-68	1.37652e-63
FGF14	1.19993	0.355	0.177	3.66964e-68	1.4167e-63
DRAM1	-1.04362	0.217	0.395	4.783e-68	1.84653e-63
BASP1	-1.30245	0.104	0.251	4.88488e-68	1.88586e-63
ID4	1.22049	0.405	0.234	1.17118e-67	4.52147e-63
PLAU	-1.99486	0.045	0.156	1.90392e-67	7.35027e-63
KIAA0408	1.66771	0.258	0.104	2.21739e-67	8.56047e-63
TNFRSF10B	-1.33868	0.14	0.298	2.9306e-67	1.13139e-62
C2	-0.79362	0.391	0.573	3.10742e-67	1.19965e-62
DIAPH2	0.673477	0.72	0.605	6.08061e-67	2.34748e-62
FHIT	-1.30417	0.132	0.286	8.43903e-67	3.25797e-62
SFRP2	1.9886	0.227	0.081	9.40696e-67	3.63165e-62
PCDH11X	0.883087	0.446	0.255	2.9113e-66	1.12394e-61
IRF8	-0.708415	0.323	0.527	5.38784e-66	2.08003e-61
ENSG00000267328	2.36328	0.147	0.027	7.05196e-66	2.72248e-61
PAPLN	-0.942111	0.214	0.396	1.02153e-65	3.94373e-61
CAMK1D	-1.9636	0.04	0.146	1.45166e-65	5.60428e-61
DEPP1	0.802763	0.766	0.648	2.12972e-65	8.22201e-61
HSPB8	0.850988	0.597	0.449	2.65899e-65	1.02653e-60
PDE7B	-1.33464	0.105	0.249	3.05588e-65	1.17975e-60
DNPH1	-0.878488	0.241	0.422	3.527e-65	1.36163e-60
RORA	-0.707374	0.58	0.737	3.65763e-65	1.41207e-60
VAT1L	-1.46157	0.093	0.231	5.68877e-65	2.1962e-60
FOXF2	-1.42899	0.079	0.211	8.09127e-65	3.12372e-60
SEPTIN4	-1.16621	0.104	0.248	1.21551e-64	4.69259e-60
KLF9	0.715973	0.662	0.548	1.23194e-64	4.75601e-60
CTDSPL	-1.08267	0.203	0.368	1.45824e-64	5.6297e-60
FSIP1	1.89027	0.237	0.092	1.77496e-64	6.8524e-60
PLXDC2	-0.739009	0.385	0.573	1.99567e-64	7.7045e-60
ITGA2	-1.48323	0.078	0.206	3.75011e-64	1.44777e-59
EVL	-1.07585	0.165	0.329	4.74231e-64	1.83082e-59
ADAM7-AS1	-0.857147	0.328	0.513	5.05561e-64	1.95177e-59
KLHL23	-1.81244	0.051	0.162	6.98955e-64	2.69839e-59
DLL4	-1.85773	0.036	0.137	1.02194e-63	3.94531e-59
ABCC9	1.9485	0.17	0.042	1.1214e-63	4.32927e-59
TMTC1	-1.6744	0.073	0.198	1.1934e-63	4.60724e-59
TMEM123	-0.684237	0.484	0.647	1.63587e-63	6.31543e-59
FBXO32	-1.09789	0.14	0.294	2.5893e-63	9.99627e-59
SEMA5A	-0.887183	0.265	0.447	2.99557e-63	1.15647e-58
GPX4	-0.5893	0.645	0.764	3.67092e-63	1.41719e-58
NDRG2	0.804649	0.549	0.383	5.09812e-63	1.96818e-58
CITED2	0.922378	0.565	0.414	8.5482e-63	3.30012e-58
TMEM37	-1.44887	0.076	0.201	8.94973e-63	3.45513e-58
TSPAN4	-0.686979	0.456	0.628	1.05932e-62	4.08961e-58
HAS2	-1.27368	0.143	0.295	1.32139e-62	5.10138e-58
SCMH1	-0.872337	0.36	0.539	1.58268e-62	6.11011e-58
DIO3OS	1.13047	0.372	0.206	1.89438e-62	7.31343e-58
RIN2	-0.831563	0.32	0.508	2.56532e-62	9.90366e-58
DNAJB1	0.60347	0.79	0.685	7.05825e-62	2.72491e-57
PCDH18	-1.63794	0.074	0.196	1.98535e-61	7.66465e-57
FILIP1	-1.6048	0.039	0.141	2.27967e-61	8.80091e-57
YBX3	0.602722	0.77	0.667	3.09575e-61	1.19515e-56
MMP23B	1.09097	0.415	0.257	3.11945e-61	1.20429e-56
SREBF2	-1.29495	0.148	0.301	3.32549e-61	1.28384e-56
STEAP1B	-1.49536	0.047	0.155	5.18421e-61	2.00142e-56
LIMCH1	-1.54096	0.061	0.176	8.87055e-61	3.42456e-56
MBOAT1	-1.62807	0.091	0.22	1.80284e-60	6.96005e-56
TRIM16	-1.36343	0.078	0.203	5.5318e-60	2.13561e-55
AKAP12	0.597684	0.691	0.556	8.27151e-60	3.1933e-55
GNAI1	-1.16593	0.133	0.279	2.8992e-59	1.11926e-54
PDIA6	-0.666891	0.506	0.654	5.01286e-59	1.93526e-54
PTPRD	1.25114	0.398	0.247	5.5501e-59	2.14267e-54
CTTNBP2NL	-1.06995	0.131	0.277	1.66018e-58	6.4093e-54
CCND3	-0.879938	0.26	0.432	1.79622e-58	6.9345e-54
MDK	-0.823701	0.355	0.53	3.71919e-58	1.43583e-53
ALDH2	-0.689363	0.497	0.649	3.89668e-58	1.50435e-53
CSNK1A1	-0.676769	0.433	0.604	4.17853e-58	1.61316e-53
SLC40A1	1.17869	0.349	0.193	4.48916e-58	1.73308e-53
ALDH1A1	1.15365	0.313	0.158	8.76861e-58	3.38521e-53
EXT1	-0.729531	0.406	0.583	1.3314e-57	5.14001e-53
MTHFD1L	-1.12681	0.11	0.247	3.65242e-57	1.41005e-52
NFIL3	1.13033	0.397	0.246	3.88996e-57	1.50176e-52
OLFM1	-1.0905	0.168	0.318	4.82511e-57	1.86278e-52
CRTAP	0.710647	0.59	0.454	8.29532e-57	3.20249e-52
RNF207	-1.6055	0.047	0.148	1.17496e-56	4.53604e-52
PLCB1	2.29252	0.138	0.03	1.43376e-56	5.53517e-52
IQCG	-1.20933	0.1	0.229	2.73052e-56	1.05415e-51
ZFPM2	0.699733	0.594	0.437	3.7309e-56	1.44035e-51
LINC00513	-1.45036	0.065	0.177	4.18375e-56	1.61518e-51
PRXL2A	-1.16019	0.12	0.257	4.75911e-56	1.8373e-51
BRD2	0.909322	0.579	0.458	5.09389e-56	1.96655e-51
ADM	0.966703	0.485	0.339	1.00063e-55	3.86302e-51
ISG15	-1.30325	0.111	0.244	1.2477e-55	4.81686e-51
TMEM72-AS1	1.96802	0.24	0.105	1.40532e-55	5.42537e-51
ARHGAP28	-1.5964	0.071	0.185	1.98185e-55	7.65115e-51
HAPLN3	-1.14764	0.137	0.278	2.6286e-55	1.0148e-50
HIF3A	1.06036	0.36	0.203	3.23604e-55	1.24931e-50
ID2	0.915814	0.557	0.408	3.59543e-55	1.38805e-50
CALCRL-AS1	-1.58777	0.071	0.183	6.45049e-55	2.49027e-50
CTSD	-0.763295	0.392	0.562	8.17504e-55	3.15606e-50
APOC1	1.19304	0.381	0.233	1.09796e-54	4.2388e-50
SOX4	-0.780165	0.306	0.479	1.17474e-54	4.53521e-50
DDX3Y	1.44935	0.248	0.111	1.59599e-54	6.16148e-50
GNAQ	-0.928237	0.216	0.378	1.61666e-54	6.24129e-50
TOP1	-0.735317	0.448	0.614	2.79145e-54	1.07767e-49
STAT3	-0.582932	0.677	0.789	2.85827e-54	1.10346e-49
MAP4K3-DT	-1.11697	0.105	0.235	5.58333e-54	2.1555e-49
POGLUT1	-1.31785	0.086	0.206	6.99987e-54	2.70237e-49
AKR1C1	1.14417	0.32	0.171	7.68847e-54	2.96821e-49
PDGFC	-1.41652	0.086	0.205	1.84907e-53	7.13853e-49
SPATA6L	-1.34701	0.075	0.189	3.17262e-53	1.22482e-48
GNG2	-1.30415	0.122	0.252	4.48154e-53	1.73014e-48
DCLK1	0.745936	0.595	0.467	4.9046e-53	1.89347e-48
OTULIN	-1.11406	0.138	0.276	8.08925e-53	3.12294e-48
OLFML3	0.638455	0.644	0.542	8.46199e-53	3.26684e-48
CAPZB	-0.504134	0.675	0.793	1.10271e-52	4.25714e-48
DENND2B	-0.753863	0.338	0.507	1.34686e-52	5.19968e-48
EXOC2	-1.17453	0.101	0.226	1.63613e-52	6.31643e-48
EMILIN1	-0.797016	0.498	0.623	1.7398e-52	6.71665e-48
TJP1	-0.770492	0.337	0.502	1.84208e-52	7.11154e-48
RABGAP1L	-0.883612	0.266	0.432	2.44585e-52	9.44246e-48
CREB5	1.22565	0.303	0.159	3.1779e-52	1.22686e-47
TRPS1	-0.998741	0.154	0.299	3.82401e-52	1.4763e-47
HLA-DPB1	0.771345	0.584	0.462	3.84271e-52	1.48352e-47
CCPG1	-0.715662	0.374	0.54	6.00958e-52	2.32006e-47
FRZB	-0.928816	0.367	0.521	6.07361e-52	2.34478e-47
CENPW	1.70099	0.185	0.066	6.69044e-52	2.58291e-47
COL8A1	1.50922	0.186	0.065	7.82587e-52	3.02126e-47
THBS2	1.95568	0.18	0.064	1.48904e-51	5.74858e-47
MCTP1	-1.38097	0.056	0.157	1.69582e-51	6.54689e-47
HSPE1	-0.715514	0.446	0.598	1.75238e-51	6.76526e-47
LSP1	1.7973	0.183	0.065	1.87601e-51	7.24251e-47
CSRNP1	1.20347	0.333	0.194	2.90545e-51	1.12168e-46
TENM2	-1.36719	0.082	0.196	3.22878e-51	1.2465e-46
C17orf49	-0.863013	0.177	0.327	3.32827e-51	1.28491e-46
ANK3	-0.856917	0.28	0.439	3.34579e-51	1.29168e-46
ZMAT3	-1.21884	0.094	0.214	4.1417e-51	1.59894e-46
RORB	1.7105	0.192	0.071	4.30849e-51	1.66334e-46
C11orf96	0.656153	0.823	0.712	5.48435e-51	2.11729e-46
HNMT	-0.801151	0.231	0.39	7.47885e-51	2.88728e-46
FXYD5	-1.13363	0.091	0.21	7.97554e-51	3.07904e-46
ITGA5	-1.39898	0.102	0.224	1.19556e-50	4.61559e-46
GRN	-0.728138	0.37	0.531	2.10193e-50	8.11473e-46
RBP1	-0.765253	0.394	0.546	2.54282e-50	9.81682e-46
TNIP2	-1.29218	0.086	0.202	3.38966e-50	1.30861e-45
MICOS10	-0.522925	0.558	0.701	5.18164e-50	2.00042e-45
CKB	1.63789	0.199	0.077	5.63307e-50	2.1747e-45
NCOA7	-0.531875	0.473	0.644	7.53281e-50	2.90812e-45
TMEM204	-1.51266	0.068	0.173	8.34604e-50	3.22207e-45
GPNMB	1.28913	0.222	0.092	8.54363e-50	3.29836e-45
AGTRAP	-0.90006	0.158	0.301	1.12329e-49	4.33659e-45
LINC03051	2.17845	0.141	0.038	1.21424e-49	4.6877e-45
ARID1B	-0.809451	0.317	0.479	1.27952e-49	4.93971e-45
PRKG1	-0.659313	0.644	0.76	1.95325e-49	7.54073e-45
C2orf27A	-1.19572	0.089	0.205	2.15475e-49	8.31861e-45
ENO1	-0.57865	0.508	0.653	2.75065e-49	1.06192e-44
CES1	1.65348	0.202	0.082	3.03562e-49	1.17193e-44
PSME2	-0.532366	0.534	0.671	3.1598e-49	1.21987e-44
LOXL2	-1.24283	0.073	0.181	3.48655e-49	1.34602e-44
CCDC186	-0.809714	0.206	0.359	4.44402e-49	1.71566e-44
OSR2	1.79477	0.16	0.05	4.65037e-49	1.79532e-44
DAAM1	0.534552	0.736	0.632	5.25108e-49	2.02723e-44
TMEM108	-1.10023	0.112	0.237	1.00861e-48	3.89385e-44
PGF	-0.937303	0.155	0.293	1.03775e-48	4.00635e-44
KLHL29	-0.820845	0.254	0.409	2.50673e-48	9.6775e-44
CHRDL2	1.12942	0.281	0.143	4.00078e-48	1.54454e-43
ID3	-0.795266	0.349	0.5	4.70089e-48	1.81482e-43
BAX	-0.901964	0.195	0.342	8.60878e-48	3.32351e-43
PARM1	-1.06448	0.19	0.328	8.82052e-48	3.40525e-43
STAT2	-0.921834	0.166	0.305	1.07757e-47	4.16008e-43
ENSG00000286523	1.70878	0.184	0.07	1.10882e-47	4.2807e-43
ATOX1	-0.634217	0.351	0.514	1.18279e-47	4.56629e-43
SH3BP5	1.17146	0.323	0.191	1.70938e-47	6.59922e-43
RAMP2	-1.06418	0.114	0.238	2.0385e-47	7.86985e-43
SPON2	-0.952985	0.278	0.422	2.18755e-47	8.44525e-43
H2AX	1.15685	0.342	0.21	2.36838e-47	9.14338e-43
DPP7	-0.746252	0.292	0.452	2.49647e-47	9.63787e-43
ABI3BP	0.365579	0.792	0.65	3.2663e-47	1.26099e-42
NID1	-0.868085	0.329	0.476	3.2691e-47	1.26207e-42
LRRN3	1.2992	0.232	0.105	4.05403e-47	1.5651e-42
TNFSF13	1.58236	0.197	0.081	6.04643e-47	2.33428e-42
GP1BA	-0.910007	0.181	0.322	9.32651e-47	3.60059e-42
MMP16	1.78218	0.14	0.04	9.90917e-47	3.82553e-42
CSGALNACT2	-0.952167	0.157	0.291	1.25228e-46	4.83455e-42
IL16	1.66234	0.17	0.06	1.38552e-46	5.34892e-42
SRA1	-0.972984	0.119	0.244	1.7249e-46	6.65915e-42
KLF2	0.999135	0.515	0.377	2.14384e-46	8.2765e-42
HSD11B2	1.90175	0.145	0.044	2.70019e-46	1.04243e-41
ZNF608	-1.03598	0.109	0.229	3.23316e-46	1.24819e-41
KIRREL1	-0.964092	0.115	0.238	3.76999e-46	1.45544e-41
CALHM6	-1.09051	0.107	0.226	9.72116e-46	3.75295e-41
PCBP3	-0.623602	0.276	0.439	1.09133e-45	4.21319e-41
MAOA	1.22969	0.224	0.1	1.62993e-45	6.29252e-41
ENSG00000289470	-1.0521	0.153	0.281	1.793e-45	6.92205e-41
JAK3	-1.17644	0.089	0.2	1.97824e-45	7.63719e-41
RIPK2-DT	-0.819124	0.203	0.35	2.22571e-45	8.59256e-41
COL4A1	-0.967934	0.218	0.36	2.29165e-45	8.84716e-41
ADAM9	-0.875519	0.155	0.289	3.95778e-45	1.52794e-40
BACH1	-0.841073	0.195	0.335	4.16351e-45	1.60737e-40
PAPSS2	-0.861165	0.193	0.335	4.22669e-45	1.63175e-40
TNFAIP3	-0.816146	0.423	0.56	4.42751e-45	1.70928e-40
NECAP2	-1.01153	0.113	0.233	5.11582e-45	1.97501e-40
MYC	1.16675	0.431	0.311	6.55646e-45	2.53119e-40
RNF115	-0.77004	0.218	0.367	8.17765e-45	3.15707e-40
PAXX	-0.766567	0.2	0.347	8.29558e-45	3.20259e-40
GDE1	-1.27874	0.08	0.185	8.57499e-45	3.31046e-40
IGSF10	1.72689	0.153	0.051	9.64812e-45	3.72475e-40
TALAM1	0.497358	0.554	0.404	1.10238e-44	4.25583e-40
STEAP4	1.67961	0.174	0.066	1.13795e-44	4.39318e-40
PPIC	-0.775357	0.24	0.388	1.29079e-44	4.98322e-40
CBR1	-0.933381	0.116	0.239	1.48068e-44	5.71632e-40
ENSG00000262202	1.05613	0.35	0.218	1.9954e-44	7.70346e-40
DLC1	0.81881	0.411	0.276	2.14761e-44	8.29106e-40
ARL15	-0.861606	0.148	0.279	2.28272e-44	8.81265e-40
SYNDIG1	-0.87788	0.175	0.31	3.89084e-44	1.5021e-39
CFLAR	-0.68391	0.291	0.444	4.54691e-44	1.75538e-39
TMEM50A	-0.540935	0.487	0.631	5.03741e-44	1.94474e-39
NCK1	-0.883714	0.168	0.302	7.0166e-44	2.70883e-39
PICALM	-0.76619	0.278	0.428	9.11329e-44	3.51828e-39
H1-4	0.915934	0.438	0.306	9.15361e-44	3.53384e-39
CASP4	-0.882016	0.139	0.266	9.76193e-44	3.76869e-39
CPEB3	-1.04722	0.105	0.22	1.18871e-43	4.58914e-39
DBI	-0.572133	0.425	0.576	1.99764e-43	7.7121e-39
MYL12A	-0.582495	0.466	0.604	3.93379e-43	1.51868e-38
NEK6	-1.03436	0.091	0.2	4.00728e-43	1.54705e-38
GPR176	-0.988106	0.124	0.245	4.33539e-43	1.67372e-38
CADM3	0.927411	0.342	0.209	6.9174e-43	2.67053e-38
MT-ND6	0.623165	0.438	0.287	7.61947e-43	2.94157e-38
SCN7A	1.33081	0.234	0.115	1.72767e-42	6.66985e-38
ETHE1	-0.633534	0.238	0.389	2.01764e-42	7.7893e-38
INO80	-0.820753	0.215	0.358	2.44329e-42	9.43256e-38
MLLT3	-1.05809	0.099	0.209	2.56978e-42	9.9209e-38
RPS27L	-0.599384	0.526	0.651	2.9289e-42	1.13073e-37
PLXDC1	1.08818	0.312	0.187	2.98938e-42	1.15408e-37
MBOAT2	-1.14481	0.088	0.194	3.19791e-42	1.23459e-37
MACROH2A2	-1.04486	0.102	0.215	3.21463e-42	1.24104e-37
AOX1	1.67473	0.154	0.054	3.91094e-42	1.50986e-37
SERPINB6	-0.688093	0.284	0.435	5.65153e-42	2.18183e-37
SPRED1	-0.846075	0.146	0.273	7.21555e-42	2.78564e-37
NEO1	-0.935732	0.154	0.279	7.37579e-42	2.8475e-37
BCAS3	-0.852364	0.175	0.307	7.61786e-42	2.94095e-37
AR	1.43077	0.195	0.084	7.76785e-42	2.99886e-37
ARL6IP5	-0.53506	0.584	0.709	1.17581e-41	4.53933e-37
NENF	0.496647	0.659	0.556	1.80755e-41	6.97823e-37
HSBP1	-0.539219	0.484	0.623	1.89576e-41	7.31878e-37
RTL8C	0.671779	0.508	0.385	3.16192e-41	1.22069e-36
CCDC91	-0.842053	0.209	0.344	4.55731e-41	1.7594e-36
MMP2	-0.709358	0.546	0.659	4.64296e-41	1.79246e-36
GPX1	-0.570318	0.483	0.608	6.30446e-41	2.4339e-36
TMOD3	-0.592211	0.316	0.467	6.55249e-41	2.52965e-36
PDE3A	1.19707	0.218	0.103	6.82258e-41	2.63393e-36
CCNY	-0.771042	0.246	0.387	8.33259e-41	3.21688e-36
PIK3R1	0.761909	0.515	0.412	8.67423e-41	3.34877e-36
HEXA	-0.82036	0.197	0.332	1.20374e-40	4.64716e-36
RELB	-0.723917	0.293	0.439	1.34398e-40	5.18857e-36
AKAP11	-0.9559	0.183	0.311	1.53767e-40	5.93634e-36
GAS7	-0.748365	0.213	0.351	2.10648e-40	8.13228e-36
LINC-PINT	-0.457039	0.558	0.705	2.26908e-40	8.75999e-36
PSIP1	0.659753	0.537	0.427	2.27228e-40	8.77237e-36
POMP	-0.631277	0.293	0.446	3.17719e-40	1.22658e-35
MYH11	1.05243	0.252	0.132	3.44001e-40	1.32805e-35
DDIT4	0.699578	0.601	0.496	3.68156e-40	1.4213e-35
SSR4	-0.485434	0.572	0.692	4.32467e-40	1.66958e-35
LAMB1	-0.563903	0.419	0.561	4.61529e-40	1.78178e-35
SELENOS	-0.583302	0.36	0.515	5.36961e-40	2.07299e-35
BMPR2	-0.696861	0.294	0.443	5.90888e-40	2.28118e-35
CNKSR3	-1.3059	0.092	0.194	8.48389e-40	3.27529e-35
MAST4	-0.854482	0.182	0.311	8.87616e-40	3.42673e-35
CTSA	-0.780743	0.213	0.348	1.05268e-39	4.06399e-35
NFIB	0.562454	0.594	0.483	1.17633e-39	4.54135e-35
GSTM1	1.46079	0.213	0.105	1.25597e-39	4.84879e-35
ACVRL1	-0.850569	0.156	0.281	1.33025e-39	5.13558e-35
SUMF2	-0.744395	0.176	0.31	1.33695e-39	5.16142e-35
DHRS4L2	-0.915949	0.095	0.202	1.43456e-39	5.53825e-35
TAPBP	-0.695353	0.327	0.469	1.44522e-39	5.57941e-35
BMERB1	0.813671	0.384	0.256	1.5479e-39	5.97582e-35
FBN1	-0.674822	0.353	0.494	1.66785e-39	6.4389e-35
AFDN	-0.921328	0.145	0.266	1.7018e-39	6.56998e-35
FRMD6	-0.987401	0.133	0.248	2.95832e-39	1.14209e-34
ARPC2	-0.555526	0.414	0.56	3.05519e-39	1.17949e-34
TNFAIP8L3	1.16622	0.284	0.168	3.07854e-39	1.1885e-34
ST8SIA1	-1.05734	0.092	0.195	4.06159e-39	1.56802e-34
MAP4K3	-0.76261	0.258	0.393	4.26022e-39	1.6447e-34
UNC5C	-0.813927	0.281	0.417	7.16332e-39	2.76547e-34
CHP1	-0.925201	0.115	0.226	7.45985e-39	2.87995e-34
ARHGEF26	1.08437	0.262	0.144	9.46243e-39	3.65306e-34
EGLN3	-1.18169	0.102	0.206	1.37968e-38	5.32638e-34
PDE5A	0.740468	0.473	0.359	1.45313e-38	5.60996e-34
RB1	-0.831607	0.159	0.283	1.83075e-38	7.06778e-34
ADAM10	-0.775746	0.176	0.303	1.88435e-38	7.27473e-34
ST3GAL1	-0.953747	0.117	0.227	1.89064e-38	7.29902e-34
ZNF609	-0.892433	0.156	0.278	1.9855e-38	7.66523e-34
SMYD3	-0.608329	0.299	0.444	2.88142e-38	1.1124e-33
MAN1A1	0.793798	0.402	0.278	3.07135e-38	1.18573e-33
RNASE4	0.491721	0.621	0.509	3.98124e-38	1.537e-33
UBE2S	1.08909	0.383	0.274	5.55801e-38	2.14572e-33
CD151	-0.513101	0.537	0.657	5.59675e-38	2.16068e-33
PSMA4	-0.642527	0.316	0.458	7.35654e-38	2.84007e-33
CTNND1	-0.752108	0.197	0.329	9.09737e-38	3.51213e-33
DTNA	0.845364	0.416	0.291	9.67703e-38	3.73591e-33
TULP4	-0.958811	0.133	0.247	1.14671e-37	4.42699e-33
RUNX1T1	-0.693212	0.247	0.387	1.31715e-37	5.085e-33
HIF1A	-0.700116	0.313	0.452	1.4935e-37	5.7658e-33
ISCU	-0.485171	0.562	0.683	1.95756e-37	7.55736e-33
TOM1L1	-1.01789	0.12	0.228	2.03925e-37	7.87274e-33
SP5	1.16573	0.194	0.089	2.60869e-37	1.00711e-32
MCC	-0.695488	0.215	0.348	4.13869e-37	1.59778e-32
MYDGF	-0.542543	0.449	0.596	5.72134e-37	2.20878e-32
AFF4	-0.597531	0.424	0.566	6.8884e-37	2.65934e-32
SMAP1	-0.695529	0.178	0.306	7.13215e-37	2.75344e-32
SMAP2	-0.831269	0.188	0.313	7.16811e-37	2.76732e-32
IL1R1	-0.627914	0.42	0.553	7.25986e-37	2.80274e-32
EIF4G3	-0.723564	0.239	0.372	7.52488e-37	2.90506e-32
HACD3	-0.725638	0.194	0.322	9.79861e-37	3.78285e-32
MASP1	1.07362	0.242	0.129	1.05886e-36	4.08784e-32
CALU	-0.600196	0.369	0.508	1.21441e-36	4.68835e-32
KCNH1	1.11788	0.284	0.169	1.26994e-36	4.90274e-32
NSMCE1	-0.745963	0.179	0.303	1.33008e-36	5.13489e-32
PPP1R14B	-1.01567	0.1	0.201	1.45827e-36	5.62978e-32
CMTM6	-0.769463	0.243	0.374	1.48452e-36	5.73114e-32
DLG1	-0.74152	0.225	0.352	2.33948e-36	9.0318e-32
TNRC6B	-0.588119	0.37	0.516	2.52978e-36	9.76645e-32
NPAS3	-0.758512	0.228	0.359	3.53905e-36	1.36629e-31
TGFB1	-0.847047	0.134	0.25	3.61967e-36	1.39741e-31
NRIP1	-0.775113	0.303	0.434	4.59093e-36	1.77237e-31
CASP1	-0.859012	0.117	0.225	4.97147e-36	1.91928e-31
RHBDD2	-0.871746	0.144	0.258	8.21742e-36	3.17242e-31
PSMA1	-0.521281	0.396	0.542	8.37501e-36	3.23326e-31
MYO9B	-0.872721	0.113	0.218	9.6428e-36	3.7227e-31
YPEL2	-0.709906	0.177	0.302	9.7303e-36	3.75648e-31
PRKD1	-0.753601	0.157	0.275	2.12807e-35	8.21561e-31
SMARCA4	-0.862146	0.106	0.209	2.27099e-35	8.76738e-31
WLS	-0.697781	0.297	0.432	2.3213e-35	8.96163e-31
ANTXR2	-0.641331	0.279	0.414	2.69479e-35	1.04035e-30
CD47	-0.654026	0.307	0.444	2.73531e-35	1.056e-30
BCL6	0.850564	0.397	0.284	3.28088e-35	1.26662e-30
CERS6	-0.981801	0.122	0.228	3.40864e-35	1.31594e-30
PDE1C	-1.00838	0.106	0.207	3.75776e-35	1.45072e-30
HDAC9	1.07014	0.235	0.126	4.30329e-35	1.66133e-30
SDF2L1	-0.848534	0.163	0.28	5.22252e-35	2.0162e-30
RGS2	1.03292	0.279	0.164	5.78566e-35	2.23361e-30
TRA2A	-0.631823	0.357	0.499	8.06189e-35	3.11237e-30
RNF213	-0.663027	0.269	0.404	8.57537e-35	3.31061e-30
ALDH7A1	-0.71456	0.179	0.302	8.87332e-35	3.42563e-30
ARHGAP42	-0.656037	0.309	0.446	8.95695e-35	3.45792e-30
CXCR4	-0.92153	0.108	0.21	1.18704e-34	4.58271e-30
TSTD1	1.20995	0.229	0.125	1.31896e-34	5.09199e-30
GSTO1	-0.606754	0.303	0.44	1.64142e-34	6.33687e-30
ARHGAP15	1.08222	0.267	0.158	2.05796e-34	7.94495e-30
MEIS2	0.709039	0.397	0.279	2.10249e-34	8.11686e-30
PDIA5	-0.754591	0.198	0.322	2.70124e-34	1.04284e-29
PON2	-0.801545	0.132	0.242	2.78587e-34	1.07551e-29
IRAK3	-0.618754	0.285	0.42	3.23013e-34	1.24702e-29
ADI1	-0.582735	0.271	0.406	3.78966e-34	1.46303e-29
IGFBP3	0.560512	0.617	0.506	4.10518e-34	1.58485e-29
USP53	0.944261	0.332	0.22	7.94713e-34	3.06807e-29
HELB	-0.876848	0.139	0.247	9.36499e-34	3.61545e-29
H1-0	0.955502	0.393	0.286	9.82498e-34	3.79303e-29
FEZ2	-0.689884	0.153	0.269	1.39804e-33	5.39725e-29
SERPINA3	0.857493	0.348	0.231	1.53989e-33	5.94488e-29
ETV6	-0.496886	0.339	0.487	3.36385e-33	1.29865e-28
ANG	0.910368	0.292	0.182	4.28432e-33	1.65401e-28
RHOC	-0.4169	0.432	0.575	5.4469e-33	2.10283e-28
MTHFD2	0.746441	0.395	0.278	5.73289e-33	2.21324e-28
PCNX1	-0.804529	0.212	0.333	7.71468e-33	2.97833e-28
LMO4	-0.692949	0.224	0.349	8.32601e-33	3.21434e-28
NXN	-0.571772	0.334	0.463	8.33608e-33	3.21823e-28
PCCA	-0.783609	0.157	0.27	1.30433e-32	5.03549e-28
CASK	-0.749	0.203	0.323	1.77198e-32	6.8409e-28
C5orf15	-0.688952	0.244	0.369	1.88349e-32	7.2714e-28
RFTN2	-0.857569	0.13	0.233	2.08177e-32	8.03689e-28
DIPK2A	0.981137	0.271	0.165	3.4334e-32	1.3255e-27
COL27A1	-0.842157	0.159	0.27	3.5858e-32	1.38433e-27
ADGRL2	0.444332	0.529	0.413	4.49138e-32	1.73394e-27
COMMD3	-0.773211	0.127	0.232	5.28259e-32	2.0394e-27
PSMA5	-0.670832	0.176	0.294	6.8731e-32	2.65343e-27
EPHB6	0.878596	0.281	0.173	6.97452e-32	2.69258e-27
CTSZ	-0.732835	0.383	0.497	7.55234e-32	2.91566e-27
ARPC3	-0.464837	0.466	0.591	9.34759e-32	3.60873e-27
ISOC2	-0.760301	0.146	0.254	1.05967e-31	4.09095e-27
ATP2C1	-0.764572	0.137	0.242	1.23094e-31	4.75216e-27
TMEM14C	-0.470583	0.534	0.649	1.25705e-31	4.85295e-27
SOCS1	0.853208	0.365	0.258	1.48742e-31	5.74235e-27
TBC1D22A	-0.803001	0.138	0.244	1.5869e-31	6.12639e-27
ATXN1	-0.658304	0.217	0.342	1.84424e-31	7.11986e-27
SOS1	-0.710235	0.26	0.385	1.8761e-31	7.24289e-27
GNAL	-0.717851	0.239	0.361	1.96549e-31	7.58798e-27
GSE1	-0.957913	0.135	0.238	2.1732e-31	8.38987e-27
NF1	-0.574902	0.278	0.407	2.68949e-31	1.0383e-26
VASN	-0.70688	0.157	0.267	2.85847e-31	1.10354e-26
PAPSS1	-0.760209	0.179	0.294	2.8789e-31	1.11143e-26
HLA-DRB1	0.591825	0.595	0.494	3.99267e-31	1.54141e-26
TMTC2	0.675317	0.495	0.39	4.4722e-31	1.72654e-26
DOCK1	-0.619861	0.255	0.386	4.50228e-31	1.73815e-26
ZDHHC14	-0.797994	0.191	0.303	4.50994e-31	1.74111e-26
PSMB1	-0.435042	0.57	0.68	5.0478e-31	1.94875e-26
SIK3	-0.581255	0.315	0.451	5.22563e-31	2.01741e-26
DECR1	-0.562733	0.287	0.416	5.48453e-31	2.11736e-26
STRAP	-0.573059	0.25	0.378	7.98078e-31	3.08106e-26
NRP1	0.918977	0.323	0.218	1.0261e-30	3.96135e-26
STXBP5	-0.581843	0.242	0.369	1.19857e-30	4.62718e-26
HSPB2	0.888757	0.297	0.192	1.65811e-30	6.4013e-26
HIVEP3	-0.632707	0.254	0.378	1.92634e-30	7.43685e-26
MICALL2	-0.557565	0.31	0.441	1.98346e-30	7.65733e-26
NOVA1	-0.554476	0.311	0.436	2.35552e-30	9.09373e-26
ERP44	-0.552297	0.271	0.404	2.58462e-30	9.97818e-26
CRIP1	-0.436944	0.534	0.667	2.7622e-30	1.06638e-25
LUZP1	-0.65114	0.176	0.29	2.79926e-30	1.08068e-25
SKAP2	-0.768226	0.155	0.26	2.92852e-30	1.13059e-25
TMEM30A	-0.665258	0.281	0.402	3.10302e-30	1.19795e-25
NKX2-3	-0.666995	0.229	0.349	3.18613e-30	1.23004e-25
SMURF2	-0.728355	0.165	0.273	5.44007e-30	2.10019e-25
PPP1R2	-0.733654	0.17	0.28	5.99051e-30	2.31269e-25
AKAP13	-0.486004	0.461	0.586	6.85411e-30	2.6461e-25
PTK2	-0.5017	0.352	0.486	7.86652e-30	3.03695e-25
MRPL51	-0.455002	0.397	0.528	1.42489e-29	5.50093e-25
LDLR	-0.789562	0.219	0.333	1.46073e-29	5.63928e-25
SIL1	-0.656775	0.256	0.38	1.52141e-29	5.87356e-25
CRYAB	0.565538	0.473	0.367	1.99549e-29	7.70377e-25
PHF21A	-0.592318	0.214	0.333	2.55421e-29	9.8608e-25
LY6E	-0.422784	0.575	0.699	3.21147e-29	1.23982e-24
PSMA3	-0.559406	0.275	0.403	3.92143e-29	1.51391e-24
ATG7	-0.608593	0.213	0.332	5.41485e-29	2.09046e-24
PSMD7	-0.573047	0.22	0.342	5.6188e-29	2.16919e-24
TXNL1	-0.511216	0.274	0.405	6.1505e-29	2.37446e-24
ALDOA	0.753731	0.347	0.238	6.27177e-29	2.42128e-24
PDHB	-0.655087	0.146	0.25	7.66148e-29	2.95779e-24
KDM6A	-0.751471	0.161	0.267	8.3228e-29	3.2131e-24
MYH9	-0.511942	0.467	0.581	9.47691e-29	3.65866e-24
SUCLG2	-0.572163	0.248	0.369	1.04608e-28	4.03849e-24
IER5	0.799711	0.344	0.24	1.05213e-28	4.06185e-24
SNAP23	-0.672834	0.15	0.256	1.18235e-28	4.56458e-24
ERP29	-0.461234	0.431	0.561	1.23322e-28	4.76099e-24
RPS19BP1	-0.558612	0.304	0.429	1.25635e-28	4.85026e-24
RC3H1	-0.66758	0.184	0.293	1.42096e-28	5.48578e-24
PAN3	-0.680583	0.148	0.252	1.45202e-28	5.60568e-24
CHST11	-0.671201	0.219	0.334	1.84198e-28	7.11113e-24
JPX	-0.567375	0.256	0.379	1.99437e-28	7.69948e-24
PACS1	-0.694155	0.205	0.316	2.12237e-28	8.19362e-24
LAMP2	-0.522667	0.344	0.476	2.14899e-28	8.29639e-24
EMC7	-0.568844	0.262	0.386	3.20609e-28	1.23774e-23
CLPTM1	-0.624593	0.208	0.322	3.2555e-28	1.25682e-23
SLMAP	-0.715855	0.161	0.266	4.40472e-28	1.70049e-23
RBMS1	-0.475978	0.424	0.55	5.73628e-28	2.21455e-23
PHLDA3	-0.643615	0.23	0.346	6.88515e-28	2.65808e-23
MSC-AS1	-0.598309	0.263	0.383	7.43375e-28	2.86987e-23
FBLIM1	-0.52536	0.287	0.411	8.97434e-28	3.46463e-23
FNIP1	-0.518211	0.288	0.413	1.12221e-27	4.33241e-23
DAAM2	-0.587364	0.187	0.298	1.24907e-27	4.82214e-23
BNIP3L	-0.436739	0.402	0.531	1.25862e-27	4.85901e-23
PSMA2	-0.470408	0.387	0.515	1.26025e-27	4.86534e-23
GJA1	-0.758472	0.154	0.254	1.48316e-27	5.72588e-23
JAZF1	-0.587058	0.235	0.353	1.6238e-27	6.26884e-23
TIMM8B	-0.638483	0.149	0.253	1.63284e-27	6.30374e-23
CHORDC1	-0.68241	0.185	0.294	2.54784e-27	9.8362e-23
LAMTOR2	-0.602074	0.155	0.26	2.58161e-27	9.96657e-23
ATP6V0B	-0.547167	0.247	0.369	2.6286e-27	1.0148e-22
CSPP1	-0.636311	0.145	0.246	2.7368e-27	1.05657e-22
IGF1R	-0.660843	0.196	0.306	2.78853e-27	1.07654e-22
COMT	-0.464067	0.35	0.477	2.80381e-27	1.08244e-22
GNA12	-0.672221	0.188	0.296	3.39956e-27	1.31243e-22
TMED9	-0.456351	0.497	0.612	5.14729e-27	1.98716e-22
CRIP2	-0.488933	0.327	0.455	5.7223e-27	2.20915e-22
LIFR	-0.47629	0.521	0.633	5.91649e-27	2.28412e-22
ECE1	-0.59604	0.191	0.3	6.09418e-27	2.35272e-22
RAB13	-0.45351	0.497	0.605	7.21523e-27	2.78551e-22
CD59	-0.522121	0.43	0.55	9.28364e-27	3.58404e-22
SRPK2	-0.558697	0.239	0.357	9.72228e-27	3.75339e-22
OSTC	-0.430148	0.425	0.55	1.0124e-26	3.90848e-22
DNASE2	-0.714392	0.196	0.304	1.17811e-26	4.54819e-22
VWA1	-0.63776	0.228	0.343	1.1948e-26	4.61263e-22
HEG1	-0.663278	0.154	0.254	1.21936e-26	4.70744e-22
PRRX1	-0.622136	0.191	0.299	1.53922e-26	5.94232e-22
RAP1B	-0.460101	0.471	0.584	1.69079e-26	6.52745e-22
PLAAT3	-0.623423	0.147	0.248	1.74982e-26	6.75535e-22
RAB7A	-0.616409	0.528	0.63	1.95946e-26	7.56469e-22
NFATC2	0.606789	0.458	0.35	2.23821e-26	8.64084e-22
DNAJB6	-0.574697	0.276	0.398	2.80011e-26	1.08101e-21
PGM1	-0.650336	0.199	0.306	3.3375e-26	1.28847e-21
MLXIP	-0.675234	0.176	0.279	4.19963e-26	1.62131e-21
EXOC4	-0.468369	0.335	0.463	5.06231e-26	1.95435e-21
NFE2L1	-0.645109	0.169	0.271	5.78347e-26	2.23277e-21
PTTG1IP	-0.47508	0.384	0.509	5.90162e-26	2.27838e-21
JAK2	-0.623108	0.344	0.459	6.55783e-26	2.53172e-21
CLN5	-0.629455	0.192	0.3	6.92975e-26	2.6753e-21
IFNGR2	-0.573052	0.241	0.359	7.04403e-26	2.71942e-21
TXNDC12	-0.647135	0.157	0.257	7.7543e-26	2.99363e-21
ZFAND3	-0.532508	0.382	0.502	7.89957e-26	3.04971e-21
ST3GAL4	-0.6111	0.2	0.309	1.00714e-25	3.88815e-21
NAPA	-0.549249	0.318	0.439	1.06589e-25	4.11498e-21
SORCS2	-0.642775	0.162	0.263	1.17245e-25	4.52635e-21
ARHGAP24	-0.639669	0.232	0.34	1.61008e-25	6.21589e-21
PSMA6	-0.477464	0.332	0.456	1.68291e-25	6.49703e-21
EIF5	-0.377819	0.396	0.527	1.75883e-25	6.79013e-21
DNAJC7	-0.561583	0.242	0.355	2.15556e-25	8.32176e-21
RLF	-0.674682	0.255	0.366	2.41474e-25	9.32235e-21
MAF	-0.632465	0.199	0.304	2.9684e-25	1.14598e-20
CPED1	-0.744116	0.212	0.314	3.27632e-25	1.26486e-20
TUBA1C	-0.516609	0.202	0.313	4.36528e-25	1.68526e-20
RELL1	-0.653996	0.187	0.29	4.42446e-25	1.70811e-20
YWHAB	-0.368294	0.536	0.64	4.66471e-25	1.80086e-20
BAZ1A	-0.561899	0.188	0.294	5.53427e-25	2.13656e-20
SH3BGRL3	-0.436135	0.431	0.547	6.54656e-25	2.52737e-20
KDM2A	-0.609807	0.23	0.337	1.40695e-24	5.43169e-20
EPN2	-0.553213	0.219	0.328	1.5505e-24	5.98588e-20
BMP2K	-0.904187	0.229	0.33	1.67817e-24	6.47875e-20
LPIN2	-0.635805	0.169	0.269	1.92681e-24	7.43863e-20
MACF1	-0.42285	0.523	0.631	1.99142e-24	7.68806e-20
ACTN4	-0.412515	0.327	0.453	2.05468e-24	7.9323e-20
CNPY2	-0.441626	0.35	0.474	2.66504e-24	1.02887e-19
RDX	-0.571136	0.266	0.375	3.12803e-24	1.20761e-19
ARL3	-0.423622	0.241	0.358	3.27487e-24	1.2643e-19
MICOS13	-0.418399	0.295	0.417	3.315e-24	1.27979e-19
ATP6AP2	-0.446093	0.475	0.598	4.06745e-24	1.57028e-19
PRKN	-0.586009	0.206	0.309	4.12208e-24	1.59137e-19
DAP	-0.553861	0.203	0.309	4.14853e-24	1.60158e-19
FNDC3B	-0.425918	0.552	0.661	6.7124e-24	2.59139e-19
TANK	-0.495987	0.313	0.43	6.73754e-24	2.60109e-19
NUMB	-0.548358	0.253	0.366	8.10088e-24	3.12743e-19
TMEM205	-0.446837	0.36	0.48	9.75914e-24	3.76761e-19
PDE8A	-0.598461	0.261	0.367	1.40957e-23	5.44179e-19
AP2M1	-0.403699	0.436	0.551	1.67894e-23	6.48173e-19
LYST	-0.616285	0.182	0.283	1.70657e-23	6.5884e-19
TNFRSF10D	-0.631036	0.285	0.39	1.9166e-23	7.39922e-19
DNAJC15	-0.527516	0.287	0.399	2.08715e-23	8.05763e-19
BABAM2	-0.482261	0.217	0.327	2.55226e-23	9.85325e-19
PHF14	-0.390301	0.353	0.477	2.64794e-23	1.02226e-18
UBAC2	-0.511181	0.213	0.322	3.62728e-23	1.40035e-18
ITM2C	-0.429882	0.364	0.482	3.75118e-23	1.44818e-18
CHMP2A	-0.40964	0.312	0.431	3.78521e-23	1.46132e-18
NSMCE2	-0.582514	0.209	0.313	5.40879e-23	2.08812e-18
MOXD1	-0.484157	0.315	0.428	6.63935e-23	2.56319e-18
SUB1	-0.401802	0.451	0.565	7.80536e-23	3.01334e-18
ANXA4	-0.526248	0.27	0.38	9.17793e-23	3.54323e-18
CHMP4A	-0.481608	0.209	0.315	9.86338e-23	3.80786e-18
CYP27A1	-0.552339	0.233	0.336	1.1706e-22	4.51922e-18
PSMB3	-0.415288	0.419	0.536	1.175e-22	4.53622e-18
MKLN1	-0.435538	0.38	0.5	1.21095e-22	4.675e-18
IRF9	-0.451104	0.303	0.42	1.23531e-22	4.76903e-18
MBD5	-0.444749	0.348	0.465	1.72792e-22	6.6708e-18
PLA2G4C	-0.493879	0.263	0.373	1.99009e-22	7.68296e-18
GCC2	-0.468796	0.305	0.423	2.22163e-22	8.57683e-18
LARGE1	-0.623653	0.237	0.34	2.41453e-22	9.32154e-18
TMEM208	-0.505484	0.204	0.307	2.44434e-22	9.43664e-18
NINJ1	-0.523853	0.223	0.329	2.66459e-22	1.02869e-17
ELOVL5	-0.628887	0.23	0.333	3.00788e-22	1.16122e-17
DNAJC3	-0.490792	0.378	0.489	4.30795e-22	1.66313e-17
MPG	-0.456374	0.257	0.367	4.79183e-22	1.84993e-17
PKM	-0.492458	0.431	0.532	6.0975e-22	2.354e-17
FAM3C	-0.477725	0.342	0.458	6.31247e-22	2.43699e-17
AGO3	-0.563892	0.227	0.33	8.51485e-22	3.28724e-17
BIRC6	-0.487623	0.301	0.41	9.45431e-22	3.64993e-17
UBE2H	-0.504357	0.297	0.406	9.78723e-22	3.77846e-17
GTF3A	-0.480384	0.201	0.303	9.99681e-22	3.85937e-17
MACROH2A1	-0.473658	0.297	0.404	1.21682e-21	4.69767e-17
RAB1A	-0.444986	0.353	0.466	1.84477e-21	7.12191e-17
PBRM1	-0.526178	0.214	0.317	1.97426e-21	7.62182e-17
PSMB10	-0.424217	0.27	0.381	2.5408e-21	9.80902e-17
LINC00486	-0.469101	0.212	0.312	2.70012e-21	1.04241e-16
RAD50	-0.460554	0.228	0.331	3.43377e-21	1.32564e-16
MBNL2	-0.473931	0.422	0.531	3.55199e-21	1.37128e-16
COX5A	-0.449676	0.254	0.362	5.39698e-21	2.08356e-16
ATP5IF1	-0.367249	0.381	0.502	5.68416e-21	2.19443e-16
TCF12	-0.373189	0.465	0.574	6.30909e-21	2.43569e-16
DDT	-0.406189	0.249	0.358	6.42982e-21	2.4823e-16
ANXA7	-0.450043	0.365	0.471	7.46406e-21	2.88158e-16
DMD	-0.386777	0.353	0.469	8.18996e-21	3.16182e-16
CHD9	-0.362318	0.426	0.547	9.12155e-21	3.52147e-16
ACSL3	-0.472046	0.254	0.36	9.51951e-21	3.6751e-16
SEC11A	-0.349367	0.537	0.638	1.09628e-20	4.23229e-16
NDUFA6	-0.420122	0.278	0.393	1.11533e-20	4.30584e-16
EGFR	-0.395133	0.406	0.516	1.27157e-20	4.90902e-16
MARCKS	0.193773	0.663	0.563	1.32884e-20	5.13012e-16
ZSWIM6	-0.452243	0.323	0.435	1.41561e-20	5.46509e-16
RNASEH2C	-0.440463	0.273	0.38	1.93684e-20	7.47735e-16
RBM6	-0.544113	0.279	0.385	4.16385e-20	1.60749e-15
PSMB9	-0.362095	0.421	0.532	4.89201e-20	1.88861e-15
TBL1XR1	-0.489108	0.322	0.431	5.79593e-20	2.23758e-15
DLL1	-0.391757	0.236	0.337	7.25866e-20	2.80228e-15
AKT3	-0.446845	0.377	0.482	9.9971e-20	3.85948e-15
BCL2	-0.545483	0.298	0.4	1.09042e-19	4.20969e-15
NUB1	-0.429457	0.24	0.342	1.15554e-19	4.46107e-15
SELENOT	-0.408479	0.237	0.341	1.22527e-19	4.73027e-15
GNG5	-0.326158	0.487	0.591	1.25196e-19	4.83332e-15
TBRG1	-0.440767	0.243	0.346	1.25377e-19	4.84031e-15
TMEM165	-0.374154	0.361	0.474	1.38673e-19	5.35361e-15
CHPT1	-0.553659	0.382	0.485	1.38812e-19	5.35899e-15
NBDY	-0.4202	0.238	0.343	1.45075e-19	5.60076e-15
RAB2A	-0.338297	0.518	0.625	2.3665e-19	9.13611e-15
PSMB5	-0.35595	0.354	0.467	4.25482e-19	1.64261e-14
CHMP5	-0.427276	0.285	0.388	4.76756e-19	1.84057e-14
TBC1D5	-0.39218	0.31	0.42	5.01392e-19	1.93567e-14
TOMM5	-0.432265	0.332	0.437	5.92905e-19	2.28897e-14
STING1	-0.414675	0.416	0.518	7.34082e-19	2.834e-14
RCN2	-0.44457	0.256	0.358	8.36632e-19	3.2299e-14
ARID4B	-0.3991	0.506	0.608	9.50177e-19	3.66825e-14
SF3B6	-0.379531	0.375	0.486	1.06988e-18	4.13037e-14
SLC39A1	-0.388922	0.372	0.481	1.09433e-18	4.22478e-14
GINM1	-0.378672	0.356	0.459	1.26848e-18	4.8971e-14
TMCO1	-0.363605	0.294	0.404	1.90778e-18	7.36516e-14
IFNAR1	-0.425017	0.3	0.403	1.91321e-18	7.38613e-14
ACOT7	-0.399884	0.295	0.399	2.46792e-18	9.52767e-14
TMEM87A	-0.394501	0.309	0.417	2.60531e-18	1.00581e-13
FAM114A1	-0.347546	0.345	0.454	3.06247e-18	1.1823e-13
SETD5	-0.370884	0.288	0.391	4.63721e-18	1.79024e-13
EIF3D	-0.377395	0.368	0.479	5.98535e-18	2.3107e-13
PRDX4	-0.380063	0.311	0.418	8.83935e-18	3.41252e-13
LRPAP1	-0.380293	0.421	0.524	1.86648e-17	7.20573e-13
SPCS2	-0.305442	0.518	0.623	2.62932e-17	1.01507e-12
TMEM147	-0.3884	0.287	0.387	3.11621e-17	1.20304e-12
RPN2	-0.372646	0.378	0.48	3.31097e-17	1.27823e-12
SP100	-0.318141	0.336	0.446	3.85082e-17	1.48665e-12
CACNA2D1	-0.405422	0.368	0.47	4.07151e-17	1.57185e-12
RCN1	-0.381417	0.408	0.509	7.76953e-17	2.9995e-12
SCP2	-0.330285	0.311	0.417	1.19674e-16	4.62012e-12
TCEAL9	-0.310967	0.357	0.464	1.22826e-16	4.74181e-12
VAMP5	-0.35716	0.423	0.523	2.33474e-16	9.01349e-12
SUMO1	-0.342338	0.367	0.471	3.57487e-16	1.38012e-11
NDUFS6	-0.331678	0.307	0.411	4.66919e-16	1.80259e-11
ELF2	-0.364329	0.392	0.496	6.37262e-16	2.46021e-11
PSMB8	-0.337607	0.348	0.449	1.21017e-15	4.67198e-11
COPE	-0.29556	0.4	0.506	1.27697e-15	4.92987e-11
TXN	-0.209616	0.54	0.642	2.41249e-15	9.31366e-11
CUTA	-0.279849	0.457	0.559	3.36948e-15	1.30082e-10
NDUFB10	-0.287921	0.429	0.53	1.14505e-14	4.42058e-10
IFNGR1	-0.276424	0.437	0.538	1.5188e-14	5.86349e-10

## Sheet: PP_TBRC
gene	avg_log2FC	pct.1	pct.2	p_val	p_val_adj	GALT FRC from PP derived from CD and CRC patients (Figures S5 and 7)
ZFP36	-1.69057	0.802	0.951	4.39039e-195	1.69495e-190
CXCL13	2.19584	0.5	0.152	2.78409e-182	1.07482e-177
CD24	1.46773	0.748	0.368	3.15104e-161	1.21649e-156
EGR1	-1.59868	0.674	0.886	7.8099e-150	3.01509e-145
FDCSP	0.825092	0.353	0.094	5.33214e-133	2.05853e-128
ATF3	-1.95022	0.442	0.737	1.91961e-124	7.41086e-120
TMEM163	2.39686	0.223	0.038	1.32038e-122	5.09746e-118
TMEM178B	1.81379	0.396	0.121	4.61707e-122	1.78246e-117
NRXN3	1.55048	0.559	0.239	2.12852e-119	8.21737e-115
CXCL14	0.680206	0.881	0.541	6.51455e-119	2.51501e-114
XKR4	2.0776	0.277	0.064	8.22003e-118	3.17343e-113
SOCS3	-1.43955	0.582	0.801	4.15382e-117	1.60362e-112
FOSB	-1.8292	0.59	0.812	6.73379e-117	2.59965e-112
RAMP3	1.69931	0.498	0.201	1.06665e-116	4.1179e-112
IER2	-1.26664	0.663	0.86	5.87038e-110	2.26632e-105
BTG2	-1.83197	0.372	0.667	8.10402e-108	3.12864e-103
TNS3	1.22444	0.731	0.435	3.35225e-107	1.29417e-102
COL4A4	2.20676	0.222	0.047	2.13182e-100	8.23011e-96
CTSH	1.0288	0.803	0.557	1.45691e-99	5.62456e-95
GADD45B	-1.41901	0.681	0.842	1.1382e-98	4.39414e-94
CTSS	1.12799	0.748	0.468	4.51046e-97	1.74131e-92
IGFBP7	1.02249	0.929	0.777	1.71567e-96	6.62351e-92
MNDA	2.55141	0.172	0.031	5.33119e-89	2.05816e-84
CNR1	2.42335	0.196	0.044	2.02019e-84	7.79914e-80
GRIA4	1.27108	0.57	0.29	2.97748e-84	1.14949e-79
ENSG00000253108	2.38269	0.162	0.029	1.30747e-83	5.04761e-79
THBS1	-1.59432	0.464	0.696	2.7846e-80	1.07502e-75
RHOB	-1.04254	0.742	0.868	3.62253e-80	1.39852e-75
FKBP1A	1.06568	0.711	0.519	2.85289e-73	1.10139e-68
NR4A1	-2.25795	0.185	0.454	3.18002e-73	1.22768e-68
NME2	0.649962	0.901	0.795	2.96632e-72	1.14518e-67
THY1	1.14847	0.616	0.364	2.24027e-71	8.64877e-67
NFKBIZ	-1.09204	0.563	0.755	1.22514e-70	4.72976e-66
HSPB6	-1.85795	0.215	0.476	1.2815e-70	4.94736e-66
MYBPC2	2.35232	0.146	0.029	5.9967e-70	2.31509e-65
IRF1	-1.34262	0.468	0.674	2.90878e-69	1.12296e-64
ADAMTS1	-1.4116	0.373	0.616	2.17536e-68	8.39818e-64
DUSP1	-0.740904	0.805	0.917	6.50493e-68	2.51129e-63
ENSG00000243004	2.14581	0.18	0.045	9.29537e-67	3.58857e-62
LXN	1.59491	0.413	0.196	1.10888e-66	4.28092e-62
CCDC80	-1.18046	0.502	0.686	1.41036e-66	5.44482e-62
IGFBP4	-1.02141	0.688	0.809	2.14586e-66	8.2843e-62
ANGPTL1	-1.62474	0.227	0.48	2.73388e-65	1.05544e-60
ITIH5	1.0249	0.719	0.517	2.94402e-65	1.13657e-60
A2M	-1.42507	0.382	0.608	4.65558e-64	1.79733e-59
SLC12A8	2.06265	0.198	0.057	1.3454e-63	5.19406e-59
C11orf96	-1.09285	0.65	0.804	1.83597e-63	7.08795e-59
ALPK2	1.66259	0.224	0.069	3.97117e-63	1.53311e-58
FLRT2	1.21268	0.501	0.274	8.71341e-62	3.3639e-57
FBLN1	-0.897787	0.707	0.817	2.0687e-61	7.98643e-57
HPGD	1.13602	0.576	0.34	2.83634e-61	1.095e-56
DPT	-1.01349	0.515	0.713	3.61476e-61	1.39552e-56
CDKN1A	-1.76268	0.282	0.509	4.49138e-60	1.73394e-55
SEMA5A	1.02923	0.538	0.298	8.77555e-60	3.38789e-55
CACNA2D3	1.09902	0.28	0.104	2.20439e-59	8.51026e-55
ADRA2A	1.73326	0.256	0.093	3.17427e-59	1.22546e-54
CXCL12	-0.822302	0.721	0.851	5.34878e-59	2.06495e-54
CCL2	-1.65148	0.353	0.573	1.04593e-58	4.03792e-54
ADH1B	-0.722342	0.666	0.838	3.49474e-58	1.34918e-53
CACNA1C	0.963479	0.607	0.369	9.51709e-58	3.67417e-53
NAMPT	-1.14494	0.458	0.65	1.04493e-57	4.03404e-53
HMCN1	1.65187	0.212	0.068	1.86906e-57	7.2157e-53
TENM4	1.204	0.398	0.19	3.00324e-57	1.15943e-52
CHL1	1.34171	0.402	0.199	6.5551e-56	2.53066e-51
SRPX	-1.75836	0.172	0.402	1.08408e-55	4.1852e-51
EFNA5	1.03829	0.496	0.263	3.67927e-55	1.42042e-50
KLF4	-1.65553	0.279	0.502	5.72521e-55	2.21028e-50
KIAA1217	0.976592	0.424	0.209	1.397e-54	5.39326e-50
CFI	1.18018	0.357	0.16	2.74501e-54	1.05974e-49
SLC27A6	1.60587	0.227	0.08	1.27676e-53	4.92907e-49
CCNL1	-1.04973	0.505	0.677	6.0759e-53	2.34566e-48
SPIB	1.15038	0.313	0.133	1.85363e-52	7.15611e-48
IL4I1	1.54328	0.26	0.102	5.98254e-52	2.30962e-47
RARRES1	1.12955	0.46	0.254	6.10394e-52	2.35649e-47
VCAM1	0.801414	0.726	0.561	9.69725e-52	3.74372e-47
PPP1R15A	-0.646641	0.767	0.878	4.46445e-51	1.72354e-46
BMP2K	1.1515	0.436	0.238	3.54207e-50	1.36745e-45
RALYL	-2.09681	0.089	0.298	7.14629e-50	2.7589e-45
C7	-0.701357	0.585	0.775	3.09784e-49	1.19595e-44
LGI2	1.76206	0.183	0.059	3.90988e-49	1.50945e-44
SLCO2B1	0.841312	0.602	0.378	1.04132e-48	4.02012e-44
SYT1	1.40911	0.173	0.053	1.51566e-48	5.85136e-44
CDC42EP3	1.44155	0.316	0.146	1.51705e-48	5.8567e-44
APOE	-0.614803	0.671	0.829	2.07571e-48	8.01349e-44
IL27RA	1.31621	0.304	0.134	7.11361e-48	2.74628e-43
IDO1	1.5962	0.258	0.108	8.4387e-48	3.25784e-43
PARM1	1.16929	0.407	0.214	1.30842e-47	5.05127e-43
ITGB8	1.74426	0.289	0.13	1.8099e-47	6.98729e-43
TMEM108	1.43209	0.299	0.135	3.8131e-47	1.47208e-42
ROBO1	0.85012	0.699	0.52	1.17382e-46	4.53166e-42
CHN1	1.1135	0.324	0.151	1.48858e-45	5.74681e-41
INHBA	1.56469	0.204	0.073	2.09937e-45	8.10482e-41
CR1L	1.78407	0.171	0.055	4.49705e-45	1.73613e-40
C1QL1	-1.57709	0.169	0.371	8.08666e-45	3.12194e-40
FXYD1	-0.988825	0.327	0.524	2.74959e-44	1.06151e-39
CCN2	-1.07092	0.526	0.69	3.59999e-44	1.38981e-39
DNAJB1	-0.795531	0.634	0.77	6.43262e-44	2.48338e-39
IFI27	0.59292	0.798	0.617	7.79184e-44	3.00812e-39
ALDH1A3	0.786941	0.672	0.477	1.10547e-43	4.26776e-39
LDLRAD4	1.08811	0.44	0.248	1.26549e-43	4.88555e-39
CTSC	0.642099	0.599	0.383	1.86379e-43	7.19534e-39
ABCC3	1.08078	0.335	0.163	3.04544e-43	1.17572e-38
CARD16	1.38439	0.292	0.136	3.52299e-43	1.36008e-38
ARL4C	1.49917	0.215	0.083	6.24908e-43	2.41252e-38
KLF2	-1.42008	0.297	0.492	6.3586e-43	2.4548e-38
CALHM6	1.24239	0.288	0.129	6.45081e-43	2.4904e-38
KLHL29	1.00954	0.479	0.284	6.99746e-43	2.70144e-38
CXCL2	-1.43558	0.242	0.452	1.26597e-42	4.8874e-38
ENOX1	1.12302	0.304	0.143	3.48837e-42	1.34672e-37
BTG1	-0.699235	0.668	0.788	1.37928e-40	5.32483e-36
NPB	0.946398	0.357	0.184	1.38579e-40	5.35e-36
TNFSF11	1.0918	0.244	0.103	2.02218e-40	7.80684e-36
ENO1	0.626269	0.711	0.537	2.81719e-40	1.0876e-35
OTULINL	1.71433	0.193	0.074	3.78543e-40	1.4614e-35
KLF9	-0.910816	0.505	0.639	4.29959e-40	1.6599e-35
DSP	1.26174	0.185	0.067	6.02642e-40	2.32656e-35
SCMH1	0.815302	0.597	0.398	1.821e-39	7.03014e-35
ENSG00000224228	-1.7592	0.129	0.312	3.15919e-39	1.21964e-34
PAPLN	0.864971	0.443	0.255	3.33089e-39	1.28592e-34
ROR1	1.25294	0.368	0.202	1.50808e-38	5.8221e-34
GREM1	-0.75137	0.514	0.68	1.97148e-38	7.61109e-34
PROS1	-1.07994	0.327	0.496	6.63176e-38	2.56026e-33
C1R	0.466852	0.912	0.811	6.95718e-38	2.68589e-33
GP1BA	0.985868	0.381	0.208	7.05579e-38	2.72396e-33
ITM2A	-2.42831	0.052	0.212	9.97122e-38	3.84949e-33
SREBF2	0.903973	0.345	0.181	1.2773e-37	4.93115e-33
FAM216B	1.48768	0.199	0.079	1.29641e-37	5.00494e-33
ITGAV	0.810769	0.576	0.4	1.4177e-37	5.47318e-33
MAFF	-1.27445	0.27	0.453	1.59992e-37	6.17667e-33
CCN4	1.00234	0.237	0.101	1.71164e-37	6.60796e-33
NAV2	1.08385	0.205	0.081	2.72137e-37	1.05061e-32
PAPSS2	0.942881	0.396	0.221	3.55398e-37	1.37205e-32
CLIC4	-1.04065	0.296	0.474	4.19458e-37	1.61936e-32
ICAM1	-0.873325	0.441	0.604	2.02289e-36	7.80955e-32
PYCARD	0.882268	0.43	0.254	8.09386e-36	3.12471e-31
CRISPLD2	-1.02266	0.457	0.6	8.67332e-36	3.34842e-31
SERTAD1	-1.13371	0.298	0.477	8.81876e-36	3.40457e-31
OGN	-2.06196	0.065	0.225	9.32889e-36	3.60151e-31
LSAMP	0.560172	0.841	0.707	1.64303e-35	6.34306e-31
NFIL3	-1.45349	0.195	0.365	2.37967e-35	9.18694e-31
CISD1	1.02554	0.312	0.16	4.3439e-35	1.677e-30
CYBA	0.599712	0.739	0.584	5.71016e-35	2.20446e-30
PGF	1.14269	0.339	0.184	8.30407e-35	3.20587e-30
ITPR2	0.860892	0.438	0.264	9.58672e-35	3.70105e-30
TPD52L1	-1.99823	0.102	0.261	1.28259e-34	4.95156e-30
RBP5	0.45626	0.854	0.745	5.12548e-34	1.97874e-29
PSD3	0.673631	0.408	0.233	3.92316e-33	1.51458e-28
RFTN1	0.691214	0.557	0.381	8.58546e-33	3.3145e-28
PKP2	0.943506	0.255	0.119	1.07446e-32	4.14806e-28
CD82	0.527934	0.741	0.596	1.3152e-32	5.07747e-28
MYADM	-0.912151	0.362	0.526	1.50792e-32	5.82147e-28
IL11RA	-1.19735	0.219	0.388	2.05114e-32	7.91862e-28
TOM1L1	1.06091	0.28	0.14	3.47358e-32	1.34101e-27
COL14A1	-0.630211	0.609	0.734	5.16208e-32	1.99287e-27
SRD5A1	1.2343	0.231	0.108	1.11271e-31	4.29572e-27
TSPAN11	0.948229	0.263	0.127	1.13275e-31	4.37311e-27
PLAC9	-0.813405	0.464	0.602	1.32541e-31	5.11686e-27
SERPINB9	0.863738	0.52	0.363	2.00985e-31	7.75923e-27
ADM	-1.02777	0.29	0.454	2.18246e-31	8.4256e-27
CSRNP1	-1.5778	0.149	0.304	2.46759e-31	9.52638e-27
TMEM123	0.62883	0.668	0.523	2.60634e-31	1.0062e-26
VAT1L	1.00016	0.257	0.125	2.75471e-31	1.06348e-26
IL4R	0.999999	0.373	0.219	4.47667e-31	1.72826e-26
MCL1	-0.630254	0.614	0.733	5.29154e-31	2.04285e-26
OLFM1	0.995234	0.35	0.203	1.08105e-30	4.1735e-26
COTL1	0.961299	0.281	0.144	1.30653e-30	5.04398e-26
ANGPT1	-1.62278	0.126	0.28	1.41215e-30	5.45174e-26
IL3RA	1.092	0.211	0.094	1.47492e-30	5.69409e-26
IGFBP5	-0.472476	0.765	0.883	1.60618e-30	6.20082e-26
TIMP3	-1.23218	0.301	0.459	1.77279e-30	6.84405e-26
PCOLCE	0.475778	0.792	0.674	1.88376e-30	7.27244e-26
LAP3	0.520061	0.695	0.524	3.61946e-30	1.39733e-25
TYMP	0.564962	0.734	0.597	7.11494e-30	2.74679e-25
DUXAP8	1.36843	0.188	0.082	1.18777e-29	4.58551e-25
EVL	0.929205	0.356	0.205	1.23401e-29	4.76403e-25
SRSF7	-0.79842	0.615	0.718	1.47099e-29	5.6789e-25
SMAP2	0.849609	0.365	0.213	4.65894e-29	1.79863e-24
SFRP1	-1.67665	0.096	0.241	4.81135e-29	1.85747e-24
ETHE1	0.704804	0.434	0.271	1.5725e-28	6.07081e-24
MYO6	0.873447	0.304	0.165	1.60845e-28	6.20958e-24
POGLUT1	1.13774	0.233	0.113	1.69351e-28	6.53796e-24
PLK2	-1.12479	0.257	0.411	1.7175e-28	6.63057e-24
EPSTI1	0.816495	0.427	0.267	2.05074e-28	7.91709e-24
PPA1	0.509262	0.76	0.619	2.45696e-28	9.48533e-24
C21orf62	1.36166	0.205	0.096	3.34198e-28	1.29021e-23
FIBIN	-1.40968	0.129	0.279	3.36096e-28	1.29753e-23
FMNL2	0.67745	0.395	0.237	4.48405e-28	1.73111e-23
DLC1	-1.17602	0.23	0.383	4.7857e-28	1.84757e-23
LTBP1	0.570233	0.614	0.45	8.15251e-28	3.14736e-23
LRRK1	0.712147	0.446	0.284	8.67776e-28	3.35014e-23
PDLIM5	0.696633	0.523	0.36	9.35112e-28	3.61009e-23
BACE2	0.736317	0.493	0.337	1.48759e-27	5.74298e-23
NFATC2	-0.951042	0.28	0.441	1.98369e-27	7.65825e-23
CSRP2	0.593466	0.599	0.443	2.15356e-27	8.31404e-23
PRPS2	0.890067	0.306	0.17	3.10998e-27	1.20064e-22
TPST1	0.688615	0.592	0.441	5.16295e-27	1.99321e-22
OTULIN	0.840132	0.306	0.17	6.15362e-27	2.37566e-22
NOVA1	0.703229	0.491	0.335	8.56275e-27	3.30573e-22
GAB1	0.813714	0.453	0.295	9.95749e-27	3.84419e-22
SOX5	-0.86487	0.289	0.447	1.91563e-26	7.39547e-22
ARL6IP5	0.492479	0.739	0.612	3.24182e-26	1.25154e-21
CCND3	0.736513	0.458	0.301	3.25745e-26	1.25757e-21
CITED2	-0.827203	0.393	0.528	1.82487e-25	7.0451e-21
TCF21	-1.0062	0.304	0.442	2.12485e-25	8.20319e-21
RPS4Y1	-0.754615	0.262	0.431	3.36967e-25	1.30089e-20
TRIO	0.6464	0.486	0.326	3.44984e-25	1.33184e-20
NCKAP5	0.92967	0.213	0.105	4.2854e-25	1.65442e-20
CACNA2D1	0.639437	0.538	0.384	6.09123e-25	2.35158e-20
RSPO3	-0.679075	0.49	0.609	6.49227e-25	2.50641e-20
MYC	-1.40265	0.278	0.405	7.33418e-25	2.83143e-20
H1-10	-0.760952	0.536	0.656	1.04079e-24	4.01808e-20
TMEM266	0.962336	0.208	0.102	1.51138e-24	5.83484e-20
AOPEP	0.557608	0.527	0.365	1.62295e-24	6.26555e-20
BIRC3	0.570346	0.561	0.401	1.71032e-24	6.60285e-20
CDH11	0.687483	0.477	0.318	1.78837e-24	6.9042e-20
CFD	-1.66563	0.268	0.392	2.23935e-24	8.64525e-20
C2orf27A	1.03557	0.227	0.116	2.40629e-24	9.28973e-20
UBE2S	-1.26567	0.228	0.361	2.56184e-24	9.89025e-20
FAM13C	-0.848214	0.298	0.437	3.62609e-24	1.39989e-19
RAMP2	0.898425	0.264	0.142	3.93786e-24	1.52025e-19
BRD2	-0.878675	0.438	0.55	4.30547e-24	1.66217e-19
THBS1-AS1	-2.15366	0.054	0.166	5.76215e-24	2.22454e-19
COLCA1	0.860817	0.291	0.165	6.40041e-24	2.47094e-19
IFNGR1	0.549604	0.605	0.453	7.29522e-24	2.81639e-19
TTLL5	1.04338	0.231	0.12	7.64101e-24	2.94989e-19
FHL2	0.707389	0.43	0.285	1.05162e-23	4.05989e-19
FNDC1	0.652882	0.299	0.17	1.2087e-23	4.66629e-19
MTHFD1L	0.893249	0.264	0.144	1.6815e-23	6.4916e-19
AFF3	0.619131	0.314	0.184	2.11633e-23	8.17032e-19
FTX	0.603778	0.578	0.43	2.83759e-23	1.09548e-18
CSRP1	-0.632896	0.505	0.616	5.31021e-23	2.05006e-18
SOS1	0.628148	0.434	0.285	5.32148e-23	2.05441e-18
RGS2	-1.36972	0.124	0.255	5.35536e-23	2.06749e-18
MYO1E	0.643822	0.319	0.188	6.11811e-23	2.36196e-18
PDLIM1	0.396708	0.774	0.65	7.39796e-23	2.85605e-18
ADAM7-AS1	0.595333	0.526	0.375	7.66659e-23	2.95976e-18
RAI14	0.946679	0.255	0.141	1.20152e-22	4.63859e-18
MT1M	-1.54173	0.132	0.259	1.29348e-22	4.99362e-18
LTBP2	0.751479	0.419	0.279	1.31006e-22	5.05762e-18
DNASE2	0.748482	0.352	0.217	1.96419e-22	7.58294e-18
NLGN4X	0.731214	0.335	0.202	2.43525e-22	9.40154e-18
ALDH7A1	0.690886	0.337	0.206	2.56326e-22	9.89571e-18
PRRX1	0.666548	0.348	0.212	3.27117e-22	1.26287e-17
ANKRD29	0.596958	0.413	0.267	4.072e-22	1.57203e-17
LIN7A	0.677013	0.359	0.224	8.80093e-22	3.39769e-17
ARPC1B	0.598206	0.424	0.281	1.04118e-21	4.01958e-17
ELN	0.70579	0.356	0.225	1.09886e-21	4.24225e-17
LDLRAD3	0.910344	0.252	0.141	1.79867e-21	6.94394e-17
KEL	0.846159	0.219	0.115	2.9296e-21	1.131e-16
C1QTNF3	-1.46966	0.134	0.254	4.10024e-21	1.58294e-16
CASC15	0.596984	0.44	0.297	5.97719e-21	2.30756e-16
NUDT4	-0.942582	0.307	0.429	6.36424e-21	2.45698e-16
ZNF804B	-1.73363	0.078	0.189	7.89525e-21	3.04804e-16
NR4A2	-1.36939	0.153	0.275	1.06038e-20	4.0937e-16
KALRN	0.866508	0.305	0.188	1.64507e-20	6.35098e-16
KLF10	-1.17911	0.188	0.309	2.43882e-20	9.41533e-16
TNFSF10	0.467903	0.683	0.546	2.50694e-20	9.67829e-16
JAK2	0.633557	0.505	0.367	2.73193e-20	1.05469e-15
DNPH1	0.553057	0.426	0.288	2.80409e-20	1.08255e-15
ARHGAP26	0.467736	0.294	0.175	4.4047e-20	1.70048e-15
TRERF1	0.663506	0.354	0.226	4.63255e-20	1.78844e-15
SULF1	0.586516	0.551	0.407	6.30526e-20	2.43421e-15
FAIM2	-0.790024	0.273	0.399	7.14309e-20	2.75766e-15
DBI	0.454947	0.597	0.462	7.60687e-20	2.93671e-15
FGF7	-0.798415	0.324	0.449	8.30427e-20	3.20595e-15
PDE4B	-1.1417	0.155	0.278	8.78902e-20	3.39309e-15
PHLDA1	-0.803581	0.404	0.516	1.07456e-19	4.14844e-15
XIST	0.540989	0.404	0.261	1.17682e-19	4.54323e-15
PTPRT	0.846988	0.234	0.13	1.28769e-19	4.97127e-15
RIN2	0.597102	0.51	0.369	1.39966e-19	5.40354e-15
ADGRB3	-1.02833	0.177	0.303	1.4176e-19	5.47277e-15
SYNDIG1	0.75087	0.328	0.207	1.64311e-19	6.34341e-15
RAB13	0.441826	0.644	0.519	1.6439e-19	6.34643e-15
VMP1	0.548073	0.627	0.494	1.95111e-19	7.53245e-15
CCL11	-1.55045	0.077	0.183	2.0536e-19	7.92813e-15
TRAF1	0.771921	0.243	0.139	2.09563e-19	8.0904e-15
LRMDA	0.727821	0.346	0.229	2.11128e-19	8.15081e-15
HAPLN3	0.759761	0.287	0.173	2.26105e-19	8.72902e-15
ADAMTSL1	0.640506	0.573	0.452	2.26405e-19	8.74059e-15
LIFR	0.481084	0.668	0.545	2.33629e-19	9.01949e-15
PXYLP1	0.854879	0.217	0.116	2.48315e-19	9.58646e-15
GPX3	-0.850075	0.281	0.405	2.91423e-19	1.12507e-14
PLA2G4C	0.595224	0.419	0.285	3.52855e-19	1.36223e-14
TMEM72-AS1	-2.01681	0.1	0.205	3.68481e-19	1.42256e-14
S100A11	0.396278	0.779	0.677	3.84069e-19	1.48274e-14
WAC-AS1	0.701875	0.323	0.204	4.19264e-19	1.61861e-14
FLNB	0.563841	0.445	0.308	5.31926e-19	2.05355e-14
DNM1	0.732479	0.3	0.183	6.22841e-19	2.40454e-14
RASD1	-1.79139	0.078	0.18	7.61272e-19	2.93897e-14
IL15	0.653187	0.428	0.297	8.41841e-19	3.25001e-14
CFLAR	0.529872	0.462	0.328	1.02395e-18	3.95306e-14
BCL6	-0.850422	0.254	0.372	1.60266e-18	6.18724e-14
DRAM1	0.662625	0.394	0.264	1.61367e-18	6.22974e-14
TDRP	0.673416	0.32	0.201	1.65734e-18	6.39833e-14
CBX6	0.674934	0.375	0.251	1.97341e-18	7.61854e-14
FGF10	-1.42875	0.097	0.203	2.91188e-18	1.12416e-13
PCBP3	0.524974	0.457	0.317	3.03662e-18	1.17232e-13
PLPP3	-0.634783	0.456	0.564	3.16678e-18	1.22257e-13
RNF145	0.637907	0.376	0.256	5.55565e-18	2.14482e-13
SOCS1	-0.980336	0.227	0.342	5.64279e-18	2.17845e-13
RCL1	0.62655	0.312	0.195	6.18011e-18	2.38589e-13
C2CD2	0.539554	0.443	0.308	6.24458e-18	2.41078e-13
PICALM	0.676422	0.444	0.315	8.22597e-18	3.17572e-13
FGD6	0.730586	0.289	0.179	8.78243e-18	3.39055e-13
PCDH7	-1.18209	0.177	0.289	9.57521e-18	3.6966e-13
RNF150	0.463373	0.537	0.396	9.82155e-18	3.79171e-13
FADS1	0.587959	0.342	0.222	1.13343e-17	4.3757e-13
TANC1	0.579848	0.478	0.35	1.17463e-17	4.53478e-13
BCL2	0.579738	0.45	0.317	1.34346e-17	5.18657e-13
OSBPL8	0.369069	0.727	0.609	1.54099e-17	5.94914e-13
ZNF804A	0.594077	0.355	0.233	1.54213e-17	5.95354e-13
ACTN1	0.461184	0.595	0.479	1.56176e-17	6.02933e-13
AKAP12	-0.500173	0.552	0.656	1.62144e-17	6.25972e-13
PPP1R12B	0.485837	0.516	0.38	1.6569e-17	6.39663e-13
SAMD11	0.819209	0.292	0.185	1.86259e-17	7.19071e-13
RNF115	0.577124	0.381	0.255	2.80366e-17	1.08238e-12
CMIP	0.631339	0.319	0.204	3.00551e-17	1.16031e-12
SDK1	0.373223	0.802	0.698	3.05143e-17	1.17803e-12
ELL2	-1.08509	0.174	0.286	3.95252e-17	1.52591e-12
GNAL	0.578382	0.392	0.267	4.88571e-17	1.88618e-12
KCTD12	0.745106	0.278	0.174	5.21012e-17	2.01142e-12
GSTM2	-1.02912	0.184	0.291	6.18093e-17	2.38621e-12
PTCH1	0.525207	0.307	0.194	7.12638e-17	2.75121e-12
CCDC68	0.777415	0.379	0.268	7.38156e-17	2.84973e-12
ACOT7	0.529853	0.446	0.315	7.42325e-17	2.86582e-12
HMGN3	0.450193	0.685	0.572	7.64742e-17	2.95236e-12
KCNT2	-0.706887	0.352	0.459	7.78145e-17	3.00411e-12
PLCXD3	-1.09925	0.144	0.252	1.77639e-16	6.85795e-12
PAPSS1	0.712053	0.316	0.206	1.85565e-16	7.16393e-12
PKIG	0.488484	0.453	0.326	1.9165e-16	7.39886e-12
NSMCE1	0.632211	0.319	0.209	3.16976e-16	1.22372e-11
CHPT1	0.631497	0.522	0.404	3.67698e-16	1.41953e-11
TALAM1	-0.438734	0.395	0.516	4.25373e-16	1.64219e-11
RPS19BP1	0.528102	0.453	0.333	5.83941e-16	2.25436e-11
GADD45G	-1.15794	0.223	0.332	6.13862e-16	2.36988e-11
PAXX	0.534118	0.356	0.237	7.81054e-16	3.01534e-11
TMEM119	0.688058	0.29	0.187	8.36104e-16	3.22786e-11
MCC	0.451251	0.369	0.247	1.1578e-15	4.46979e-11
IGF2	-0.940648	0.148	0.252	1.18048e-15	4.55735e-11
TMEM14C	0.429576	0.666	0.562	1.33795e-15	5.1653e-11
ETV6	0.403464	0.509	0.375	2.15393e-15	8.31548e-11
ZDHHC14	0.636344	0.323	0.217	2.73075e-15	1.05423e-10
CDK14	0.576684	0.377	0.263	3.16485e-15	1.22182e-10
MDFIC	0.656732	0.32	0.215	3.3077e-15	1.27697e-10
SCARA3	0.558796	0.35	0.237	3.58506e-15	1.38405e-10
CLPTM1	0.613499	0.344	0.234	4.94905e-15	1.91063e-10
NCK1	0.580642	0.309	0.202	5.8476e-15	2.25752e-10
PACS1	0.6681	0.338	0.23	6.73302e-15	2.59935e-10
FBLN5	-0.90213	0.21	0.314	7.14145e-15	2.75703e-10
SIL1	0.441029	0.405	0.285	8.0293e-15	3.09979e-10
HS3ST3A1	0.613538	0.35	0.242	8.10594e-15	3.12938e-10
TRAF3	0.554108	0.297	0.192	8.7154e-15	3.36467e-10
ADAM28	0.620733	0.374	0.265	1.0582e-14	4.0853e-10
APCDD1	-0.618274	0.222	0.334	1.07454e-14	4.14836e-10
FHOD3	0.58099	0.375	0.261	1.08935e-14	4.20555e-10
WWOX	0.533009	0.411	0.292	1.76683e-14	6.82103e-10
NFE2L1	0.616247	0.295	0.192	2.12008e-14	8.18478e-10
FADS2	0.59383	0.309	0.206	2.19249e-14	8.46434e-10
MT-ATP8	-0.294639	0.542	0.653	2.38643e-14	9.21305e-10
CD47	0.616353	0.453	0.342	2.41409e-14	9.31985e-10
ID4	-0.828874	0.253	0.357	2.63375e-14	1.01679e-09
LOXL1	0.498827	0.424	0.307	4.17885e-14	1.61329e-09
CTSK	0.345621	0.718	0.606	4.21913e-14	1.62884e-09
ST3GAL4	0.588431	0.332	0.225	5.55635e-14	2.14509e-09
ARID1B	0.560617	0.473	0.361	5.98209e-14	2.30945e-09
ASAP1	0.484538	0.494	0.377	6.09041e-14	2.35126e-09
FRMD4A	0.571203	0.325	0.219	7.03968e-14	2.71774e-09
SRGAP1	0.498074	0.498	0.383	9.62731e-14	3.71672e-09
DNAJC7	0.472819	0.381	0.268	1.06133e-13	4.09735e-09
ANXA1	0.460381	0.471	0.362	1.54262e-13	5.95545e-09
SLIT3	0.389536	0.582	0.463	1.75468e-13	6.77411e-09
MIR100HG	0.390617	0.442	0.317	2.27281e-13	8.7744e-09
VEZT	0.603275	0.333	0.229	2.64937e-13	1.02282e-08
IGF1R	0.515741	0.326	0.222	2.69516e-13	1.04049e-08
LRIG1	0.554996	0.348	0.244	3.44659e-13	1.33059e-08
DACH1	-0.645528	0.175	0.278	3.93975e-13	1.52098e-08
MRPL51	0.391805	0.543	0.429	5.83485e-13	2.2526e-08
COL18A1	0.363875	0.512	0.389	6.04624e-13	2.33421e-08
BNC2	0.407832	0.682	0.57	6.21972e-13	2.40118e-08
NFE2L3	0.40137	0.323	0.22	6.43387e-13	2.48386e-08
TTC1	0.560372	0.332	0.231	6.74334e-13	2.60334e-08
RABGAP1L	0.36142	0.424	0.311	1.29582e-12	5.00265e-08
MAP1LC3A	0.390767	0.605	0.504	1.31781e-12	5.08754e-08
PARD3B	0.337437	0.65	0.544	1.57914e-12	6.09642e-08
CD9	-0.560704	0.311	0.412	1.63764e-12	6.32226e-08
CPQ	0.345513	0.653	0.539	1.7529e-12	6.76724e-08
ENSG00000285744	0.169641	0.425	0.302	2.01568e-12	7.78175e-08
CCNY	0.532149	0.388	0.283	2.68397e-12	1.03617e-07
SYNPO2	0.323568	0.673	0.559	3.85206e-12	1.48713e-07
GAS7	0.421631	0.351	0.25	4.73406e-12	1.82763e-07
ABHD2	0.558861	0.386	0.285	4.86773e-12	1.87924e-07
ISOC1	0.494995	0.364	0.263	4.97218e-12	1.91956e-07
TOMM5	0.420163	0.464	0.356	5.66581e-12	2.18734e-07
KIF13A	0.425682	0.376	0.271	1.02397e-11	3.95315e-07
ADI1	0.428478	0.412	0.306	2.03768e-11	7.86665e-07
PHF21A	0.383164	0.344	0.243	2.1929e-11	8.46592e-07
JPX	0.444013	0.389	0.287	2.24396e-11	8.66302e-07
STING1	0.406509	0.546	0.438	2.32708e-11	8.98392e-07
C1RL	0.436656	0.557	0.453	2.49477e-11	9.63133e-07
PSMB3	0.378825	0.559	0.446	2.68704e-11	1.03736e-06
TMEM205	0.370737	0.5	0.389	4.10971e-11	1.58659e-06
PCBD1	0.42801	0.396	0.292	4.28167e-11	1.65298e-06
ATOX1	0.33121	0.506	0.395	9.21837e-11	3.55884e-06
GSTO1	0.405748	0.441	0.339	9.30702e-11	3.59307e-06
FAM114A1	0.379707	0.475	0.37	1.07727e-10	4.15889e-06
WARS1	0.190612	0.46	0.35	2.34254e-10	9.04361e-06
GFRA1	0.310215	0.518	0.414	2.63066e-10	1.01559e-05
PHF14	0.354675	0.491	0.383	5.58676e-10	2.15683e-05
COMT	0.371803	0.485	0.382	6.5731e-10	2.53761e-05
TBL1XR1	0.384244	0.449	0.348	9.32849e-10	3.60136e-05
AGAP1	0.285157	0.419	0.314	3.21921e-09	0.000124281
SLCO3A1	0.245113	0.554	0.451	3.81134e-09	0.000147141
PTPRM	0.240297	0.529	0.419	4.13001e-09	0.000159443
IL34	0.327725	0.531	0.428	5.34007e-09	0.000206159
TGM2	0.293323	0.451	0.349	1.09215e-08	0.000421636
IRF8	0.217337	0.486	0.383	1.34474e-08	0.000519151
GGT5	0.25781	0.451	0.351	3.83112e-08	0.00147904
RHOC	0.206409	0.573	0.47	2.41717e-07	0.00933172

## Sheet: PP_SED
gene	avg_log2FC	pct.1	pct.2	p_val	p_val_adj	GALT FRC from PP derived from CD and CRC patients (Figures S5 and 7)
ADGRL3	2.79063	0.699	0.108	<1E-300	<1E-300
CHL1	2.40658	0.673	0.152	<1E-300	<1E-300
PSD3	2.26577	0.693	0.184	<1E-300	<1E-300
CTSC	2.77237	0.847	0.34	<1E-300	<1E-300
ADAM28	2.56444	0.701	0.21	<1E-300	<1E-300
PROCR	2.39115	0.607	0.126	<1E-300	<1E-300
BMP5	2.44492	0.553	0.089	<1E-300	<1E-300
FABP5	4.14781	0.494	0.078	<1E-300	<1E-300
IDO1	2.5485	0.471	0.071	<1E-300	<1E-300
CXCL14	2.41858	0.924	0.531	<1E-300	<1E-300
CXCL6	4.73725	0.395	0.029	<1E-300	<1E-300
FABP4	6.02998	0.291	0.013	<1E-300	<1E-300
P2RX1	4.91475	0.241	0.007	<1E-300	<1E-300
HPSE2	2.96272	0.383	0.045	4.68913e-296	1.81028e-291
UNC5D	3.82165	0.306	0.026	3.80837e-279	1.47026e-274
F2R	2.339	0.429	0.066	3.96979e-275	1.53258e-270
PPP1R14A	3.00731	0.378	0.05	3.22806e-270	1.24622e-265
FHL2	1.99666	0.706	0.237	9.32814e-265	3.60122e-260
TM4SF1	2.58433	0.531	0.124	2.86332e-261	1.10541e-256
DPT	-2.59477	0.218	0.764	4.12537e-259	1.59264e-254
VCAN	2.35758	0.555	0.14	1.50525e-255	5.81116e-251
ADAMDEC1	1.96477	0.939	0.741	1.13722e-236	4.39036e-232
GREM1	-2.43493	0.191	0.735	5.65853e-232	2.18453e-227
COL6A5	5.98472	0.175	0.004	1.96592e-231	7.58961e-227
SFTA1P	5.06426	0.187	0.006	9.37782e-231	3.6204e-226
WFDC1	3.28241	0.288	0.032	3.98761e-228	1.53946e-223
TGFBI	2.06273	0.489	0.112	2.16276e-225	8.34957e-221
CMIP	1.99649	0.568	0.162	1.82917e-220	7.06168e-216
WNT2B	2.92429	0.324	0.045	2.72889e-220	1.05351e-215
DKK3	2.13912	0.521	0.138	3.14511e-217	1.2142e-212
CARD16	2.14605	0.466	0.105	7.61947e-217	2.94157e-212
PTCH1	2.07997	0.542	0.154	3.61769e-214	1.39665e-209
CYGB	2.14558	0.585	0.19	7.56058e-213	2.91884e-208
TAC3	2.69517	0.357	0.062	4.34377e-210	1.67696e-205
RCSD1	2.61182	0.313	0.044	6.06401e-209	2.34107e-204
CXCL1	2.46394	0.509	0.14	3.11696e-208	1.20333e-203
CFI	1.85578	0.509	0.133	6.4744e-204	2.49951e-199
COL15A1	3.57642	0.251	0.026	6.45096e-203	2.49046e-198
CCL21	-2.02657	0.622	0.882	9.58336e-197	3.69975e-192
MGP	-1.96107	0.575	0.865	7.88692e-195	3.04482e-190
RSPO3	-2.45536	0.185	0.661	1.46878e-192	5.67037e-188
CLU	-2.01005	0.408	0.821	2.36766e-192	9.14058e-188
IQGAP2	4.05237	0.191	0.013	4.3069e-192	1.66272e-187
IGFBP7	1.58915	0.931	0.776	2.20222e-190	8.50191e-186
HAPLN1	3.89936	0.212	0.019	1.7474e-186	6.74602e-182
ACKR3	3.01258	0.281	0.041	2.72433e-186	1.05175e-181
THY1	1.54219	0.734	0.342	1.94667e-184	7.51533e-180
FARP1	1.93628	0.494	0.139	3.16535e-184	1.22201e-179
ADH1B	-1.82552	0.637	0.844	4.02632e-184	1.5544e-179
PTGER2	2.30112	0.384	0.084	8.85606e-181	3.41897e-176
EDIL3	1.56601	0.724	0.318	1.84212e-180	7.11168e-176
C7	-1.7905	0.453	0.798	3.27746e-179	1.2653e-174
STMN2	3.25979	0.225	0.026	2.69043e-171	1.03867e-166
AFF3	1.62313	0.506	0.151	4.44233e-171	1.71501e-166
WNT4	4.68792	0.141	0.006	1.17236e-167	4.52601e-163
FNDC1	2.24793	0.467	0.141	2.99303e-167	1.15549e-162
ZNF536	2.18052	0.329	0.066	8.81992e-165	3.40502e-160
TBX2	3.66952	0.163	0.011	2.93539e-161	1.13324e-156
ACP5	2.39238	0.329	0.068	3.49512e-160	1.34933e-155
THBD	3.30722	0.243	0.035	8.08407e-160	3.12094e-155
CXCL12	-1.53795	0.712	0.853	5.61122e-159	2.16627e-154
CCL11	3.34444	0.42	0.126	3.96758e-157	1.53173e-152
KLHL23	2.59433	0.298	0.057	1.72334e-156	6.65313e-152
RUNX2	2.3086	0.282	0.049	1.63001e-154	6.29282e-150
TMEM119	1.59357	0.488	0.153	4.10506e-152	1.5848e-147
SULF1	1.50355	0.72	0.378	3.1448e-149	1.21408e-144
RPS6KA2	1.88151	0.422	0.121	4.16819e-148	1.60917e-143
EMID1	1.60972	0.53	0.192	1.32467e-145	5.11403e-141
PDE3B	2.09495	0.34	0.08	4.34027e-145	1.6756e-140
ST8SIA4	3.01679	0.201	0.025	5.00097e-145	1.93068e-140
CTNND2	2.32803	0.277	0.052	5.26096e-145	2.03104e-140
ITIH5	1.38399	0.787	0.504	6.42245e-142	2.47945e-137
MAML2	1.33336	0.833	0.539	1.10403e-140	4.26221e-136
MYO10	2.28468	0.293	0.062	1.01923e-138	3.93484e-134
CTSK	1.13398	0.833	0.586	4.74296e-136	1.83107e-131
ENSG00000289384	4.2236	0.13	0.008	1.23612e-135	4.77218e-131
MCTP1	2.26863	0.287	0.06	3.3608e-135	1.29747e-130
ABCA6	2.32051	0.283	0.06	2.3386e-133	9.02842e-129
COL14A1	-1.51755	0.491	0.755	1.15987e-132	4.47778e-128
GRK5	1.46	0.606	0.263	1.48965e-130	5.75096e-126
WARS1	1.4593	0.651	0.317	8.29322e-130	3.20168e-125
EDNRB	1.57051	0.547	0.227	1.01068e-129	3.90183e-125
ITGB3	2.96092	0.174	0.021	8.28595e-129	3.19887e-124
CPNE8	1.56502	0.511	0.195	5.34386e-128	2.06305e-123
SOX6	0.737134	0.382	0.102	4.47381e-127	1.72716e-122
PRELP	-2.12492	0.156	0.542	4.99194e-126	1.92719e-121
PREX2	1.71061	0.353	0.097	6.77209e-122	2.61443e-117
ENTPD1	2.60885	0.185	0.026	1.28379e-121	4.95619e-117
MMD	1.76222	0.333	0.088	5.39881e-121	2.08426e-116
FBXL7	1.47308	0.631	0.312	4.50511e-120	1.73924e-115
FGFR2	2.26455	0.273	0.062	6.46913e-120	2.49747e-115
THSD4	2.24471	0.247	0.051	2.01375e-118	7.77429e-114
TNFSF13B	-1.27959	0.459	0.766	4.68917e-118	1.8103e-113
DIO2	2.83479	0.156	0.018	4.03171e-117	1.55648e-112
NID1	1.46101	0.651	0.338	5.8684e-117	2.26555e-112
HSPB6	-2.37155	0.134	0.492	3.06051e-116	1.18154e-111
CDH11	1.33769	0.606	0.295	3.36773e-116	1.30015e-111
PLAT	1.37773	0.43	0.147	3.45913e-116	1.33543e-111
ECM1	1.7622	0.346	0.1	2.29669e-114	8.8666e-110
PCDH18	2.03189	0.314	0.086	1.1788e-112	4.55088e-108
SPON1	1.80911	0.359	0.11	4.04857e-112	1.56299e-107
CCND1	2.74636	0.172	0.024	1.0789e-111	4.1652e-107
TRPA1	1.68896	0.283	0.069	6.83604e-111	2.63912e-106
KCNS3	2.97032	0.151	0.018	1.01984e-110	3.93719e-106
CCDC80	-1.60439	0.448	0.696	5.62256e-110	2.17065e-105
CFD	1.77767	0.619	0.333	7.01304e-110	2.70745e-105
GUCY1A1	-1.62753	0.26	0.601	2.06264e-108	7.96303e-104
IL33	-1.98813	0.163	0.511	1.05927e-107	4.08941e-103
CPE	-2.78849	0.078	0.417	1.53591e-107	5.92955e-103
TCIM	1.36983	0.666	0.361	3.69081e-107	1.42487e-102
SEPTIN4-AS1	2.28667	0.194	0.033	1.34282e-106	5.1841e-102
CTSS	0.961689	0.766	0.463	2.78202e-106	1.07403e-101
TOX	2.04228	0.24	0.052	3.16436e-106	1.22163e-101
CCDC102B	2.78712	0.208	0.041	3.47028e-105	1.33974e-100
EPSTI1	1.25194	0.551	0.245	5.75447e-104	2.22157e-99
PAQR5	2.44362	0.152	0.02	7.5825e-104	2.9273e-99
LMCD1	2.11465	0.237	0.053	9.3592e-104	3.61321e-99
SH3RF3	1.39627	0.416	0.146	5.14221e-103	1.9852e-98
ABCC4	1.31305	0.446	0.168	6.66304e-102	2.57233e-97
TNFSF11	1.32125	0.318	0.09	5.20718e-101	2.01028e-96
PLXDC2	1.07108	0.718	0.409	1.69919e-100	6.55987e-96
AOPEP	1.13991	0.649	0.344	1.68211e-99	6.49396e-95
OTULINL	1.89532	0.253	0.063	5.72037e-98	2.20841e-93
PRDM1	1.76951	0.279	0.075	1.06828e-97	4.1242e-93
MXRA5	1.44001	0.494	0.22	1.6383e-96	6.32481e-92
COL18A1	1.39771	0.638	0.367	1.10115e-95	4.25112e-91
KRT18	2.01216	0.224	0.05	2.23083e-95	8.61234e-91
SLC25A48	2.17379	0.174	0.03	4.99488e-95	1.92832e-90
LINC01140	1.98179	0.24	0.059	3.42569e-94	1.32252e-89
PKIG	1.12511	0.599	0.3	1.429e-93	5.5168e-89
SMIM3	1.40644	0.414	0.156	7.26093e-93	2.80316e-88
HMGCLL1	2.18099	0.183	0.034	8.90963e-93	3.43965e-88
GGT5	1.25996	0.603	0.325	1.35954e-92	5.24864e-88
CCL19	-1.35761	0.662	0.848	4.04675e-92	1.56229e-87
C1R	0.801055	0.933	0.807	3.40999e-91	1.31646e-86
ALDH1A3	1.12896	0.727	0.466	5.55223e-91	2.14349e-86
EVA1A	2.44107	0.169	0.03	6.10022e-91	2.35505e-86
CCDC68	1.21908	0.526	0.243	8.16845e-91	3.15351e-86
PLAU	1.79445	0.238	0.06	1.07262e-90	4.14094e-86
C4orf48	1.69934	0.258	0.069	2.63787e-90	1.01838e-85
MYO1E	1.42976	0.425	0.169	1.28543e-89	4.96251e-85
FKBP5	-1.10965	0.675	0.813	1.06077e-88	4.09519e-84
IGFBP5	-0.743983	0.704	0.894	1.28653e-88	4.96678e-84
ENSG00000285367	2.099	0.163	0.028	3.24484e-88	1.2527e-83
PTS	1.32706	0.482	0.213	4.62111e-88	1.78403e-83
CD24	0.969179	0.68	0.377	2.28724e-87	8.83013e-83
CFAP210	2.19552	0.186	0.038	3.5198e-87	1.35885e-82
RUNX1	1.00881	0.517	0.228	7.54041e-87	2.91105e-82
FAT1	1.66671	0.323	0.108	1.23489e-86	4.7674e-82
RALYL	-3.87745	0.032	0.309	1.44332e-86	5.5721e-82
TBX3	1.43597	0.285	0.084	1.13178e-85	4.36933e-81
SHANK2	2.30989	0.147	0.024	3.58007e-85	1.38212e-80
CHRDL1	-2.32322	0.079	0.371	2.70984e-84	1.04616e-79
CYTOR	2.16592	0.169	0.032	4.43827e-84	1.71344e-79
TCF21	1.43693	0.638	0.387	6.85194e-84	2.64526e-79
PLPP1	0.755722	0.908	0.789	7.20086e-84	2.77996e-79
CD44	0.994203	0.749	0.494	1.18332e-83	4.56834e-79
MGLL	1.67859	0.232	0.06	1.66882e-83	6.44266e-79
NEGR1	1.12705	0.593	0.312	2.98903e-82	1.15395e-77
SPON2	1.13826	0.566	0.291	3.07467e-82	1.18701e-77
TAGLN	-1.2138	0.637	0.798	3.13764e-82	1.21132e-77
MIR4435-2HG	1.70277	0.268	0.079	6.69704e-82	2.58546e-77
HAS2	1.33132	0.406	0.164	2.17212e-81	8.3857e-77
RBP1	1.13984	0.663	0.414	2.59826e-81	1.00308e-76
QSOX1	1.19148	0.646	0.397	6.22599e-81	2.4036e-76
RRBP1	0.880652	0.798	0.59	6.94955e-81	2.68294e-76
SERPINF1	0.660165	0.931	0.806	1.24122e-80	4.79185e-76
MMP2	0.874278	0.782	0.554	1.98434e-80	7.66076e-76
RGMA	-2.09713	0.11	0.394	4.97038e-80	1.91887e-75
COL4A2	1.16591	0.655	0.398	7.1054e-80	2.74311e-75
RBMS3	0.669577	0.942	0.802	1.10664e-79	4.2723e-75
PDE4DIP	1.4779	0.412	0.179	3.90459e-79	1.50741e-74
TSPAN11	1.42463	0.326	0.116	4.01356e-78	1.54947e-73
C1QL1	-2.40908	0.113	0.382	1.50361e-77	5.80485e-73
GMFG	2.04635	0.156	0.03	5.2483e-77	2.02616e-72
SLC12A8	1.84186	0.209	0.054	1.51049e-76	5.8314e-72
DMKN	1.64192	0.186	0.043	2.13758e-75	8.25235e-71
CHSY3	1.67947	0.259	0.081	2.92384e-75	1.12878e-70
CTDSPL	1.22407	0.474	0.228	2.06332e-74	7.96565e-70
LCP2	2.36955	0.134	0.023	3.61862e-74	1.397e-69
SEPTIN11	0.989482	0.644	0.382	3.63295e-74	1.40254e-69
A2M	0.54606	0.829	0.534	1.19659e-73	4.61954e-69
EBF1	-2.22949	0.092	0.36	1.46873e-73	5.67017e-69
MDFIC	1.26983	0.434	0.195	1.65307e-73	6.38183e-69
IFI27	0.661832	0.851	0.606	3.44185e-73	1.32876e-68
CTSB	1.05033	0.618	0.361	3.59287e-73	1.38706e-68
MICAL2	1.75451	0.198	0.05	4.12223e-73	1.59143e-68
FAM13C	-1.63951	0.186	0.457	1.1598e-72	4.47751e-68
PLAAT4	0.900202	0.723	0.486	1.59548e-72	6.15952e-68
SBF2	0.809695	0.74	0.492	1.9061e-72	7.35867e-68
PRICKLE2	1.18615	0.416	0.179	2.97301e-72	1.14776e-67
ENOX1	1.01452	0.351	0.134	3.78334e-72	1.46059e-67
NTF3	1.88235	0.2	0.052	3.83726e-72	1.48141e-67
ADAM7-AS1	0.981732	0.629	0.356	6.49251e-72	2.5065e-67
FMNL2	0.843888	0.476	0.222	9.65352e-72	3.72684e-67
CD302	0.993583	0.682	0.459	1.75458e-71	6.77373e-67
TNFRSF6B	1.68805	0.224	0.064	2.5105e-71	9.69204e-67
TPD52L1	-3.25407	0.033	0.274	3.31471e-71	1.27968e-66
MAP4K3-DT	1.43084	0.325	0.124	1.84873e-70	7.13721e-66
LAMB1	0.900013	0.684	0.435	2.06278e-70	7.96355e-66
PKDCC	1.64426	0.251	0.079	2.39398e-70	9.24221e-66
IL11RA	-2.0811	0.146	0.401	2.59075e-70	1.00018e-65
PEAK1	1.01242	0.561	0.3	3.60581e-70	1.39206e-65
SPATA13	1.45977	0.279	0.096	1.13897e-69	4.3971e-65
RAB31	1.25823	0.411	0.184	1.57504e-69	6.0806e-65
UNC5C	1.1872	0.544	0.295	1.83979e-69	7.10271e-65
FAM216B	1.54227	0.237	0.072	2.09356e-69	8.08241e-65
IFI30	1.28725	0.334	0.129	2.28119e-69	8.80675e-65
ENSG00000289470	1.53771	0.381	0.17	2.40612e-69	9.28907e-65
PCDH11X	-1.85818	0.151	0.414	3.08513e-69	1.19104e-64
NME2	0.612487	0.898	0.794	3.58462e-69	1.38388e-64
PDLIM1	0.725697	0.825	0.641	5.98907e-69	2.31214e-64
GUCY1B1	-1.61081	0.196	0.455	8.69753e-69	3.35777e-64
LIMS1	0.79494	0.659	0.399	2.73067e-68	1.0542e-63
BASP1	1.43339	0.329	0.129	4.0498e-68	1.56346e-63
PCDH7	1.50746	0.459	0.242	1.0037e-67	3.8749e-63
KRT8	1.5045	0.243	0.077	2.21076e-67	8.53488e-63
GASK1B	1.37207	0.398	0.184	9.59609e-67	3.70467e-62
IL34	0.90947	0.659	0.406	4.43387e-66	1.71174e-61
RSPO2	-2.45301	0.072	0.313	5.89739e-66	2.27675e-61
SHISA3	-1.76271	0.184	0.43	4.42765e-65	1.70934e-60
NFE2L3	1.156	0.43	0.201	5.067e-65	1.95617e-60
ANK3	0.896231	0.562	0.3	3.06298e-64	1.18249e-59
ITGB1	0.701229	0.805	0.645	2.21507e-63	8.5515e-59
TAFA5	2.04572	0.145	0.032	2.68152e-63	1.03523e-58
APOD	1.86234	0.135	0.027	3.17229e-63	1.22469e-58
KIAA1217	0.934151	0.436	0.205	3.33142e-63	1.28613e-58
CERS6	1.44065	0.327	0.132	5.20749e-63	2.0104e-58
NECTIN2	1.08463	0.465	0.233	5.22509e-63	2.0172e-58
TNS3	0.828043	0.686	0.44	6.64149e-63	2.56401e-58
DANT2	1.41098	0.214	0.064	1.0731e-62	4.14282e-58
SLC19A1	2.19211	0.138	0.029	1.46804e-62	5.66751e-58
COL3A1	0.884155	0.893	0.755	3.57381e-62	1.37971e-57
IGFBP4	-0.944434	0.699	0.808	9.84403e-62	3.80039e-57
ARHGAP18	1.84903	0.156	0.037	1.40015e-61	5.4054e-57
NET1	-2.70826	0.05	0.272	2.25155e-61	8.69235e-57
ENSG00000289839	1.54722	0.17	0.043	2.26808e-61	8.75616e-57
DCBLD1	1.67337	0.225	0.072	4.94356e-61	1.90851e-56
DACH1	1.04439	0.461	0.231	8.66082e-61	3.3436e-56
NEAT1	0.663662	0.884	0.73	9.6571e-61	3.72822e-56
SH3BP4	1.78057	0.187	0.053	1.25708e-60	4.85308e-56
ENSG00000285744	1.09223	0.517	0.286	1.73499e-60	6.6981e-56
PLBD1	1.24663	0.278	0.102	2.82517e-60	1.09069e-55
DAAM1	-0.961704	0.577	0.719	3.18376e-60	1.22912e-55
PLCXD3	-2.9206	0.05	0.268	3.40171e-60	1.31326e-55
PIK3IP1	1.28887	0.276	0.102	1.74936e-59	6.75356e-55
ABI3BP	-0.83388	0.598	0.764	2.5144e-59	9.70708e-55
AGAP1	0.93778	0.533	0.294	2.09359e-58	8.0825e-54
FBLN5	1.17416	0.489	0.268	3.64045e-58	1.40543e-53
TRERF1	1.05445	0.431	0.212	4.14667e-58	1.60086e-53
ITGA11	1.79955	0.14	0.032	5.95093e-58	2.29741e-53
PTPRE	0.889448	0.217	0.067	8.257e-58	3.1877e-53
EDIL3-DT	1.52851	0.166	0.044	1.76693e-57	6.82141e-53
FGF7	-1.39419	0.233	0.465	2.60212e-57	1.00458e-52
COL23A1	1.34336	0.219	0.072	3.71186e-57	1.433e-52
LGALS9	1.53145	0.157	0.04	4.56336e-57	1.76173e-52
NTM	1.80823	0.167	0.045	5.62667e-57	2.17223e-52
F3	0.634746	0.323	0.132	1.03869e-56	4.00996e-52
CNN2	1.21513	0.335	0.147	2.58878e-56	9.99423e-52
IRF8	0.816044	0.61	0.361	1.91025e-55	7.37471e-51
CHIC2	0.887784	0.533	0.308	2.63665e-55	1.0179e-50
ANTXR1	0.983583	0.585	0.37	2.76291e-55	1.06665e-50
LOXL2	1.2848	0.248	0.09	3.43136e-55	1.32471e-50
GLI1	1.90263	0.13	0.029	3.91511e-55	1.51147e-50
LRMDA	0.978401	0.428	0.214	3.94551e-55	1.5232e-50
ENSG00000291143	1.96956	0.141	0.034	4.43717e-55	1.71301e-50
FXYD5	1.17639	0.281	0.11	6.31978e-55	2.43981e-50
ARRDC2	1.19826	0.262	0.098	9.68607e-55	3.73941e-50
HMCN1	1.36144	0.208	0.067	1.25037e-54	4.82717e-50
TOP1	0.846806	0.701	0.476	1.33358e-54	5.14844e-50
TMTC1	1.43091	0.255	0.096	2.66218e-54	1.02776e-49
PXDN	1.3781	0.244	0.089	7.83201e-54	3.02362e-49
PCDH11Y	-2.59493	0.067	0.272	8.12278e-54	3.13588e-49
PRKG1	0.724288	0.818	0.664	1.96593e-53	7.58966e-49
WWOX	0.831554	0.505	0.275	2.75636e-53	1.06412e-48
ROR1	1.11066	0.395	0.196	3.78848e-53	1.46258e-48
BMP2	1.68803	0.185	0.057	4.06606e-53	1.56974e-48
SAMD11	1.09787	0.366	0.172	7.34858e-53	2.83699e-48
VMP1	0.724878	0.713	0.479	1.12536e-52	4.34456e-48
MCTP2	1.14704	0.276	0.11	1.27029e-52	4.90408e-48
IL1R1	0.818061	0.654	0.437	1.39543e-52	5.38721e-48
PHACTR2	0.861502	0.521	0.294	1.66357e-52	6.42236e-48
STAT2	1.03633	0.389	0.188	2.27207e-52	8.77156e-48
RAI14	1.26447	0.307	0.132	4.09918e-52	1.58253e-47
ARHGAP24	1.0738	0.449	0.242	1.15944e-51	4.47612e-47
RPS4Y1	-1.0871	0.19	0.444	1.74573e-51	6.73955e-47
TANC1	0.871525	0.561	0.335	2.46282e-51	9.50797e-47
C1QTNF3	-2.29853	0.065	0.267	3.00913e-51	1.16171e-46
CTSD	0.853182	0.646	0.422	3.15941e-51	1.21972e-46
BATF	1.50133	0.183	0.057	5.20909e-51	2.01102e-46
ROBO1	0.811974	0.723	0.515	7.8817e-51	3.04281e-46
CDC42EP3	1.08856	0.323	0.143	1.39673e-50	5.3922e-46
FOXF2	1.22589	0.264	0.104	1.4639e-50	5.65154e-46
FXYD6	-0.843621	0.536	0.682	2.43697e-50	9.40815e-46
PDE4D	0.731856	0.631	0.403	3.77965e-50	1.45917e-45
EMILIN1	0.845592	0.688	0.519	4.77759e-50	1.84444e-45
ITPR2	0.870741	0.473	0.256	6.55788e-50	2.53174e-45
GNAI1	1.07142	0.345	0.16	1.20816e-49	4.66422e-45
SNED1	0.946153	0.505	0.289	1.54202e-49	5.95314e-45
CTSA	0.89651	0.442	0.232	2.07965e-49	8.02869e-45
ZNF804B	-3.47243	0.023	0.199	3.30802e-49	1.27709e-44
HSBP1	0.724437	0.709	0.505	3.5801e-49	1.38213e-44
TMOD1	-2.22715	0.063	0.256	4.46846e-49	1.7251e-44
TNFRSF10B	1.12635	0.358	0.171	4.56055e-49	1.76065e-44
CCDC186	0.929279	0.439	0.232	5.72136e-49	2.20879e-44
THBS1	-1.32014	0.566	0.681	8.89516e-49	3.43407e-44
COL4A1	1.14881	0.443	0.241	1.02729e-48	3.96597e-44
RHBDD2	1.18715	0.338	0.16	1.46814e-48	5.6679e-44
CDK6	1.26214	0.243	0.094	2.77445e-48	1.0711e-43
SPARC	0.797732	0.805	0.662	3.70162e-48	1.42905e-43
ANXA1	0.684818	0.572	0.344	4.45649e-48	1.72047e-43
STAT3	0.651786	0.836	0.698	5.05305e-48	1.95078e-43
XIST	0.692244	0.478	0.248	5.56612e-48	2.14885e-43
GPCPD1	1.20075	0.272	0.113	6.08683e-48	2.34988e-43
BMPER	1.83912	0.141	0.038	9.48662e-48	3.66241e-43
PTGER1	-2.19318	0.066	0.257	9.66184e-48	3.73005e-43
ZNF608	1.11939	0.296	0.129	1.53361e-47	5.92065e-43
HLA-DRB5	-2.20247	0.084	0.276	8.45436e-47	3.26389e-42
PDE1A	-1.55379	0.141	0.347	2.33905e-46	9.03012e-42
TSPAN4	0.681458	0.688	0.49	2.53845e-46	9.79994e-42
FBLIM1	0.858746	0.512	0.302	5.32548e-46	2.05595e-41
ANKRD29	-1.83562	0.12	0.316	6.78346e-46	2.61882e-41
HIF1A	0.895403	0.535	0.335	7.4265e-46	2.86708e-41
STARD13	1.15294	0.212	0.077	8.03712e-46	3.10281e-41
ENSG00000205622	1.08005	0.223	0.084	1.48932e-45	5.74967e-41
MAP4K3	0.979011	0.476	0.279	5.22572e-45	2.01744e-40
BSG	0.571733	0.774	0.61	7.15404e-45	2.76189e-40
BMP7	1.49075	0.167	0.053	7.97306e-45	3.07808e-40
LAMA4	0.819854	0.642	0.446	9.01007e-45	3.47843e-40
DUXAP8	1.34585	0.208	0.078	2.17817e-44	8.40904e-40
PLEKHO1	1.05291	0.322	0.151	3.98074e-44	1.5368e-39
ITGAV	0.807546	0.597	0.395	4.91224e-44	1.89642e-39
CHN1	0.895209	0.324	0.15	8.16508e-44	3.15221e-39
TMEM37	1.29506	0.243	0.101	1.17693e-43	4.54364e-39
EXT1	0.745145	0.654	0.44	1.2822e-43	4.95004e-39
ARPC1B	0.830403	0.478	0.271	2.0152e-43	7.77987e-39
LDLRAD3	0.920231	0.296	0.133	2.55712e-43	9.87201e-39
CALCRL-AS1	1.41957	0.229	0.092	2.62458e-43	1.01325e-38
EFEMP1	0.664438	0.722	0.544	2.68669e-43	1.03722e-38
PPA1	0.540727	0.786	0.613	2.76545e-43	1.06763e-38
PARP14	0.783436	0.541	0.329	6.02906e-43	2.32758e-38
SRPX	-1.60191	0.216	0.396	7.98137e-43	3.08129e-38
OGN	-2.19129	0.054	0.228	1.34731e-42	5.20144e-38
MASP1	-2.33467	0.054	0.226	2.22946e-42	8.60705e-38
SLIT2	0.962201	0.466	0.275	2.58552e-42	9.98165e-38
HLA-DPB1	-1.15477	0.416	0.56	2.76126e-42	1.06601e-37
TMEM266	1.07127	0.238	0.096	2.93985e-42	1.13496e-37
KAZN	1.16552	0.318	0.154	3.19892e-42	1.23498e-37
HNMT	0.868779	0.456	0.261	6.3747e-42	2.46102e-37
HS6ST1	1.21642	0.224	0.089	1.11641e-41	4.31001e-37
PDPN	0.923983	0.394	0.212	1.63687e-41	6.31932e-37
TPST1	0.609179	0.639	0.432	1.68611e-41	6.50941e-37
CLIC4	-1.1137	0.293	0.476	2.43686e-41	9.40776e-37
LGALS3BP	0.630615	0.779	0.612	3.70652e-41	1.43094e-36
LINC00632	-3.26634	0.027	0.181	4.13647e-41	1.59692e-36
TARID	1.39231	0.18	0.064	6.91622e-41	2.67008e-36
HSPB8	-1.03799	0.402	0.567	9.98908e-41	3.85638e-36
DTNA	-1.36484	0.209	0.398	1.28672e-40	4.96751e-36
KIRREL1	1.01611	0.294	0.137	1.434e-40	5.53611e-36
ITM2A	-2.31959	0.049	0.214	1.85426e-40	7.15854e-36
HLA-DRB1	-1.17634	0.423	0.581	1.86647e-40	7.20569e-36
COL6A1	0.424598	0.897	0.783	2.4894e-40	9.61058e-36
NXN	0.724535	0.552	0.352	2.55029e-40	9.84564e-36
BBLN	0.865155	0.439	0.248	3.64635e-40	1.40771e-35
CADM3	-1.58662	0.139	0.319	5.25861e-40	2.03014e-35
LRRN3	-2.46926	0.048	0.209	5.61062e-40	2.16604e-35
NCOA7	0.570263	0.706	0.507	6.06116e-40	2.33997e-35
DCLK1	-1.01399	0.412	0.571	8.42121e-40	3.25109e-35
FBN1	0.805762	0.561	0.378	9.18141e-40	3.54458e-35
EMP1	0.882658	0.354	0.183	9.7172e-40	3.75142e-35
TMEM204	1.19015	0.217	0.087	1.28691e-39	4.96824e-35
EDEM2	1.39485	0.18	0.066	1.30959e-39	5.05581e-35
TNFSF10	0.598795	0.725	0.538	2.05801e-39	7.94517e-35
FIBIN	-1.96182	0.11	0.283	2.06194e-39	7.96031e-35
LAMA3	-2.37132	0.05	0.211	2.4884e-39	9.60672e-35
FENDRR	0.749125	0.464	0.27	2.62215e-39	1.01231e-34
SP5	-2.79046	0.027	0.177	3.164e-39	1.22149e-34
SPRED1	0.887674	0.336	0.168	3.377e-39	1.30372e-34
DEPP1	-0.883185	0.615	0.741	3.55723e-39	1.3733e-34
ITGB8	1.02765	0.279	0.13	3.84592e-39	1.48476e-34
S100A13	0.429194	0.913	0.813	5.1437e-39	1.98578e-34
ANKRD28	1.30395	0.235	0.1	5.90124e-39	2.27823e-34
RPS27L	0.645669	0.72	0.546	7.79747e-39	3.01029e-34
CASP4	0.966105	0.324	0.162	1.13477e-38	4.38088e-34
PDZRN4	-1.75869	0.086	0.255	1.67657e-38	6.47256e-34
ADAMTS5	1.5749	0.158	0.055	6.3379e-38	2.44681e-33
ADAMTS2	1.10511	0.304	0.151	8.17726e-38	3.15691e-33
KALRN	0.785675	0.348	0.18	9.70318e-38	3.74601e-33
LDLR	0.863658	0.412	0.236	9.96992e-38	3.84899e-33
TUSC3	0.805522	0.401	0.225	1.72808e-37	6.67144e-33
MICOS10	0.584577	0.754	0.586	1.88051e-37	7.2599e-33
ABCA8	1.66556	0.18	0.069	1.9341e-37	7.46679e-33
ALDH16A1	1.03038	0.25	0.11	2.00848e-37	7.75393e-33
ID3	0.873953	0.562	0.378	2.1302e-37	8.22386e-33
CILP	-2.10993	0.071	0.233	2.69243e-37	1.03944e-32
ETS2	0.692293	0.647	0.475	3.19739e-37	1.23438e-32
NFIB	-0.887465	0.427	0.575	3.653e-37	1.41028e-32
CLEC3B	1.15696	0.258	0.12	3.90061e-37	1.50587e-32
SUMF2	0.761805	0.378	0.199	4.37231e-37	1.68797e-32
COTL1	0.986998	0.291	0.141	9.23121e-37	3.5638e-32
DIPK1A	0.927562	0.309	0.154	1.07319e-36	4.14316e-32
GPX1	0.62251	0.673	0.505	1.08884e-36	4.20356e-32
ZFPM2	-0.942961	0.396	0.561	1.33913e-36	5.16983e-32
RFTN1	0.658207	0.573	0.377	1.52574e-36	5.89028e-32
SYT1	1.14663	0.157	0.055	1.81511e-36	7.00742e-32
CSGALNACT2	0.814287	0.349	0.182	1.89489e-36	7.31541e-32
HIF3A	-1.43477	0.151	0.328	2.2527e-36	8.69676e-32
STK39	1.19429	0.24	0.108	3.45131e-36	1.33241e-31
LINC-PINT	0.524456	0.777	0.584	3.64924e-36	1.40883e-31
ANTXR2	0.683131	0.492	0.301	3.66394e-36	1.4145e-31
TFPI	0.562413	0.739	0.558	4.16036e-36	1.60615e-31
ITGA8	-1.01391	0.459	0.592	1.16382e-35	4.49304e-31
NAPA	0.841658	0.522	0.335	1.2285e-35	4.74274e-31
ENSG00000257060	-3.2296	0.02	0.154	1.25364e-35	4.83979e-31
LXN	0.672085	0.373	0.201	2.00639e-35	7.74585e-31
ITM2C	0.63237	0.577	0.379	2.09577e-35	8.09094e-31
SYNE1	-0.823581	0.559	0.662	2.10379e-35	8.12189e-31
SDC3	1.16596	0.2	0.082	3.39349e-35	1.31009e-30
VCAM1	0.515136	0.732	0.558	3.45548e-35	1.33402e-30
LIMCH1	1.08385	0.207	0.085	4.63616e-35	1.78984e-30
ITGB5	1.37096	0.163	0.06	5.27544e-35	2.03664e-30
SFMBT2	1.005	0.235	0.105	1.02108e-34	3.94197e-30
INHBA	1.11539	0.188	0.075	1.07581e-34	4.15326e-30
SEPTIN4	0.888133	0.282	0.135	1.29384e-34	4.99499e-30
MT-ATP8	-0.692407	0.533	0.656	1.4302e-34	5.52144e-30
NKX2-3	0.879892	0.422	0.248	1.85037e-34	7.14354e-30
CSNK1A1	0.600862	0.649	0.47	2.20332e-34	8.50612e-30
INPP4B	-1.16817	0.196	0.371	2.33839e-34	9.0276e-30
LACTB	0.979687	0.263	0.124	2.37719e-34	9.17737e-30
CPED1	0.774203	0.397	0.224	3.64048e-34	1.40544e-29
RERG	-0.859549	0.476	0.603	4.26408e-34	1.64619e-29
TNFRSF10D	0.83029	0.478	0.297	4.33658e-34	1.67418e-29
FGF10	-1.90152	0.06	0.21	5.58087e-34	2.15455e-29
CAVIN1	-0.857028	0.44	0.568	6.76676e-34	2.61238e-29
SLFN12	1.30037	0.179	0.071	7.30037e-34	2.81838e-29
PLK2	-1.30699	0.252	0.413	8.22585e-34	3.17567e-29
ZMAT3	1.03138	0.251	0.118	9.14697e-34	3.53128e-29
CDKN1A	-1.27625	0.358	0.498	1.14174e-33	4.40781e-29
IL27RA	0.926045	0.279	0.137	1.14747e-33	4.42991e-29
BNIP3L	0.691953	0.605	0.423	1.22536e-33	4.73063e-29
SMYD3	0.638615	0.512	0.325	1.23773e-33	4.77837e-29
LAP3	0.532844	0.702	0.522	1.24996e-33	4.82559e-29
LETR1	-2.27591	0.043	0.184	1.32666e-33	5.12171e-29
ITGA2	1.03845	0.233	0.106	2.87139e-33	1.10853e-28
DIO3OS	-1.38121	0.171	0.335	3.95209e-33	1.52575e-28
AFF4	0.671087	0.631	0.449	4.08873e-33	1.57849e-28
DYNLT1	0.647382	0.554	0.364	5.43546e-33	2.09841e-28
IRAK3	0.680918	0.487	0.309	7.32667e-33	2.82853e-28
MYO16	-2.06594	0.071	0.217	7.95615e-33	3.07155e-28
HEPH	1.13741	0.211	0.091	8.24062e-33	3.18137e-28
EPHX1	0.677491	0.494	0.317	1.01351e-32	3.91277e-28
AGTRAP	0.823972	0.346	0.187	1.10747e-32	4.2755e-28
CAMK1D	1.29696	0.166	0.064	1.17415e-32	4.53292e-28
GRN	0.605985	0.586	0.402	1.2303e-32	4.74971e-28
RORA	0.502639	0.78	0.613	1.46184e-32	5.64357e-28
GNAQ	0.717628	0.423	0.25	2.44656e-32	9.44519e-28
DENND2B	0.559515	0.566	0.372	2.8157e-32	1.08703e-27
RARRES1	0.510188	0.438	0.257	3.02452e-32	1.16765e-27
PLEKHG1	0.708928	0.319	0.169	3.76441e-32	1.45329e-27
CDKN2C	1.19474	0.166	0.064	3.87467e-32	1.49586e-27
S100A11	0.479559	0.8	0.673	5.23999e-32	2.02295e-27
MYO6	0.751336	0.312	0.163	8.91288e-32	3.44091e-27
MYL12A	0.558596	0.657	0.493	9.51174e-32	3.6721e-27
NT5E	-2.12785	0.047	0.184	9.51348e-32	3.67277e-27
PPL	-2.62619	0.02	0.143	1.11747e-31	4.31409e-27
PCBP3	0.635674	0.492	0.31	1.26197e-31	4.87195e-27
SCUBE2	-1.80409	0.081	0.227	1.76976e-31	6.83234e-27
TGFBR3	-0.939818	0.378	0.517	1.92727e-31	7.44041e-27
CASP1	0.878273	0.274	0.137	2.33381e-31	9.0099e-27
UACA	-2.39873	0.026	0.151	2.57123e-31	9.92651e-27
PIGX	0.939295	0.221	0.099	2.78285e-31	1.07435e-26
ARL15	0.693026	0.329	0.174	2.92248e-31	1.12825e-26
FXYD1	-0.925382	0.378	0.517	3.17479e-31	1.22566e-26
ODF2L	0.796202	0.34	0.185	3.18674e-31	1.23027e-26
LRRK1	0.669032	0.461	0.28	3.50163e-31	1.35184e-26
COL8A1	-2.51844	0.033	0.16	3.60542e-31	1.39191e-26
NR2F2	-0.837791	0.434	0.562	3.74704e-31	1.44658e-26
HELB	0.941302	0.3	0.158	3.88421e-31	1.49954e-26
MYL12B	0.416807	0.842	0.724	4.7837e-31	1.84679e-26
NDRG2	-0.90893	0.362	0.509	5.94107e-31	2.29361e-26
MYH11	-1.60428	0.083	0.23	6.11959e-31	2.36253e-26
SLC22A3	-2.04721	0.054	0.19	6.39409e-31	2.4685e-26
RAB7A	0.75106	0.694	0.544	6.91736e-31	2.67051e-26
TRIO	0.631271	0.504	0.322	8.26045e-31	3.18903e-26
ALDH1A1	-1.32355	0.123	0.279	8.83239e-31	3.40983e-26
PYCARD	0.711133	0.423	0.254	8.94776e-31	3.45437e-26
SUCLG2	0.665013	0.438	0.267	1.11213e-30	4.29349e-26
CNN1	-2.31648	0.049	0.181	1.83123e-30	7.06966e-26
SLC66A3	0.834474	0.331	0.181	2.32541e-30	8.97747e-26
GPC6	0.49334	0.83	0.691	2.32873e-30	8.99028e-26
ASAP1	0.585988	0.552	0.366	2.58336e-30	9.97332e-26
ACTN1	0.53845	0.649	0.469	2.75784e-30	1.06469e-25
BCAT1	-2.56294	0.025	0.144	3.27853e-30	1.26571e-25
HLA-DRA	-0.929667	0.483	0.606	3.60902e-30	1.3933e-25
ATP8A1	-2.31284	0.049	0.179	4.1185e-30	1.58999e-25
DAAM2	0.766065	0.362	0.205	5.05191e-30	1.95034e-25
GLI2	1.04184	0.18	0.076	5.2245e-30	2.01697e-25
PCOLCE	0.450218	0.805	0.671	5.63499e-30	2.17544e-25
SCN7A	-2.13786	0.075	0.21	8.86758e-30	3.42342e-25
SLC27A4	0.998292	0.183	0.077	9.10584e-30	3.5154e-25
NHERF2	0.707158	0.525	0.364	9.60451e-30	3.70792e-25
TSPAN8	-2.32406	0.036	0.16	1.0544e-29	4.07062e-25
SMPDL3A	1.01608	0.241	0.117	1.12806e-29	4.355e-25
CA3	-2.74168	0.019	0.133	1.19527e-29	4.61447e-25
HSPE1	0.636359	0.645	0.477	1.26878e-29	4.89825e-25
CHRDL2	-1.60143	0.108	0.251	1.33432e-29	5.15128e-25
MAOA	-1.82128	0.063	0.198	1.37046e-29	5.29079e-25
EFNA5	0.639302	0.439	0.271	1.42612e-29	5.50569e-25
LYST	0.795169	0.351	0.197	1.49237e-29	5.76143e-25
NAV2	1.34631	0.189	0.083	1.72913e-29	6.67547e-25
BAX	0.737384	0.386	0.226	2.18195e-29	8.42363e-25
TMOD3	0.65107	0.514	0.347	2.26755e-29	8.75412e-25
SIK3	0.561709	0.525	0.338	2.50002e-29	9.65157e-25
IGF2	-1.62105	0.115	0.259	2.63102e-29	1.01573e-24
RHOBTB3	0.643848	0.577	0.41	2.9676e-29	1.14567e-24
CLEC2B	0.88486	0.434	0.272	3.4029e-29	1.31372e-24
CAPZB	0.43727	0.829	0.7	3.50826e-29	1.3544e-24
RNF145	0.618873	0.413	0.249	3.70564e-29	1.4306e-24
BACH1	0.757601	0.379	0.224	3.77421e-29	1.45707e-24
TMTC2	-1.09597	0.339	0.476	4.70099e-29	1.81486e-24
FAIM2	-1.09652	0.26	0.402	5.29437e-29	2.04394e-24
PMP22	0.454304	0.787	0.657	5.86117e-29	2.26276e-24
PDE1C	0.839994	0.251	0.124	6.25515e-29	2.41486e-24
DMD	0.59634	0.546	0.37	6.90277e-29	2.66488e-24
ISG15	0.917177	0.272	0.141	7.76541e-29	2.99791e-24
IGFBP3	-0.762266	0.449	0.598	9.03824e-29	3.4893e-24
MYH9	0.621795	0.641	0.486	9.05652e-29	3.49636e-24
TMEM98	0.619918	0.506	0.336	1.42255e-28	5.49189e-24
TRPS1	0.742123	0.335	0.185	1.93912e-28	7.48617e-24
TJP1	0.581297	0.543	0.372	2.72114e-28	1.05052e-23
TNFAIP3	0.708519	0.604	0.451	3.03409e-28	1.17134e-23
TMEM50A	0.528178	0.675	0.517	3.15896e-28	1.21955e-23
TRAK1	0.818658	0.301	0.162	3.6436e-28	1.40665e-23
C2	0.562017	0.607	0.432	3.69831e-28	1.42777e-23
CD82	-0.625471	0.518	0.632	4.25441e-28	1.64246e-23
AKR1C1	-1.41814	0.141	0.286	4.5086e-28	1.74059e-23
SMAP1	0.649005	0.356	0.203	4.72649e-28	1.82471e-23
FSTL1	0.604546	0.649	0.509	5.14389e-28	1.98585e-23
MAP1B	-2.17071	0.051	0.175	5.29782e-28	2.04528e-23
DRAM1	0.703892	0.417	0.26	5.66986e-28	2.18891e-23
LINC01436	0.790035	0.302	0.165	5.76058e-28	2.22393e-23
DLEU2	0.76904	0.243	0.119	5.87901e-28	2.26965e-23
USP32	0.869256	0.236	0.115	6.39747e-28	2.46981e-23
BMPR2	0.59378	0.496	0.323	6.62548e-28	2.55783e-23
MRC2	0.877903	0.264	0.135	6.62995e-28	2.55956e-23
PAPPA	0.998141	0.205	0.095	7.45366e-28	2.87756e-23
LINC02940	0.846866	0.221	0.104	7.80799e-28	3.01435e-23
DDAH2	-0.768839	0.431	0.556	1.19149e-27	4.59985e-23
FTX	0.457758	0.605	0.424	1.2186e-27	4.70452e-23
CENPW	-2.1217	0.04	0.159	1.50136e-27	5.79613e-23
IL3RA	0.909523	0.204	0.094	1.81313e-27	6.99976e-23
GSTM5	-1.14254	0.234	0.374	1.92656e-27	7.43767e-23
PPIC	0.612094	0.434	0.271	3.52677e-27	1.36154e-22
VASN	0.697931	0.319	0.177	3.65064e-27	1.40937e-22
VAT1L	1.01279	0.247	0.126	3.6838e-27	1.42217e-22
MDK	0.56139	0.57	0.393	3.99289e-27	1.5415e-22
PHLDB3	1.06982	0.196	0.09	4.19313e-27	1.6188e-22
LINC00513	1.00186	0.197	0.09	4.34952e-27	1.67918e-22
CARHSP1	0.58029	0.522	0.344	4.58762e-27	1.7711e-22
STXBP5	0.630731	0.428	0.265	4.80121e-27	1.85356e-22
CD14	0.989022	0.183	0.081	5.35449e-27	2.06716e-22
CHRM3	-2.71076	0.019	0.124	6.70866e-27	2.58994e-22
EPHB6	-1.42052	0.123	0.262	6.80552e-27	2.62734e-22
CHP1	0.810858	0.264	0.138	7.4045e-27	2.85858e-22
POMP	0.619568	0.491	0.325	7.9608e-27	3.07335e-22
WWP1	-0.886519	0.397	0.51	1.11222e-26	4.29383e-22
PTPRM	0.365384	0.594	0.407	1.26729e-26	4.8925e-22
CD34	-2.32155	0.03	0.141	2.09614e-26	8.09234e-22
TRAF3	0.589548	0.329	0.186	2.13392e-26	8.23822e-22
KIAA0408	-1.68771	0.091	0.22	2.24578e-26	8.67006e-22
ENSG00000258631	-2.82344	0.024	0.13	2.47149e-26	9.54143e-22
GPX4	0.439516	0.799	0.67	2.48581e-26	9.59672e-22
SPRY1	0.634201	0.373	0.219	2.57576e-26	9.94396e-22
GPC1	1.01695	0.193	0.089	2.84742e-26	1.09928e-21
CD9	-0.978824	0.276	0.419	3.30589e-26	1.27627e-21
RBMS1	0.520486	0.611	0.446	3.79459e-26	1.46494e-21
SRA1	0.800574	0.275	0.146	4.88765e-26	1.88693e-21
MIR23AHG	0.762743	0.369	0.225	5.36519e-26	2.07129e-21
ZSWIM6	0.572927	0.512	0.339	5.6182e-26	2.16896e-21
IGF2R	0.763948	0.297	0.164	6.78165e-26	2.61812e-21
LPP	0.405015	0.879	0.769	7.11675e-26	2.74749e-21
PSMA1	0.510768	0.595	0.425	7.63591e-26	2.94792e-21
SGIP1	0.806393	0.211	0.1	9.94837e-26	3.84067e-21
CCPG1	0.497175	0.583	0.41	1.00532e-25	3.88115e-21
KCTD12	0.763005	0.303	0.169	1.00984e-25	3.89858e-21
AR	-1.94817	0.053	0.172	1.05271e-25	4.06408e-21
COL5A1	0.859434	0.351	0.211	1.24662e-25	4.81271e-21
PTGER3	-1.86249	0.064	0.185	1.41687e-25	5.46996e-21
TMEM150C	0.855584	0.215	0.105	1.50059e-25	5.79316e-21
OAF	0.699052	0.342	0.201	1.51711e-25	5.85697e-21
PDLIM2	0.678373	0.391	0.242	1.85319e-25	7.15443e-21
TOM1	0.797326	0.347	0.205	1.91595e-25	7.39672e-21
THBS2	-2.28935	0.042	0.154	2.20522e-25	8.51348e-21
ADAM9	0.692548	0.322	0.184	2.24189e-25	8.65503e-21
PTPRT	-2.23166	0.047	0.161	2.32386e-25	8.97148e-21
RNASE4	-0.627252	0.478	0.597	2.63905e-25	1.01883e-20
DPP7	0.573104	0.49	0.327	2.64956e-25	1.02289e-20
HDAC4	0.778953	0.266	0.141	2.86484e-25	1.106e-20
FMN1	-2.73912	0.02	0.121	3.92211e-25	1.51417e-20
FRMD6	0.66594	0.285	0.156	4.42215e-25	1.70721e-20
NFASC	0.710207	0.423	0.276	4.44609e-25	1.71646e-20
SEMA6D	0.97659	0.188	0.087	4.5241e-25	1.74657e-20
IGFBP6	0.40195	0.589	0.413	6.85939e-25	2.64813e-20
RUNX1T1	0.595916	0.434	0.275	7.99672e-25	3.08721e-20
ANGPT1	-1.53947	0.148	0.277	8.07182e-25	3.11621e-20
ABCC9	-1.80728	0.031	0.139	8.99579e-25	3.47291e-20
MAN1C1	0.740397	0.245	0.126	1.06738e-24	4.12073e-20
HSD11B2	-2.37635	0.022	0.123	1.2243e-24	4.72655e-20
PHLDA1	0.418041	0.643	0.477	1.27275e-24	4.91357e-20
LGMN	0.78085	0.265	0.142	1.50562e-24	5.81259e-20
SERPINA3	-1.34274	0.19	0.324	1.59393e-24	6.15353e-20
RBMS3-AS2	0.698824	0.282	0.154	1.62737e-24	6.28261e-20
SERPINH1	0.666366	0.561	0.428	1.70633e-24	6.58744e-20
NR4A1	-1.26731	0.319	0.433	2.65986e-24	1.02686e-19
SGCE	0.597491	0.561	0.404	3.29463e-24	1.27192e-19
PRNP	0.427561	0.732	0.583	3.91409e-24	1.51107e-19
RHOC	0.469893	0.62	0.461	4.33048e-24	1.67183e-19
ATOSA	0.842507	0.289	0.164	4.83661e-24	1.86722e-19
BMP4	0.613829	0.346	0.205	5.14317e-24	1.98557e-19
RIPK2-DT	0.601241	0.385	0.236	5.54552e-24	2.1409e-19
CTNND1	0.661822	0.369	0.224	5.77059e-24	2.2278e-19
JDP2	0.702754	0.443	0.294	8.50588e-24	3.28378e-19
RDH10	0.938227	0.228	0.118	9.41373e-24	3.63427e-19
IL4R	0.530917	0.365	0.219	9.80626e-24	3.7858e-19
SMOC2	-1.39834	0.097	0.223	1.06769e-23	4.12191e-19
OSR2	-1.97073	0.031	0.134	1.07913e-23	4.16608e-19
EXOC2	0.744057	0.246	0.13	1.11663e-23	4.31088e-19
FANCC	0.665231	0.242	0.126	1.53283e-23	5.91766e-19
SH3BP5	-1.40193	0.169	0.292	1.55824e-23	6.01576e-19
NCALD	-1.64414	0.075	0.193	1.57934e-23	6.09718e-19
CTTNBP2NL	0.710613	0.292	0.166	1.97972e-23	7.64289e-19
CCN4	0.937457	0.207	0.105	2.08133e-23	8.03517e-19
ANGPTL1	-0.811098	0.329	0.465	2.15769e-23	8.32996e-19
CNST	0.717766	0.336	0.201	2.28945e-23	8.83863e-19
EFEMP2	0.503513	0.62	0.464	2.3011e-23	8.88361e-19
TGFB1	0.794358	0.286	0.158	2.84019e-23	1.09648e-18
LBH	0.80911	0.287	0.163	3.18493e-23	1.22957e-18
PTK7	0.827016	0.265	0.146	3.50413e-23	1.35281e-18
CRYAB	-0.861598	0.324	0.453	3.64552e-23	1.40739e-18
CASC15	0.464324	0.454	0.293	4.25465e-23	1.64255e-18
EVL	0.608686	0.343	0.206	5.78236e-23	2.23234e-18
TP53I3	0.738821	0.222	0.114	6.28945e-23	2.42811e-18
APOL1	0.696628	0.311	0.181	8.06188e-23	3.11237e-18
ZEB1	0.441592	0.412	0.261	8.53741e-23	3.29595e-18
PTGER4	0.769676	0.246	0.132	9.65076e-23	3.72577e-18
LATS2	0.776583	0.256	0.139	9.76348e-23	3.76929e-18
ID2	-0.95616	0.405	0.519	1.02409e-22	3.95361e-18
ATOX1	0.521459	0.544	0.388	1.25532e-22	4.84629e-18
CES1	-1.86497	0.064	0.174	1.30051e-22	5.02076e-18
ASB13	-1.19356	0.183	0.307	1.323e-22	5.10756e-18
POLR1H	0.757755	0.24	0.127	1.33032e-22	5.13585e-18
ELL	0.759848	0.276	0.155	1.40225e-22	5.41354e-18
SFRP2	-1.48083	0.075	0.19	1.40812e-22	5.43617e-18
ENSG00000286523	-1.92561	0.052	0.158	1.50022e-22	5.79176e-18
NEO1	0.596146	0.311	0.181	1.52202e-22	5.87591e-18
ACTN4	0.527075	0.516	0.349	1.96159e-22	7.57293e-18
SSR4	0.382245	0.736	0.595	1.99322e-22	7.69502e-18
WLS	0.565228	0.474	0.325	2.70746e-22	1.04524e-17
COL6A3	0.425379	0.796	0.67	2.84098e-22	1.09679e-17
SERPINB6	0.540626	0.472	0.317	3.09531e-22	1.19498e-17
PLXDC1	-1.15724	0.158	0.284	3.65846e-22	1.41238e-17
IQCG	0.775341	0.241	0.131	3.99858e-22	1.54369e-17
SORCS1	-1.41913	0.108	0.228	4.04597e-22	1.56199e-17
GCSH	0.616779	0.346	0.213	4.66719e-22	1.80182e-17
ANG	-1.16827	0.146	0.27	4.8552e-22	1.8744e-17
CSRNP3	-1.56809	0.087	0.202	4.89283e-22	1.88893e-17
CRY1	0.681026	0.402	0.261	4.9071e-22	1.89444e-17
FKBP11	0.753267	0.246	0.134	5.2612e-22	2.03114e-17
PON2	0.614105	0.277	0.155	5.57758e-22	2.15328e-17
LAMC1	0.518532	0.573	0.43	5.72829e-22	2.21146e-17
MAGI2	0.54438	0.459	0.308	6.6284e-22	2.55896e-17
ENSG00000230333	0.844082	0.275	0.159	6.77569e-22	2.61582e-17
ACVRL1	0.65189	0.31	0.183	6.90797e-22	2.66689e-17
GINM1	0.479275	0.528	0.371	7.04709e-22	2.7206e-17
TMEM165	0.44258	0.545	0.378	8.47708e-22	3.27266e-17
PDE3A	-1.37772	0.078	0.193	9.00304e-22	3.47571e-17
LSP1	-1.99948	0.052	0.154	9.18783e-22	3.54705e-17
RAP1B	0.472199	0.637	0.492	9.7104e-22	3.7488e-17
MXD4	0.627875	0.331	0.2	1.13936e-21	4.3986e-17
SYNDIG1	0.612871	0.336	0.205	1.18319e-21	4.56781e-17
FGF14	-1.12649	0.178	0.308	1.20867e-21	4.6662e-17
MMP14	0.807341	0.302	0.182	1.20928e-21	4.66856e-17
DNPH1	0.527543	0.44	0.285	1.21896e-21	4.7059e-17
CRISPLD2	0.408459	0.719	0.556	1.30135e-21	5.024e-17
AKAP13	0.450998	0.633	0.486	1.44414e-21	5.57524e-17
RASL11A	0.566285	0.486	0.334	1.49233e-21	5.7613e-17
RC3H1	0.555328	0.337	0.205	1.62051e-21	6.25616e-17
IFI16	0.420541	0.671	0.518	1.63633e-21	6.31721e-17
NPAS3	0.575295	0.398	0.255	1.68398e-21	6.50117e-17
TANK	0.475758	0.489	0.333	1.89548e-21	7.31769e-17
THBS1-AS1	-1.86148	0.061	0.166	1.89704e-21	7.32371e-17
CMTM6	0.591123	0.41	0.271	2.49793e-21	9.64353e-17
YAF2	0.607329	0.332	0.202	2.804e-21	1.08251e-16
CRIM1	0.886317	0.307	0.187	2.93799e-21	1.13424e-16
SIPA1L1	0.819707	0.215	0.113	3.02828e-21	1.1691e-16
KITLG	0.542081	0.515	0.367	3.28555e-21	1.26842e-16
CBR1	0.653891	0.261	0.144	3.53492e-21	1.36469e-16
ENG	0.592882	0.402	0.264	3.91702e-21	1.5122e-16
MTHFD1L	0.620853	0.258	0.144	3.92787e-21	1.51639e-16
PLEKHA5	0.501044	0.544	0.393	3.93511e-21	1.51919e-16
EMP2	0.447463	0.667	0.515	4.11143e-21	1.58726e-16
NR2F2-AS1	-0.956966	0.262	0.391	4.24376e-21	1.63834e-16
ENAH	0.472793	0.507	0.35	4.56895e-21	1.76389e-16
EFHD2	0.766703	0.261	0.148	4.77534e-21	1.84357e-16
NXT1	0.6517	0.323	0.195	5.46211e-21	2.1087e-16
HEXA	0.617336	0.361	0.227	5.46292e-21	2.10901e-16
TMX3	0.660487	0.262	0.147	5.721e-21	2.20865e-16
TNIP2	0.791832	0.216	0.114	6.29537e-21	2.43039e-16
BAZ1A	0.512656	0.341	0.208	7.13272e-21	2.75366e-16
FRZB	0.572961	0.546	0.403	7.63045e-21	2.94581e-16
MLXIP	0.647734	0.323	0.195	8.21e-21	3.16955e-16
FDCSP	-2.15118	0.221	0.115	9.24324e-21	3.56845e-16
DDX3Y	-1.39373	0.102	0.214	9.2518e-21	3.57175e-16
CYBA	0.336383	0.721	0.586	1.09483e-20	4.22672e-16
INO80	0.610671	0.387	0.247	1.24367e-20	4.80132e-16
NF1	0.526986	0.446	0.305	1.83035e-20	7.06623e-16
SLCO2B1	0.380294	0.544	0.387	1.92102e-20	7.41629e-16
ABCA1	0.567582	0.5	0.353	2.1769e-20	8.40415e-16
LAMP2	0.488792	0.526	0.37	2.30993e-20	8.9177e-16
ALDH2	0.421588	0.665	0.534	2.74247e-20	1.05876e-15
PELI2	0.763917	0.284	0.169	2.82587e-20	1.09096e-15
ASXL2	0.787089	0.236	0.131	4.03833e-20	1.55904e-15
MLLT3	0.810627	0.227	0.125	4.10689e-20	1.58551e-15
RYBP	0.724326	0.227	0.122	4.1346e-20	1.5962e-15
NPB	-1.42119	0.113	0.224	4.20827e-20	1.62465e-15
GJA1	0.667916	0.291	0.173	4.53712e-20	1.7516e-15
MOSMO	0.673789	0.267	0.154	5.82211e-20	2.24769e-15
TXNDC12	0.595761	0.297	0.176	5.89256e-20	2.27488e-15
HIPK2	0.722567	0.255	0.147	6.1532e-20	2.3755e-15
EIF4G3	0.588611	0.402	0.268	6.82533e-20	2.63499e-15
ST3GAL1	0.667741	0.251	0.141	7.17532e-20	2.7701e-15
GSTM2	-1.15159	0.179	0.292	7.397e-20	2.85569e-15
LEPROT	0.388785	0.705	0.564	8.05122e-20	3.10826e-15
PDHB	0.588038	0.285	0.167	8.4986e-20	3.28097e-15
SVEP1	-0.877895	0.362	0.465	8.86816e-20	3.42364e-15
ERP44	0.449563	0.45	0.298	1.13873e-19	4.39618e-15
HLA-DQA1	-1.4149	0.103	0.212	1.15191e-19	4.44708e-15
GBP1	0.471328	0.39	0.253	1.19967e-19	4.63145e-15
MX2	0.609119	0.255	0.145	1.46166e-19	5.64288e-15
CREB5	-1.08981	0.15	0.268	1.77754e-19	6.86236e-15
ADGRE5	0.624069	0.318	0.196	1.8549e-19	7.16101e-15
HLA-DQB1	-1.61663	0.069	0.169	1.8961e-19	7.32009e-15
SH3D19	0.597817	0.461	0.321	1.93337e-19	7.46396e-15
MAML3	-1.22932	0.18	0.297	2.27894e-19	8.79808e-15
SLIT3	0.570338	0.594	0.46	2.37473e-19	9.16789e-15
TNFSF13	-1.59376	0.069	0.169	2.57499e-19	9.94099e-15
PTPRG	0.488306	0.511	0.363	2.69692e-19	1.04117e-14
CALU	0.47058	0.54	0.399	2.76739e-19	1.06838e-14
TENM3	-1.44262	0.109	0.218	2.89192e-19	1.11646e-14
TCEAL9	0.433412	0.528	0.374	3.40279e-19	1.31368e-14
JAZF1	0.552967	0.394	0.258	4.25626e-19	1.64317e-14
PSEN1	0.623272	0.226	0.125	5.39987e-19	2.08468e-14
PLTP	0.49994	0.579	0.436	5.81774e-19	2.24599e-14
FHIT	0.615411	0.288	0.171	5.92502e-19	2.28741e-14
FSIP1	-1.58576	0.096	0.199	6.12983e-19	2.36648e-14
SGCD	0.542003	0.341	0.213	6.13679e-19	2.36917e-14
LY6E	0.322467	0.74	0.6	6.32912e-19	2.44342e-14
YPEL2	0.580508	0.329	0.205	6.42708e-19	2.48124e-14
BIRC3	0.486733	0.545	0.403	6.52886e-19	2.52053e-14
CHST11	0.650695	0.372	0.243	6.69177e-19	2.58343e-14
AKR1B1	0.643661	0.339	0.218	6.89404e-19	2.66151e-14
LSM6	0.583542	0.328	0.203	7.01987e-19	2.71009e-14
RIN2	0.477853	0.517	0.367	7.37292e-19	2.84639e-14
CADM1	0.636787	0.273	0.162	7.73049e-19	2.98443e-14
TNIK	0.649326	0.231	0.128	8.01534e-19	3.0944e-14
TENM4	0.628198	0.322	0.201	8.07076e-19	3.1158e-14
USP53	-1.22207	0.196	0.307	8.07209e-19	3.11631e-14
AP1S2	-1.4033	0.097	0.201	8.12329e-19	3.13608e-14
TSPAN9	0.656992	0.231	0.13	8.2636e-19	3.19025e-14
ITGA5	0.640219	0.235	0.132	8.39656e-19	3.24158e-14
MFHAS1	0.714093	0.245	0.142	8.90944e-19	3.43958e-14
SRPK2	0.499832	0.401	0.262	9.61769e-19	3.71301e-14
PRXL2A	0.664053	0.264	0.154	9.73494e-19	3.75827e-14
PSMA3	0.490374	0.444	0.301	9.88239e-19	3.8152e-14
CHORDC1	0.613906	0.331	0.207	1.30759e-18	5.04808e-14
C17orf49	0.557706	0.339	0.214	1.3695e-18	5.28708e-14
LITAF	0.41357	0.68	0.531	1.38935e-18	5.36373e-14
PDE8A	0.555614	0.412	0.281	1.44401e-18	5.57474e-14
EMC7	0.454876	0.43	0.287	1.66161e-18	6.41483e-14
CXCL13	-0.573704	0.302	0.183	1.91213e-18	7.38195e-14
DCAF7	0.60239	0.256	0.147	1.92934e-18	7.44843e-14
TSTD1	-1.33945	0.102	0.206	1.97022e-18	7.60624e-14
WBP1L	0.55909	0.307	0.186	2.02113e-18	7.80278e-14
TSHZ2	-0.544936	0.411	0.527	2.38479e-18	9.20673e-14
PRKD1	0.575057	0.298	0.184	2.59592e-18	1.00218e-13
BCAS3	0.491897	0.33	0.205	2.85666e-18	1.10284e-13
CIBAR1	0.584419	0.347	0.224	3.08884e-18	1.19248e-13
LTBP2	0.454463	0.414	0.279	3.14335e-18	1.21352e-13
ECE1	0.501364	0.34	0.213	3.16676e-18	1.22256e-13
HSPA2	-1.05141	0.196	0.309	3.23368e-18	1.2484e-13
UBE2H	0.51227	0.453	0.317	3.2535e-18	1.25604e-13
OLFM1	0.594571	0.325	0.206	3.3506e-18	1.29353e-13
TAPBP	0.469706	0.496	0.359	3.48109e-18	1.34391e-13
TIMM8B	0.584475	0.285	0.171	3.53907e-18	1.36629e-13
GPNMB	-1.25301	0.086	0.189	4.23089e-18	1.63338e-13
FAM107B	-1.08107	0.148	0.256	4.96849e-18	1.91813e-13
MYO9B	0.631605	0.239	0.137	5.11337e-18	1.97407e-13
DESI2	0.503104	0.411	0.277	5.27054e-18	2.03474e-13
EIF4A1	0.291013	0.831	0.722	6.30937e-18	2.43579e-13
TXNL1	0.463605	0.441	0.302	6.71599e-18	2.59278e-13
CAPZA1	0.616999	0.326	0.206	7.40413e-18	2.85844e-13
CSPP1	0.55724	0.277	0.166	7.61149e-18	2.93849e-13
CD151	0.380653	0.683	0.564	8.58349e-18	3.31374e-13
CRIP2	0.425805	0.501	0.352	8.79994e-18	3.3973e-13
YWHAB	0.381637	0.678	0.556	8.92028e-18	3.44376e-13
SCPEP1	0.402289	0.506	0.357	9.81478e-18	3.78909e-13
TEX14	0.444292	0.312	0.195	9.93746e-18	3.83646e-13
MMP23B	-0.91269	0.268	0.372	1.14969e-17	4.43851e-13
PGRMC1	0.404547	0.617	0.48	1.1705e-17	4.51885e-13
TRA2A	0.453312	0.533	0.388	1.21167e-17	4.67776e-13
ADAMTSL1	0.464538	0.579	0.45	1.40988e-17	5.44297e-13
NRIP1	0.474337	0.465	0.332	1.46221e-17	5.64502e-13
DOCK1	0.471252	0.419	0.283	1.66033e-17	6.40985e-13
TMEM123	0.368373	0.663	0.523	1.72085e-17	6.64352e-13
TBC1D9	0.665227	0.25	0.147	1.7391e-17	6.71399e-13
NCK2	0.605054	0.238	0.136	1.74181e-17	6.72445e-13
ATXN1	0.44673	0.375	0.244	1.77525e-17	6.85354e-13
PPP1R2	0.502908	0.309	0.193	1.90762e-17	7.36455e-13
CNPY2	0.410756	0.525	0.374	2.41723e-17	9.33196e-13
NLGN4X	0.544483	0.321	0.203	2.56364e-17	9.89717e-13
SELENOS	0.379042	0.55	0.394	2.64281e-17	1.02028e-12
RIPK2	0.719544	0.269	0.165	2.66914e-17	1.03045e-12
GPX3	0.605597	0.494	0.369	2.78926e-17	1.07682e-12
ADAM10	0.522079	0.323	0.206	2.80119e-17	1.08143e-12
ARHGAP6	0.400775	0.415	0.279	2.86563e-17	1.10631e-12
FNIP1	0.480887	0.452	0.313	3.15552e-17	1.21822e-12
FCGRT	0.386951	0.674	0.54	3.28427e-17	1.26792e-12
SMURF1	0.469761	0.251	0.145	3.5741e-17	1.37982e-12
GET3	0.521181	0.332	0.212	4.59724e-17	1.77481e-12
HDAC9	-1.30938	0.109	0.21	5.03191e-17	1.94262e-12
TCF12	0.422799	0.609	0.487	5.10282e-17	1.96999e-12
HSPG2	0.630094	0.296	0.185	5.63884e-17	2.17693e-12
GFRA1	-0.759676	0.341	0.443	6.28046e-17	2.42463e-12
CHD9	0.377756	0.599	0.449	6.48776e-17	2.50467e-12
CLMN	0.613758	0.251	0.149	7.50896e-17	2.89891e-12
LPIN2	0.540029	0.304	0.189	7.57813e-17	2.92561e-12
TLN2	0.50664	0.328	0.211	7.61278e-17	2.93899e-12
MTMR2	0.647842	0.279	0.173	7.76875e-17	2.9992e-12
HSPH1	0.786473	0.401	0.277	7.77236e-17	3.0006e-12
ATG7	0.457145	0.363	0.238	8.07688e-17	3.11816e-12
PSME2	0.317245	0.699	0.565	8.25161e-17	3.18562e-12
PRKN	0.522807	0.349	0.226	9.90472e-17	3.82382e-12
MXRA8	0.469694	0.55	0.428	1.0136e-16	3.91311e-12
PHLDA3	0.54907	0.378	0.255	1.123e-16	4.33544e-12
ISOC2	0.587281	0.277	0.17	1.41827e-16	5.47536e-12
DCP1A	0.592924	0.291	0.183	1.64114e-16	6.33579e-12
PSMA5	0.509672	0.32	0.202	1.6737e-16	6.4615e-12
ITGAE	0.598681	0.265	0.16	1.73751e-16	6.70781e-12
GSE1	0.637832	0.26	0.158	1.81062e-16	6.99007e-12
DLG1	0.432935	0.378	0.253	2.09713e-16	8.09619e-12
COL12A1	0.474578	0.596	0.478	2.1493e-16	8.2976e-12
VKORC1	0.399485	0.593	0.455	2.38818e-16	9.2198e-12
SVIL	0.586567	0.34	0.227	2.78381e-16	1.07472e-11
PDIA6	0.363731	0.661	0.543	3.23603e-16	1.2493e-11
FEZ2	0.544021	0.29	0.18	3.25676e-16	1.2573e-11
PHC2	0.553796	0.392	0.274	3.57325e-16	1.37949e-11
ISCU	0.322115	0.721	0.587	3.63057e-16	1.40162e-11
HACD3	0.481505	0.341	0.223	4.39745e-16	1.69768e-11
ENSG00000224228	-0.806288	0.191	0.303	4.484e-16	1.73109e-11
TEX264	0.518667	0.307	0.195	4.63428e-16	1.78911e-11
TXN	0.286511	0.698	0.557	4.90157e-16	1.8923e-11
POLD4	0.470403	0.316	0.201	5.01814e-16	1.9373e-11
CLMP	0.391273	0.627	0.494	5.14958e-16	1.98805e-11
MPRIP	0.577618	0.292	0.185	5.20835e-16	2.01073e-11
RIGI	0.604817	0.316	0.206	5.31851e-16	2.05327e-11
ASCC3	0.512595	0.344	0.23	5.48263e-16	2.11663e-11
TNRC6B	0.316484	0.552	0.401	6.34361e-16	2.44902e-11
COMMD3	0.529934	0.251	0.151	6.64703e-16	2.56615e-11
CACNA1C	0.409553	0.508	0.384	6.81669e-16	2.63165e-11
STX8	0.464581	0.373	0.25	9.13102e-16	3.52512e-11
ATP6V0B	0.377256	0.402	0.273	9.43665e-16	3.64311e-11
NSMCE1	0.509887	0.318	0.208	1.21545e-15	4.69237e-11
RNF213	0.398938	0.43	0.3	1.24954e-15	4.82397e-11
ST3GAL4	0.506406	0.34	0.223	1.32793e-15	5.12662e-11
ATP5IF1	0.338842	0.551	0.404	1.38324e-15	5.34015e-11
PSMA4	0.388624	0.482	0.349	1.60145e-15	6.18255e-11
ADI1	0.4141	0.429	0.302	1.76779e-15	6.82475e-11
ZNF609	0.530281	0.292	0.185	1.93721e-15	7.47878e-11
MRPL51	0.377639	0.561	0.425	2.03401e-15	7.8525e-11
FAM3C	0.43601	0.5	0.365	2.2098e-15	8.53117e-11
PIH1D1	0.485661	0.391	0.27	2.49627e-15	9.63709e-11
PHF11	0.564958	0.279	0.176	2.84084e-15	1.09674e-10
TMEM30A	0.468866	0.429	0.308	3.63656e-15	1.40393e-10
HIVEP3	0.465563	0.403	0.282	3.85762e-15	1.48927e-10
ATP1B3	0.379454	0.322	0.208	4.51271e-15	1.74218e-10
MACROH2A1	0.503284	0.438	0.319	4.59439e-15	1.77371e-10
BABAM2	0.415898	0.36	0.24	4.86469e-15	1.87806e-10
GCC2	0.378036	0.464	0.329	5.03843e-15	1.94514e-10
MBD5	0.40451	0.501	0.373	5.2114e-15	2.01191e-10
FKBP9	0.548247	0.268	0.166	5.22752e-15	2.01814e-10
NRXN3	0.178077	0.391	0.265	5.76327e-15	2.22497e-10
SLC2A3	0.366945	0.631	0.488	5.87389e-15	2.26768e-10
CHMP5	0.425926	0.43	0.305	8.04835e-15	3.10714e-10
GSTO1	0.443059	0.461	0.335	8.81036e-15	3.40133e-10
FNDC3B	0.338502	0.699	0.574	8.84794e-15	3.41583e-10
SERPINB9	-0.600726	0.293	0.4	9.34539e-15	3.60788e-10
SLC25A37	0.543451	0.308	0.204	9.8757e-15	3.81261e-10
ERLEC1	0.422481	0.449	0.326	1.1538e-14	4.45436e-10
C14orf119	0.50293	0.28	0.178	1.29593e-14	5.00306e-10
ARID1B	0.313922	0.492	0.357	1.33663e-14	5.16018e-10
ASB3	0.536757	0.282	0.179	1.39943e-14	5.40265e-10
RNF115	0.395172	0.375	0.255	1.41079e-14	5.4465e-10
FLYWCH2	0.496975	0.291	0.186	1.44873e-14	5.59296e-10
IRF9	0.414139	0.456	0.327	1.63618e-14	6.31665e-10
GNA12	0.490523	0.32	0.212	1.64899e-14	6.36607e-10
NDUFA6	0.41363	0.432	0.302	1.65396e-14	6.38528e-10
BUD31	0.481642	0.356	0.243	1.67381e-14	6.46189e-10
TMEM87A	0.401763	0.46	0.33	1.97903e-14	7.64026e-10
SOX4	0.279147	0.487	0.35	2.14056e-14	8.26386e-10
USP9X	0.458559	0.305	0.2	2.49591e-14	9.63573e-10
KDM6A	0.449801	0.29	0.185	2.54933e-14	9.84195e-10
TMEM205	0.391607	0.516	0.385	2.57642e-14	9.94653e-10
DAP	0.446103	0.34	0.225	2.77076e-14	1.06968e-09
ALKBH7	0.416879	0.434	0.308	2.8837e-14	1.11328e-09
DNAJB6	0.410548	0.432	0.302	2.94159e-14	1.13563e-09
HLA-F	0.399633	0.403	0.276	3.11577e-14	1.20288e-09
CCDC91	0.447461	0.356	0.242	3.78691e-14	1.46197e-09
RB1CC1	0.483041	0.434	0.315	3.82681e-14	1.47738e-09
PTK2	0.32245	0.516	0.382	3.93792e-14	1.52028e-09
ACSL3	0.459451	0.391	0.276	3.94568e-14	1.52327e-09
IP6K2	0.429891	0.395	0.276	3.96243e-14	1.52974e-09
POLR2L	0.363228	0.631	0.511	4.16681e-14	1.60864e-09
CHMP2A	0.358008	0.469	0.336	4.82296e-14	1.86195e-09
LRP1	0.34733	0.575	0.447	5.0471e-14	1.94848e-09
SDF2L1	0.549401	0.294	0.191	5.547e-14	2.14147e-09
SYPL1	0.389788	0.533	0.406	6.00414e-14	2.31796e-09
IFI6	0.375243	0.361	0.246	6.35931e-14	2.45507e-09
RAPH1	0.438584	0.304	0.198	6.66774e-14	2.57415e-09
LUZP1	0.468981	0.307	0.202	6.90748e-14	2.6667e-09
CREB1	0.415549	0.35	0.235	7.15402e-14	2.76188e-09
DECR1	0.36931	0.441	0.316	7.18949e-14	2.77557e-09
EXOC4	0.36567	0.494	0.363	7.26014e-14	2.80285e-09
NAALADL2	0.359795	0.578	0.461	8.28567e-14	3.19877e-09
NFAT5	0.380551	0.476	0.352	8.44423e-14	3.25998e-09
MAMDC2	0.706504	0.312	0.212	9.64846e-14	3.72488e-09
ATP2A2	0.534207	0.366	0.258	1.06507e-13	4.1118e-09
MAF	0.514472	0.327	0.222	1.20819e-13	4.66432e-09
SLC39A7	0.491942	0.327	0.221	1.24303e-13	4.79884e-09
ACTR3	0.406988	0.406	0.292	1.28777e-13	4.97155e-09
SNF8	0.456189	0.334	0.225	1.48193e-13	5.72113e-09
GNG11	0.496722	0.448	0.326	1.60917e-13	6.21236e-09
PLIN2	0.458894	0.351	0.239	1.6146e-13	6.23334e-09
JPX	0.407668	0.405	0.284	1.67115e-13	6.45165e-09
FERMT2	0.350946	0.499	0.371	1.84695e-13	7.13032e-09
MACF1	0.31923	0.655	0.547	1.88757e-13	7.28715e-09
NOP10	0.415504	0.366	0.253	2.27925e-13	8.79926e-09
ARPC2	0.343628	0.578	0.449	2.34054e-13	9.0359e-09
MICOS13	0.355404	0.448	0.322	2.43691e-13	9.40792e-09
ELOVL5	0.440141	0.362	0.252	2.54145e-13	9.81152e-09
PSMD7	0.426874	0.361	0.248	2.57417e-13	9.93786e-09
TAX1BP1	0.401496	0.538	0.412	2.69217e-13	1.03934e-08
PAXX	0.437322	0.348	0.237	2.91893e-13	1.12688e-08
ETF1	0.501788	0.296	0.195	3.13112e-13	1.2088e-08
CSF1	0.330357	0.594	0.473	3.13536e-13	1.21044e-08
DDT	0.414521	0.384	0.273	3.45641e-13	1.33438e-08
PSMA2	0.319886	0.55	0.414	3.82918e-13	1.47829e-08
SSNA1	0.365916	0.34	0.227	3.86004e-13	1.49021e-08
AURKAIP1	0.392499	0.445	0.322	4.37853e-13	1.69038e-08
MPG	0.394069	0.396	0.28	4.38675e-13	1.69355e-08
CLIP1	0.413644	0.3	0.197	4.49716e-13	1.73617e-08
STRAP	0.389804	0.399	0.28	4.91381e-13	1.89703e-08
NDUFB5	0.426774	0.384	0.268	5.35156e-13	2.06602e-08
FKBP10	0.369992	0.473	0.35	6.34247e-13	2.44857e-08
TMEM35B	0.312818	0.652	0.529	6.34826e-13	2.45081e-08
ATRAID	0.303263	0.675	0.555	6.80099e-13	2.62559e-08
ZFAND3	0.381504	0.53	0.408	7.47913e-13	2.88739e-08
DDR2	0.354017	0.599	0.474	7.76261e-13	2.99683e-08
TMCO1	0.329163	0.443	0.316	7.95208e-13	3.06998e-08
PTTG1IP	0.320898	0.541	0.411	8.16522e-13	3.15226e-08
SP100	0.324159	0.485	0.358	8.17442e-13	3.15582e-08
AGO3	0.38388	0.359	0.249	9.66819e-13	3.7325e-08
MOXD1	0.379927	0.458	0.339	1.00425e-12	3.87702e-08
DYNLL1	0.270689	0.771	0.67	1.00539e-12	3.88139e-08
SMG1	0.45129	0.296	0.195	1.03475e-12	3.99477e-08
TNXB	0.482884	0.473	0.366	1.21269e-12	4.68171e-08
EIF5	0.327381	0.547	0.426	1.25731e-12	4.85396e-08
CHURC1	0.377762	0.51	0.387	1.29379e-12	4.99482e-08
TBC1D2B	0.442479	0.305	0.203	1.30421e-12	5.03505e-08
PHF14	0.317312	0.505	0.38	1.32074e-12	5.09883e-08
LIFR	0.284818	0.658	0.546	1.32159e-12	5.10215e-08
GNS	0.443395	0.315	0.214	1.35633e-12	5.23626e-08
MICALL2	0.378165	0.46	0.341	1.41604e-12	5.46678e-08
SESTD1	0.400871	0.341	0.235	1.63902e-12	6.32758e-08
VAMP5	0.395946	0.56	0.443	1.70393e-12	6.57819e-08
DLL1	0.321111	0.366	0.257	2.08185e-12	8.03719e-08
LAYN	0.388849	0.315	0.213	2.09594e-12	8.09158e-08
CCNY	0.39323	0.392	0.282	2.31616e-12	8.94176e-08
TMEM208	0.355504	0.334	0.226	2.37997e-12	9.1881e-08
RGS10	0.381358	0.391	0.278	2.38052e-12	9.19023e-08
BEX3	0.327246	0.682	0.563	2.40304e-12	9.27718e-08
SH3BGRL3	0.328876	0.58	0.455	2.42595e-12	9.36564e-08
RGS16	0.393888	0.352	0.25	2.48787e-12	9.60469e-08
AKAP11	0.395953	0.315	0.215	2.93244e-12	1.1321e-07
CFLAR	0.329742	0.446	0.33	3.09114e-12	1.19336e-07
PDE4B	0.360185	0.353	0.246	3.28141e-12	1.26682e-07
UBE2V1	0.403052	0.423	0.313	3.41619e-12	1.31885e-07
NR2F1-AS1	0.396877	0.34	0.235	3.49728e-12	1.35016e-07
CLN5	0.377996	0.321	0.216	3.59578e-12	1.38819e-07
IFNAR1	0.415706	0.43	0.322	3.61854e-12	1.39697e-07
GLT8D2	0.37274	0.403	0.289	4.1431e-12	1.59949e-07
C19orf53	0.325556	0.584	0.465	4.80401e-12	1.85463e-07
TIMM13	0.37787	0.378	0.267	5.11501e-12	1.9747e-07
SYAP1	0.42082	0.301	0.2	5.51464e-12	2.12898e-07
SUMO1	0.345029	0.508	0.388	5.76984e-12	2.22751e-07
FBXO21	0.396749	0.373	0.267	5.96712e-12	2.30367e-07
NDUFS6	0.335453	0.451	0.327	6.14736e-12	2.37325e-07
PSMB8	0.323973	0.491	0.367	6.37351e-12	2.46056e-07
STRN3	0.385928	0.334	0.23	6.84962e-12	2.64436e-07
RELB	0.412812	0.443	0.33	6.91527e-12	2.66971e-07
DENND4A	0.388978	0.326	0.225	7.91703e-12	3.05645e-07
CLIC2	0.440399	0.382	0.277	8.49665e-12	3.28022e-07
ALDH9A1	0.323383	0.337	0.232	8.91147e-12	3.44036e-07
RNASEH2C	0.327177	0.412	0.296	9.66411e-12	3.73093e-07
WDFY3	0.286754	0.33	0.225	9.69411e-12	3.74251e-07
ARID4B	0.323351	0.641	0.527	1.04235e-11	4.02409e-07
AKT3	0.374353	0.515	0.398	1.13119e-11	4.36709e-07
SUB1	0.318468	0.596	0.475	1.1702e-11	4.51766e-07
TNFRSF1A	0.286257	0.566	0.444	1.17222e-11	4.52547e-07
NUCB1	0.285435	0.626	0.503	1.18192e-11	4.56291e-07
NAMPT	0.412612	0.716	0.608	1.25462e-11	4.84359e-07
RDX	0.352866	0.396	0.291	1.27024e-11	4.90389e-07
ELF2	0.367186	0.533	0.413	1.30835e-11	5.05101e-07
C5orf15	0.354989	0.383	0.274	1.38154e-11	5.33356e-07
ANKRD17	0.357567	0.403	0.291	1.38613e-11	5.35131e-07
BDH2	0.271803	0.418	0.301	1.72588e-11	6.66292e-07
MRPL41	0.334831	0.373	0.263	1.7855e-11	6.89311e-07
SNAI2	0.336717	0.375	0.268	2.00639e-11	7.74586e-07
BORCS7	0.379986	0.362	0.256	2.06771e-11	7.98258e-07
UBE2D3	0.305293	0.69	0.58	2.20523e-11	8.51351e-07
NDUFB10	0.300931	0.574	0.448	2.26291e-11	8.73617e-07
RAB1A	0.344675	0.492	0.378	2.38375e-11	9.20271e-07
ERP29	0.269345	0.588	0.459	2.50988e-11	9.68963e-07
BMPR1A	0.337167	0.334	0.231	2.57951e-11	9.95845e-07
ICAM1	0.28194	0.686	0.564	2.73819e-11	1.05711e-06
PSMB1	0.27619	0.699	0.595	2.83982e-11	1.09634e-06
PICALM	0.31662	0.426	0.317	2.84997e-11	1.10026e-06
SNRPN	0.328841	0.356	0.249	3.06313e-11	1.18255e-06
DDX21	0.417183	0.362	0.259	3.13439e-11	1.21006e-06
VDAC1	0.35386	0.373	0.265	3.20786e-11	1.23843e-06
PAPLN	0.293642	0.376	0.265	3.35762e-11	1.29624e-06
ETHE1	0.31606	0.388	0.278	3.35815e-11	1.29645e-06
SLC24A3	0.468305	0.443	0.338	3.67111e-11	1.41727e-06
UQCR11	0.316279	0.64	0.525	3.73001e-11	1.44001e-06
OSTC	0.305914	0.569	0.454	3.83452e-11	1.48035e-06
EPN2	0.307728	0.35	0.243	4.22265e-11	1.63019e-06
SMG6	0.319028	0.358	0.256	5.30565e-11	2.0483e-06
ARL3	0.334536	0.374	0.268	6.8692e-11	2.65192e-06
CNOT2	0.407179	0.373	0.27	7.07951e-11	2.73311e-06
LINC01082	0.367343	0.378	0.273	7.33397e-11	2.83135e-06
EVA1B	0.384248	0.363	0.259	8.01726e-11	3.09515e-06
DNAJC15	0.363128	0.421	0.313	8.78273e-11	3.39066e-06
HIGD2A	0.304808	0.484	0.369	9.27826e-11	3.58197e-06
NBDY	0.338392	0.369	0.261	9.99628e-11	3.85916e-06
KLHL5	0.280724	0.356	0.253	1.12391e-10	4.33895e-06
CELF2	0.284188	0.617	0.499	1.21052e-10	4.67332e-06
ERBIN	0.32543	0.344	0.243	1.40259e-10	5.41485e-06
MKLN1	0.295247	0.527	0.407	1.41745e-10	5.47221e-06
CAPZA2	0.370944	0.483	0.372	1.56651e-10	6.04765e-06
NCOR2	0.346732	0.343	0.243	1.60276e-10	6.1876e-06
KLHL29	0.328314	0.397	0.296	1.71172e-10	6.60828e-06
SF3B6	0.31644	0.514	0.399	1.81458e-10	7.00538e-06
NDUFB2	0.291047	0.571	0.453	1.81633e-10	7.01214e-06
PDK4	0.194858	0.708	0.592	1.85439e-10	7.15906e-06
ASAH1	0.291608	0.447	0.334	1.95803e-10	7.55918e-06
STMP1	0.330424	0.341	0.24	2.00728e-10	7.74931e-06
SCAND1	0.291096	0.484	0.368	2.14244e-10	8.27111e-06
EVI5	0.336758	0.353	0.252	2.58365e-10	9.97445e-06
RABGAP1L	0.271982	0.42	0.311	2.60277e-10	1.00483e-05
PUM1	0.339535	0.422	0.316	2.61681e-10	1.01024e-05
VPS29	0.317689	0.426	0.316	2.6586e-10	1.02638e-05
DDX3X	0.254336	0.631	0.505	2.69851e-10	1.04179e-05
PSMA6	0.341024	0.467	0.362	2.69899e-10	1.04197e-05
ELOC	0.284408	0.569	0.449	2.71032e-10	1.04635e-05
OS9	0.265191	0.616	0.49	2.75072e-10	1.06194e-05
SSBP3	0.302029	0.426	0.319	2.85994e-10	1.10411e-05
ARIH1	0.346152	0.527	0.421	3.29839e-10	1.27338e-05
NDUFB11	0.287157	0.577	0.461	3.47843e-10	1.34288e-05
SEC11A	0.294153	0.666	0.558	3.52562e-10	1.3611e-05
PSMB5	0.291152	0.49	0.379	3.60799e-10	1.3929e-05
ATP6AP2	0.313955	0.621	0.503	3.69989e-10	1.42838e-05
AP2M1	0.327227	0.565	0.463	3.98571e-10	1.53872e-05
RCN2	0.315472	0.384	0.278	4.15848e-10	1.60542e-05
PPP1CC	0.284963	0.572	0.458	4.26101e-10	1.64501e-05
NFE2L2	0.292142	0.578	0.462	4.8717e-10	1.88077e-05
MYOF	0.325603	0.412	0.306	5.34288e-10	2.06267e-05
MYDGF	0.288491	0.602	0.486	5.34902e-10	2.06504e-05
CUTA	0.275815	0.593	0.478	5.48705e-10	2.11833e-05
UGGT2	0.339458	0.34	0.24	5.71233e-10	2.2053e-05
DNAJC1	0.269334	0.447	0.336	5.90212e-10	2.27857e-05
CRIP1	0.203134	0.693	0.564	6.09466e-10	2.35291e-05
SLC39A1	0.32904	0.504	0.397	6.09839e-10	2.35434e-05
RTF1	0.273572	0.509	0.392	6.46387e-10	2.49544e-05
DNAJC3	0.240947	0.516	0.402	6.83897e-10	2.64025e-05
MESD	0.299675	0.377	0.276	7.92273e-10	3.05865e-05
GOPC	0.296984	0.378	0.275	8.56691e-10	3.30734e-05
DDX24	0.242143	0.676	0.561	9.61939e-10	3.71366e-05
RND3	0.220131	0.617	0.508	9.97769e-10	3.85199e-05
GNG5	0.26298	0.619	0.509	1.0162e-09	3.92316e-05
SNX6	0.274137	0.491	0.376	1.24142e-09	4.79263e-05
REXO2	0.239677	0.496	0.377	1.32621e-09	5.11995e-05
RERE	0.273249	0.551	0.44	1.53652e-09	5.93188e-05
HEXB	0.314449	0.394	0.29	1.57775e-09	6.09107e-05
SDCBP	0.294049	0.49	0.381	1.62396e-09	6.26947e-05
RBX1	0.286113	0.501	0.392	1.6666e-09	6.43408e-05
SREK1	0.269232	0.377	0.275	2.33882e-09	9.02923e-05
RAP1A	0.334377	0.437	0.334	2.37719e-09	9.1774e-05
COMT	0.245335	0.491	0.38	2.39502e-09	9.24622e-05
B4GALT1	0.292981	0.434	0.33	3.13844e-09	0.000121163
C4orf3	0.224625	0.734	0.614	3.414e-09	0.000131801
KLF13	0.331979	0.448	0.344	3.51002e-09	0.000135508
ATP6V1F	0.269082	0.412	0.307	4.10585e-09	0.00015851
UBXN1	0.25345	0.648	0.533	4.40382e-09	0.000170014
DHX36	0.245438	0.439	0.332	4.70779e-09	0.000181749
RNF7	0.284073	0.467	0.361	4.76406e-09	0.000183921
RSRC2	0.300319	0.595	0.485	4.7784e-09	0.000184475
LAMTOR4	0.236058	0.603	0.486	4.832e-09	0.000186544
APLP2	0.218451	0.659	0.544	4.94717e-09	0.00019099
AKAP9	0.234343	0.539	0.423	6.74763e-09	0.000260499
PPP2CB	0.304421	0.483	0.379	7.47236e-09	0.000288478
LMAN1	0.259902	0.555	0.45	7.83851e-09	0.000302614
USP47	0.259486	0.442	0.339	8.39822e-09	0.000324222
CUX1	0.227924	0.452	0.349	9.46699e-09	0.000365483
BICC1	0.25545	0.599	0.493	9.51083e-09	0.000367175
ITFG1	0.257267	0.419	0.317	1.136e-08	0.000438564
EGFR	0.224501	0.538	0.431	1.13785e-08	0.000439277
VAPA	0.259956	0.608	0.502	1.19597e-08	0.000461717
SCP2	0.231623	0.44	0.334	1.21906e-08	0.000470629
PSMB9	0.23145	0.558	0.445	1.24701e-08	0.000481419
PSMB10	0.237959	0.4	0.295	1.33219e-08	0.000514304
PSMB2	0.241285	0.432	0.326	1.38683e-08	0.000535398
TUBB6	0.283172	0.449	0.348	1.46997e-08	0.000567497
PSMB7	0.190366	0.425	0.32	1.5835e-08	0.000611324
BCAP29	0.230964	0.385	0.285	1.58648e-08	0.000612475
TBC1D5	0.268354	0.437	0.336	1.59578e-08	0.000616067
TGFB1I1	0.259712	0.511	0.409	1.82062e-08	0.000702868
GNG10	0.237577	0.491	0.377	1.8578e-08	0.000717222
COX7B	0.288616	0.446	0.345	1.91013e-08	0.000737424
SPAG9	0.286421	0.49	0.384	2.25409e-08	0.000870214
PPFIBP1	0.193596	0.575	0.46	2.72298e-08	0.00105123
LAMTOR5	0.229739	0.48	0.365	3.34485e-08	0.00129131
TMEM219	0.222592	0.555	0.444	3.46331e-08	0.00133704
BAZ2B	0.219547	0.483	0.377	3.46338e-08	0.00133707
ENY2	0.22406	0.488	0.375	3.9234e-08	0.00151467
PGK1	0.236132	0.516	0.413	4.44443e-08	0.00171582
EIF3D	0.281908	0.496	0.394	6.73704e-08	0.0026009
LAMTOR1	0.255746	0.524	0.422	7.65124e-08	0.00295384
RAB5C	0.250914	0.467	0.365	7.77182e-08	0.00300039
FKBP1A	0.182536	0.633	0.53	1.14545e-07	0.00442213
CD59	0.222173	0.568	0.458	1.53639e-07	0.00593138
LSM7	0.208164	0.461	0.359	1.54277e-07	0.005956
RAB34	0.217804	0.544	0.442	1.80533e-07	0.00696965
GPHN	0.19232	0.49	0.389	2.09601e-07	0.00809185
ECH1	0.206314	0.489	0.386	2.30374e-07	0.00889381
MORF4L2	0.23512	0.624	0.519	2.45848e-07	0.00949119
ENO1	0.215455	0.648	0.546	2.56843e-07	0.00991568
PRDX2	0.190518	0.688	0.582	3.95471e-07	0.0152675
SSB	0.196695	0.478	0.374	4.01087e-07	0.0154844
PPP1CB	0.203208	0.638	0.532	4.85223e-07	0.0187325
RPS17	0.203862	0.742	0.641	1.17992e-06	0.0455521
ETV6	0.166115	0.48	0.378	1.25307e-06	0.0483762

## Sheet: PP_FDC
gene	avg_log2FC	pct.1	pct.2	p_val	p_val_adj	GALT FRC from PP derived from CD and CRC patients (Figures S5 and 7)
CR2	9.66364	0.601	0.005	<1E-300	<1E-300
CR1	8.26118	0.588	0.008	<1E-300	<1E-300
ENSG00000286780	7.38152	0.359	0.005	<1E-300	<1E-300
BCL2A1	7.21499	0.307	0.003	<1E-300	<1E-300
SERPINA5	8.21927	0.288	0.002	<1E-300	<1E-300
ENSG00000287923	8.59134	0.281	0.002	<1E-300	<1E-300
GABRG3	7.26039	0.268	0.002	<1E-300	<1E-300
CSTA	8.37186	0.281	0.003	3.352e-296	1.29407e-291
FCAMR	10.3124	0.19	0	3.19844e-293	1.23479e-288
SRGN	7.17962	0.556	0.025	1.92858e-283	7.44548e-279
PLEK	7.05542	0.294	0.005	3.09751e-276	1.19583e-271
TNFRSF9	6.59556	0.359	0.009	5.08444e-270	1.9629e-265
LTF	8.31014	0.294	0.005	1.42347e-266	5.49544e-262
RASEF	7.38156	0.229	0.002	4.05587e-263	1.56581e-258
CFP	7.9914	0.183	0.001	4.90885e-236	1.89511e-231
PRUNE2	5.83172	0.588	0.037	2.72128e-235	1.05058e-230
ENSG00000289320	9.98371	0.131	0	5.31813e-220	2.05312e-215
CST6	6.37397	0.163	0.001	8.93771e-217	3.45049e-212
ERICH3	6.93916	0.144	0.001	3.29529e-191	1.27218e-186
PLCB4	5.13568	0.621	0.055	6.38134e-185	2.46358e-180
TRABD2A	5.10898	0.314	0.012	9.77458e-173	3.77357e-168
NALF1	5.41705	0.386	0.02	6.12009e-172	2.36272e-167
FCER2	9.33093	0.118	0	1.37226e-169	5.29775e-165
ESRRG	5.0945	0.458	0.031	6.05205e-164	2.33645e-159
GUCY1A2	5.79849	0.235	0.006	1.46283e-163	5.64742e-159
NPPC	5.64178	0.373	0.021	1.08161e-158	4.17567e-154
ITPR2-AS1	6.39372	0.19	0.004	2.69444e-157	1.04022e-152
ADAM12	5.10183	0.399	0.024	1.82804e-156	7.05735e-152
HCK	5.86768	0.176	0.003	1.65461e-151	6.38777e-147
SOX8	5.8049	0.196	0.005	2.1662e-145	8.36283e-141
GJA4	4.93818	0.327	0.017	6.50502e-142	2.51133e-137
PCA3	5.48071	0.209	0.006	2.89691e-136	1.11838e-131
KCNB2	8.27651	0.105	0.001	1.26514e-133	4.88421e-129
DAPP1	5.00944	0.294	0.015	4.67385e-133	1.80438e-128
FRMPD1	5.38196	0.196	0.006	1.15811e-132	4.47102e-128
FDCSP	6.87569	0.712	0.119	1.20196e-127	4.64028e-123
MIA	6.05991	0.124	0.002	2.98922e-120	1.15402e-115
RAMP1	4.64715	0.444	0.042	1.41322e-119	5.45586e-115
SNAP91	4.38492	0.438	0.042	3.20766e-116	1.23835e-111
NGFR	4.67982	0.216	0.009	1.33815e-113	5.16607e-109
CACNA2D3	4.81445	0.673	0.118	3.04697e-111	1.17631e-106
CXCL13	4.72594	0.83	0.188	1.431e-109	5.52453e-105
SELE	6.65932	0.118	0.002	7.96299e-108	3.07419e-103
ITGB2	6.01338	0.137	0.003	2.42355e-107	9.35634e-103
KIRREL3	5.50937	0.196	0.008	5.69918e-107	2.20023e-102
CSF2RB	4.29584	0.379	0.034	6.49256e-106	2.50652e-101
LINC02613	6.18979	0.17	0.006	1.00623e-103	3.88465e-99
CSF2RA	5.58819	0.183	0.007	1.15092e-103	4.44325e-99
ARHGAP26	4.62883	0.765	0.181	3.43758e-98	1.32711e-93
ITGAM	5.01929	0.268	0.018	5.76251e-98	2.22467e-93
SLC1A2	4.84053	0.314	0.025	5.16308e-97	1.99326e-92
PCDHAC1	5.44867	0.137	0.004	2.59186e-94	1.00061e-89
TMEM163	4.00058	0.451	0.057	1.90786e-92	7.36548e-88
ICA1	4.88342	0.176	0.007	3.44697e-91	1.33074e-86
LINC02251	6.06813	0.118	0.003	6.89535e-91	2.66202e-86
SEZ6L2	4.62058	0.242	0.015	1.69831e-90	6.5565e-86
ADGRG2	4.14611	0.333	0.032	3.80607e-87	1.46937e-82
ALOX5	4.83716	0.196	0.01	5.0239e-87	1.93953e-82
SYNM	4.22679	0.379	0.042	7.77502e-87	3.00163e-82
NCEH1	3.7954	0.523	0.085	2.68834e-83	1.03786e-78
FYB1	4.37935	0.216	0.013	7.83225e-82	3.02372e-77
FAM163A	4.22678	0.281	0.023	5.29319e-81	2.04349e-76
NEBL	5.17571	0.137	0.005	7.2996e-81	2.81808e-76
IL2RG	5.3367	0.15	0.006	2.04197e-80	7.88323e-76
GCNT1	4.25754	0.281	0.024	1.35388e-79	5.2268e-75
RGS9	4.10412	0.51	0.089	1.45655e-78	5.62317e-74
LRTM1	5.39625	0.157	0.007	6.04036e-76	2.33194e-71
FCHO1	3.90982	0.196	0.012	6.7475e-75	2.60494e-70
ITGA6	4.26794	0.242	0.019	2.98209e-74	1.15127e-69
LAMB3	4.55562	0.183	0.011	1.50983e-71	5.82887e-67
HMCN1	3.60253	0.477	0.08	1.58196e-71	6.1073e-67
ITGB4	4.6671	0.183	0.011	2.84343e-71	1.09773e-66
DSC2	4.80463	0.229	0.018	1.48276e-70	5.72436e-66
TF	5.54933	0.105	0.003	1.28289e-69	4.95273e-65
EDN1	4.96532	0.124	0.005	1.61307e-69	6.22741e-65
AIF1	4.72797	0.105	0.003	1.81019e-69	6.9884e-65
TMEM178B	3.29903	0.634	0.15	3.43218e-69	1.32503e-64
MAGI1	3.74249	0.536	0.108	8.03059e-69	3.10029e-64
ABCA3	3.92084	0.288	0.03	1.8642e-68	7.19692e-64
NPHS1	3.3966	0.209	0.015	1.08524e-67	4.1897e-63
ARHGAP22	4.2165	0.261	0.025	1.10711e-67	4.27409e-63
STAT4	4.44615	0.15	0.008	1.79032e-67	6.91172e-63
NELL1	4.39986	0.235	0.021	4.72938e-65	1.82582e-60
S100A1	6.0973	0.118	0.005	6.28725e-65	2.42726e-60
RBM47	4.0931	0.301	0.035	1.35634e-64	5.23629e-60
ARHGAP26-AS1	4.38512	0.176	0.012	2.28503e-63	8.8216e-59
TSPAN15	3.93389	0.255	0.026	1.71224e-61	6.61026e-57
ENSG00000284977	4.47228	0.15	0.009	9.14174e-60	3.52926e-55
XKR4	3.37716	0.464	0.086	2.43782e-59	9.41145e-55
SYTL3	4.14546	0.19	0.015	3.0456e-58	1.17579e-53
NRXN1	4.7075	0.137	0.008	1.00309e-56	3.87252e-52
STRA6	4.00707	0.176	0.013	3.36285e-56	1.29826e-51
L1CAM	4.99355	0.105	0.004	5.48201e-54	2.11638e-49
COL4A4	3.23746	0.386	0.065	5.85476e-54	2.26029e-49
ENOX1	3.43255	0.575	0.157	9.21865e-54	3.55895e-49
LINC01122	4.67854	0.111	0.005	2.58447e-53	9.97761e-49
KIAA1217	3.08462	0.68	0.23	1.05678e-51	4.07979e-47
ANO9	3.57159	0.242	0.027	1.25997e-51	4.86423e-47
ALPK2	3.25434	0.418	0.084	6.68781e-50	2.5819e-45
MTSS1	2.91135	0.359	0.062	3.72638e-49	1.43861e-44
CFH	-2.45397	0.366	0.886	4.16775e-49	1.609e-44
ENSG00000291250	3.1462	0.268	0.035	6.5815e-49	2.54085e-44
CFAP221	4.55704	0.111	0.006	9.13402e-49	3.52628e-44
KCNMA1	4.21885	0.196	0.019	1.39954e-48	5.40305e-44
FBN2	3.48749	0.359	0.065	2.04297e-48	7.88708e-44
NCKAP5	3.23686	0.477	0.113	5.88128e-48	2.27053e-43
EFNB2	3.73579	0.288	0.042	1.10718e-47	4.27439e-43
PITPNC1	2.74968	0.582	0.163	1.34888e-47	5.20748e-43
FMNL2	3.1746	0.68	0.251	1.40776e-46	5.43479e-42
SYT1	3.44102	0.353	0.064	2.76147e-46	1.06609e-41
DSG2	3.89026	0.15	0.012	4.14584e-46	1.60054e-41
ABCC3	2.68386	0.595	0.179	1.25304e-45	4.83748e-41
MYO1B	3.07086	0.49	0.128	2.14914e-45	8.29697e-41
ANKRD29	2.58013	0.693	0.28	5.44604e-45	2.1025e-40
EZR	2.90469	0.569	0.173	5.45711e-45	2.10677e-40
NOL4	3.87449	0.157	0.014	1.17803e-43	4.54789e-39
TUBB2B	3.81016	0.183	0.019	3.0008e-43	1.15849e-38
DCN	-1.50341	0.601	0.986	3.31951e-43	1.28153e-38
ADAM19	3.91374	0.242	0.033	2.18029e-42	8.41722e-38
GNG2	2.76375	0.536	0.163	6.93899e-42	2.67887e-37
CR1L	3.2017	0.34	0.066	1.21833e-41	4.70349e-37
TMEM150C	3.20824	0.451	0.115	1.47422e-41	5.69139e-37
INPP4A	2.94955	0.523	0.151	2.06207e-41	7.96083e-37
IL21R	3.79248	0.124	0.009	2.34115e-40	9.03824e-36
CD55	2.89917	0.458	0.125	1.61106e-39	6.21967e-35
TIAM1	3.94252	0.124	0.009	2.21422e-39	8.54823e-35
ENSG00000285939	4.41093	0.137	0.012	3.13144e-39	1.20892e-34
GALNT14	4.27443	0.111	0.008	4.64478e-39	1.79316e-34
FBLN1	-2.33344	0.307	0.811	1.52311e-38	5.88011e-34
DSP	3.1554	0.359	0.078	1.60353e-38	6.19058e-34
ENSG00000258631	2.67313	0.438	0.108	1.82339e-38	7.03936e-34
PCOLCE2	3.16649	0.301	0.055	2.27431e-38	8.78019e-34
MGP	-1.77595	0.34	0.832	3.13955e-38	1.21205e-33
BMP2K	2.84541	0.641	0.259	3.42085e-38	1.32065e-33
MYO6	2.73735	0.536	0.178	7.4719e-38	2.8846e-33
SERPINE2	2.45584	0.837	0.533	1.52153e-37	5.87401e-33
SOX9	3.69505	0.163	0.018	2.60058e-37	1.00398e-32
CEROX1	3.60547	0.216	0.03	3.14493e-37	1.21413e-32
TOM1L1	2.5112	0.503	0.153	5.71975e-37	2.20817e-32
LAMC2	3.19338	0.235	0.036	1.23756e-36	4.77773e-32
ZFP36	-1.96055	0.634	0.936	1.4904e-36	5.75383e-32
CHST4	3.53381	0.118	0.009	1.92553e-36	7.4337e-32
GSAP	3.34059	0.209	0.029	2.36358e-36	9.12484e-32
EPHX2	3.29477	0.418	0.117	2.54498e-35	9.82515e-31
CEBPD	-1.60103	0.542	0.904	8.93462e-35	3.4493e-30
FAM3B	2.93995	0.163	0.019	1.02015e-34	3.9384e-30
HPCAL1	2.88	0.405	0.109	1.15085e-34	4.44297e-30
MACROD2	2.96985	0.301	0.059	1.25653e-34	4.85094e-30
NRG2	3.48508	0.294	0.059	4.78003e-34	1.84538e-29
ST20	3.06985	0.203	0.029	9.60884e-34	3.70959e-29
ADAM22	2.86084	0.359	0.085	3.43392e-33	1.3257e-28
CLU	3.24516	0.902	0.759	3.9671e-33	1.53154e-28
IL4I1	2.83946	0.418	0.119	4.41674e-33	1.70513e-28
MATN2	2.62126	0.588	0.232	4.4297e-33	1.71013e-28
CD14	2.92206	0.366	0.091	6.59722e-33	2.54692e-28
RABGAP1L	2.39238	0.686	0.32	1.32139e-32	5.10138e-28
LINC02934	2.7411	0.333	0.076	2.4981e-32	9.64418e-28
ZFP36L2	-1.46929	0.582	0.923	3.51388e-32	1.35657e-27
APOE	-2.11801	0.425	0.814	6.62275e-32	2.55678e-27
ATRNL1	3.67374	0.15	0.017	1.02785e-31	3.96812e-27
RAPGEF1	3.12777	0.405	0.115	1.16053e-31	4.48036e-27
IFITM3	-1.2027	0.68	0.954	1.31942e-31	5.09375e-27
FOS	-1.62705	0.863	0.97	1.46328e-31	5.64912e-27
GRIA3	3.05996	0.183	0.025	1.92628e-31	7.4366e-27
C7	-2.11446	0.268	0.758	1.97675e-31	7.63144e-27
ADH1B	-1.76745	0.34	0.823	2.80646e-31	1.08346e-26
C5AR1	3.73359	0.118	0.011	5.68564e-31	2.195e-26
LINC01622	3.59697	0.118	0.011	6.13446e-31	2.36827e-26
CHN1	2.42446	0.497	0.169	8.16284e-31	3.15135e-26
ENSG00000253108	3.03255	0.242	0.044	1.15742e-30	4.46832e-26
SMAD9	2.37607	0.392	0.108	2.64369e-30	1.02062e-25
OCA2	3.63199	0.15	0.018	5.86579e-30	2.26455e-25
FHL1	-1.70931	0.503	0.853	7.40278e-30	2.85792e-25
ENSG00000257060	2.67678	0.425	0.13	9.14373e-30	3.53003e-25
C11orf96	-2.03797	0.399	0.79	9.70034e-30	3.74491e-25
KALRN	2.46871	0.542	0.198	1.08522e-29	4.18962e-25
CDK14	2.1648	0.614	0.272	1.31488e-29	5.07623e-25
HIPK2	2.40254	0.464	0.157	2.24198e-29	8.6554e-25
KCNK13	2.9805	0.196	0.031	2.74443e-29	1.05952e-24
IGFBP4	-1.71077	0.399	0.8	3.1197e-29	1.20439e-24
S100A4	-1.61407	0.458	0.855	4.83192e-29	1.86541e-24
SRGAP1	2.13326	0.719	0.393	5.04385e-29	1.94723e-24
TNC	-2.19461	0.307	0.743	1.1841e-28	4.57135e-24
LINC02384	2.85869	0.235	0.044	1.34653e-28	5.1984e-24
SPIB	2.40585	0.451	0.152	5.23407e-28	2.02066e-23
STAR	3.36675	0.111	0.011	6.14829e-28	2.37361e-23
PKP2	2.36388	0.425	0.133	7.76451e-28	2.99757e-23
LINC00511	2.30244	0.17	0.024	1.21361e-27	4.68525e-23
CELSR1	3.23337	0.203	0.035	1.2606e-27	4.86666e-23
CAPG	2.93304	0.281	0.064	1.70656e-27	6.58834e-23
SCARB1	3.21761	0.196	0.033	2.05991e-27	7.95249e-23
LY96	2.38399	0.301	0.07	3.20344e-27	1.23672e-22
RASSF2	2.76451	0.203	0.035	3.269e-27	1.26203e-22
MMD	2.45433	0.392	0.118	5.54868e-27	2.14212e-22
COL14A1	-1.97166	0.294	0.725	6.56865e-27	2.53589e-22
LAMA3	2.17358	0.49	0.182	8.83214e-27	3.40973e-22
ZEB1	1.98069	0.608	0.276	1.06975e-26	4.12988e-22
COL6A3	-2.24708	0.314	0.696	1.32588e-26	5.11867e-22
ARHGEF3	2.77926	0.333	0.089	1.3301e-26	5.13497e-22
PTPRM	2.21864	0.719	0.428	1.34792e-26	5.20376e-22
IL17REL	3.10227	0.261	0.057	1.42766e-26	5.51163e-22
SLC22A23	3.53138	0.157	0.022	1.64756e-26	6.36056e-22
IGFBP5	-1.39384	0.444	0.874	1.83274e-26	7.07548e-22
SREBF2	2.69713	0.516	0.198	1.97853e-26	7.6383e-22
SOS1	2.16125	0.621	0.3	2.29321e-26	8.85316e-22
RBPMS-AS1	3.05406	0.19	0.032	2.78125e-26	1.07373e-21
VCAM1	1.87017	0.817	0.579	8.30907e-26	3.2078e-21
PDZRN3	-2.1938	0.144	0.625	9.23107e-26	3.56375e-21
NNMT	-1.25588	0.582	0.894	9.588e-26	3.70154e-21
SERPING1	-1.19718	0.588	0.883	1.19648e-25	4.61912e-21
GREM1	-2.28768	0.261	0.664	1.21639e-25	4.69601e-21
TLR1	2.58372	0.255	0.056	1.27295e-25	4.91435e-21
MFAP4	-1.01118	0.667	0.965	1.40361e-25	5.41876e-21
DUSP1	-1.38368	0.647	0.907	1.51792e-25	5.8601e-21
SQLE	2.95629	0.353	0.101	1.53257e-25	5.91663e-21
RAB11FIP1	3.26792	0.235	0.049	1.78278e-25	6.88259e-21
STK17B	2.80244	0.216	0.041	1.7982e-25	6.94214e-21
ART4	2.84721	0.203	0.038	2.23985e-25	8.64715e-21
CDH2	3.28972	0.15	0.021	3.23191e-25	1.24771e-20
SORL1	2.90826	0.222	0.044	3.24075e-25	1.25112e-20
HOPX	3.33846	0.137	0.018	3.24596e-25	1.25314e-20
CCL19	-1.67917	0.444	0.828	3.99584e-25	1.54263e-20
LINC01579	3.15121	0.157	0.023	4.45521e-25	1.71998e-20
RPL14	-0.849052	0.719	0.974	6.0805e-25	2.34744e-20
LRMDA	2.53925	0.556	0.239	6.78266e-25	2.61852e-20
SPARCL1	-1.51901	0.471	0.824	6.8045e-25	2.62694e-20
SIL1	2.17864	0.614	0.296	8.38766e-25	3.23814e-20
RARB	2.53714	0.216	0.042	2.28863e-24	8.83548e-20
RCAN2	-2.83331	0.085	0.527	4.78608e-24	1.84772e-19
NECTIN3-AS1	3.9243	0.157	0.025	8.49432e-24	3.27932e-19
NRCAM	2.89453	0.242	0.054	8.98626e-24	3.46924e-19
ACKR1	2.6024	0.19	0.034	1.2823e-23	4.95046e-19
RPS27	-0.743912	0.869	0.984	1.63406e-23	6.30845e-19
ITGA8	-2.4625	0.17	0.58	2.76671e-23	1.06811e-18
POGLUT1	2.09494	0.386	0.125	3.54972e-23	1.3704e-18
COL3A1	-1.78588	0.438	0.781	3.83408e-23	1.48018e-18
SV2B	2.68136	0.294	0.079	4.00728e-23	1.54705e-18
LGALS9	2.85557	0.235	0.053	4.36839e-23	1.68646e-18
MTCP1	4.01203	0.137	0.02	4.41892e-23	1.70597e-18
EFEMP1	-2.43626	0.176	0.577	4.54743e-23	1.75558e-18
LRRC8D	2.90566	0.124	0.016	4.59292e-23	1.77314e-18
SELENOP	-1.37128	0.425	0.809	5.04601e-23	1.94806e-18
A2M	-2.32393	0.163	0.585	5.32872e-23	2.05721e-18
THBS1	-2.43269	0.32	0.671	6.97144e-23	2.69139e-18
PHF21B	2.94167	0.196	0.038	1.07941e-22	4.16717e-18
CASK	1.98417	0.556	0.241	1.22868e-22	4.74345e-18
PPFIBP2	2.56024	0.333	0.101	1.26014e-22	4.86491e-18
TNFSF13B	-1.45003	0.301	0.73	1.3024e-22	5.02803e-18
IFITM1	-1.09053	0.49	0.863	1.4272e-22	5.50984e-18
SOD3	-1.34653	0.451	0.775	1.61553e-22	6.23691e-18
FAM78B	3.37085	0.157	0.026	2.17793e-22	8.40811e-18
TRAF3	2.44302	0.484	0.202	3.04588e-22	1.17589e-17
AKAP12	-1.16856	0.203	0.65	3.27202e-22	1.26319e-17
LDLRAD4	1.87902	0.588	0.268	3.90403e-22	1.50719e-17
EGR1	-1.61581	0.608	0.861	4.1577e-22	1.60512e-17
SLCO2B1	1.7584	0.667	0.404	4.33656e-22	1.67417e-17
CHPT1	1.94988	0.686	0.415	4.63399e-22	1.789e-17
COL1A2	-0.989111	0.667	0.906	6.86608e-22	2.65072e-17
DAPK1	2.58314	0.359	0.113	8.72928e-22	3.37003e-17
TMEM119	1.89624	0.484	0.196	1.05695e-21	4.08046e-17
LRRC8B	3.41409	0.17	0.031	1.3302e-21	5.13539e-17
FRMD4A	1.78432	0.536	0.228	1.45502e-21	5.61724e-17
NBL1	-1.17421	0.582	0.837	1.6712e-21	6.45184e-17
LTBP1	1.70328	0.752	0.467	1.79398e-21	6.92585e-17
HMGN3	1.52966	0.771	0.584	1.80647e-21	6.97404e-17
CXCL12	-1.35738	0.51	0.839	1.97972e-21	7.64291e-17
RAMP3	1.59622	0.549	0.236	2.13605e-21	8.24643e-17
TULP4	1.96936	0.451	0.169	2.15074e-21	8.30314e-17
SORCS1	1.93624	0.503	0.205	2.48333e-21	9.58715e-17
ITIH5	1.51448	0.771	0.54	2.88516e-21	1.11385e-16
ENSG00000227531	2.7144	0.196	0.041	3.40923e-21	1.31617e-16
CPXM2	3.95291	0.118	0.016	3.43075e-21	1.32447e-16
MADCAM1	3.8825	0.131	0.02	4.83089e-21	1.86501e-16
FJX1	2.95182	0.17	0.032	5.89051e-21	2.27409e-16
LSAMP	1.70673	0.863	0.723	6.13778e-21	2.36955e-16
COL4A3	3.33545	0.144	0.024	7.13409e-21	2.75419e-16
LDLRAD3	2.17709	0.418	0.152	8.06047e-21	3.11183e-16
RHOB	-1.45067	0.621	0.855	9.92794e-21	3.83278e-16
SSX2IP	2.41509	0.17	0.031	1.04297e-20	4.02648e-16
YBX3	-1.45966	0.444	0.738	1.17236e-20	4.526e-16
RPS12	-0.697316	0.863	0.988	1.45257e-20	5.60779e-16
EEF1D	-0.82455	0.706	0.936	1.52524e-20	5.88835e-16
PIWIL4	2.32341	0.32	0.099	2.34962e-20	9.07094e-16
PTPRJ	3.16166	0.15	0.026	2.73632e-20	1.05638e-15
MCAM	2.65648	0.176	0.034	2.95817e-20	1.14203e-15
COTL1	2.03604	0.418	0.158	2.98628e-20	1.15288e-15
DNASE2	1.85673	0.516	0.23	4.06482e-20	1.56926e-15
IRS2	2.22501	0.294	0.083	4.45572e-20	1.72017e-15
C12orf57	-1.17136	0.523	0.812	5.40815e-20	2.08787e-15
OLFML3	-1.73336	0.242	0.614	6.22264e-20	2.40231e-15
CCDC80	-1.73265	0.314	0.667	6.42354e-20	2.47987e-15
SCARA5	2.58018	0.176	0.035	6.82727e-20	2.63574e-15
TXNIP	-0.968429	0.562	0.894	9.15878e-20	3.53584e-15
VILL	2.42019	0.196	0.043	1.08004e-19	4.16959e-15
PLAC9	-1.84448	0.209	0.59	1.26319e-19	4.87665e-15
JUNB	-1.08594	0.771	0.931	1.29417e-19	4.99627e-15
FGF11	2.29184	0.216	0.05	1.30479e-19	5.03726e-15
LGI2	2.06099	0.268	0.072	1.83777e-19	7.09488e-15
ADAMTS1	-2.18861	0.209	0.59	2.12868e-19	8.21797e-15
GPC6	-1.22847	0.373	0.717	2.20343e-19	8.50656e-15
ATP2B1	2.14211	0.536	0.272	2.37817e-19	9.18115e-15
PID1	-2.8651	0.118	0.48	3.19624e-19	1.23394e-14
PIWIL4-AS1	2.376	0.32	0.1	3.74457e-19	1.44563e-14
GADD45B	-1.55514	0.529	0.825	4.0733e-19	1.57254e-14
IFITM2	-1.24776	0.503	0.785	4.14042e-19	1.59845e-14
MYL9	-1.05827	0.464	0.826	4.38761e-19	1.69388e-14
BTG2	-2.10585	0.307	0.632	6.22982e-19	2.40508e-14
RPS13	-0.692635	0.784	0.976	7.3625e-19	2.84237e-14
RAMP2	1.97525	0.405	0.154	7.6794e-19	2.96471e-14
ENSG00000291006	2.88482	0.235	0.061	8.63369e-19	3.33312e-14
KCNT2	-2.92495	0.085	0.451	9.01192e-19	3.47914e-14
COL5A2	-1.35053	0.418	0.737	1.1505e-18	4.44162e-14
MNDA	2.53131	0.203	0.048	1.30942e-18	5.05515e-14
RNF145	2.06952	0.523	0.268	1.33746e-18	5.16338e-14
MAP1LC3A	1.59331	0.699	0.514	1.43898e-18	5.55531e-14
ANGPTL1	-2.95658	0.092	0.452	1.7322e-18	6.68732e-14
PRKG1	-1.47817	0.34	0.693	1.85006e-18	7.14235e-14
LUM	-0.894006	0.686	0.964	2.25439e-18	8.7033e-14
NPB	1.98109	0.458	0.203	2.70965e-18	1.04609e-13
JUND	-1.24064	0.712	0.85	3.55853e-18	1.37381e-13
ATL2	2.03896	0.281	0.084	5.47817e-18	2.1149e-13
PDGFRA	-1.44956	0.346	0.695	5.67528e-18	2.191e-13
OTULIN	1.9624	0.438	0.184	5.87773e-18	2.26916e-13
TENM4	1.83826	0.477	0.213	7.15491e-18	2.76222e-13
ZDHHC14	1.7614	0.49	0.227	1.16576e-17	4.50054e-13
RPL19	-0.603659	0.85	0.983	1.5298e-17	5.90593e-13
CTSS	1.15815	0.797	0.501	1.63388e-17	6.30775e-13
EHD1	1.93666	0.353	0.125	1.73962e-17	6.71597e-13
ENPP2	2.85885	0.203	0.049	1.87561e-17	7.24099e-13
LAMA4	-2.44698	0.131	0.481	2.05196e-17	7.92179e-13
NRXN3	1.33948	0.575	0.278	2.09565e-17	8.09047e-13
EXOC3L4	2.50318	0.458	0.218	2.18021e-17	8.41692e-13
ENSG00000289839	2.52563	0.222	0.059	2.42578e-17	9.36496e-13
PMEPA1	2.17528	0.359	0.132	2.75585e-17	1.06392e-12
CDH3	2.25164	0.216	0.055	3.026e-17	1.16822e-12
SCARA3	1.82114	0.49	0.248	3.64281e-17	1.40634e-12
PRRX1	1.74752	0.484	0.226	3.69811e-17	1.42769e-12
AEBP1	-1.49404	0.248	0.616	4.86526e-17	1.87828e-12
RPLP0	-0.741204	0.706	0.954	5.34168e-17	2.06221e-12
PLGRKT	1.64926	0.34	0.118	5.45133e-17	2.10454e-12
S1PR3	1.94349	0.346	0.126	5.94456e-17	2.29496e-12
IL4R	1.74459	0.51	0.235	6.00885e-17	2.31977e-12
ENSG00000291242	2.41046	0.15	0.03	7.13279e-17	2.75368e-12
CAPN6	2.97093	0.124	0.021	7.89988e-17	3.04983e-12
CALHM6	1.80894	0.379	0.146	9.20597e-17	3.55406e-12
RANBP17	1.78588	0.275	0.083	1.04419e-16	4.03122e-12
CD24	1.23525	0.693	0.415	1.07404e-16	4.14642e-12
LTBP4	-1.35318	0.464	0.717	1.10868e-16	4.28017e-12
PTPRT	2.09506	0.366	0.14	1.20508e-16	4.65232e-12
ROBO2	1.94123	0.32	0.11	1.212e-16	4.67903e-12
LRP1	-2.09422	0.131	0.472	1.48971e-16	5.75117e-12
MSMO1	3.1615	0.261	0.083	1.54516e-16	5.96523e-12
RASGEF1A	2.11442	0.209	0.053	1.59815e-16	6.1698e-12
SOD2	-0.946623	0.797	0.933	1.67494e-16	6.46629e-12
DNAH7	3.04354	0.124	0.022	1.7906e-16	6.91278e-12
TMEM158	2.5161	0.229	0.064	1.82709e-16	7.05365e-12
TPT1	-0.579217	0.863	0.984	1.89974e-16	7.33414e-12
ENSG00000255886	2.94188	0.216	0.059	2.84911e-16	1.09993e-11
TOMM7	-0.898486	0.601	0.842	3.03931e-16	1.17336e-11
ACHE	2.36608	0.314	0.113	3.03952e-16	1.17344e-11
TVP23C	2.00802	0.333	0.123	3.14234e-16	1.21313e-11
NXPE3	2.34442	0.248	0.073	3.95902e-16	1.52842e-11
RPS8	-0.584967	0.85	0.989	4.0769e-16	1.57393e-11
CCL2	-2.20066	0.209	0.549	4.19807e-16	1.62071e-11
SLC2A6	2.23685	0.209	0.055	4.87114e-16	1.88055e-11
ZNF467	2.31823	0.196	0.05	4.97538e-16	1.9208e-11
RPL30	-0.586203	0.843	0.984	5.46231e-16	2.10878e-11
CNR1	2.04447	0.222	0.062	6.20973e-16	2.39733e-11
TIMP2	-1.44319	0.359	0.649	6.21243e-16	2.39837e-11
CCL21	-0.793402	0.503	0.851	6.43773e-16	2.48535e-11
AHNAK	-0.992734	0.556	0.797	6.64665e-16	2.56601e-11
TFPI	-1.49024	0.288	0.59	6.84379e-16	2.64212e-11
RPL22	-0.741225	0.693	0.93	7.78034e-16	3.00368e-11
ST6GAL1	2.20637	0.163	0.037	8.76291e-16	3.38301e-11
RPS28	-0.599269	0.797	0.973	8.99744e-16	3.47355e-11
RPS23	-0.538355	0.85	0.987	9.11181e-16	3.51771e-11
WAKMAR2	2.55608	0.209	0.057	1.12298e-15	4.33539e-11
RPL12	-0.565084	0.817	0.975	1.13334e-15	4.37538e-11
NPL	2.11941	0.17	0.039	1.2367e-15	4.77442e-11
IER2	-1.28494	0.654	0.837	1.43303e-15	5.53236e-11
C1QL1	-3.54021	0.033	0.349	1.69251e-15	6.53409e-11
KLF9	-1.47593	0.327	0.626	1.71999e-15	6.64019e-11
DOC2B	3.05128	0.124	0.023	1.91387e-15	7.3887e-11
CCN2	-1.51013	0.34	0.673	2.44983e-15	9.45783e-11
SMOX	2.23215	0.131	0.025	2.61603e-15	1.00995e-10
TMEM176A	-0.726359	0.712	0.922	2.79334e-15	1.0784e-10
SCLY	2.50816	0.176	0.043	2.95359e-15	1.14026e-10
KDM4C	1.92449	0.359	0.139	3.18576e-15	1.22989e-10
PDCD1LG2	3.16486	0.131	0.026	3.35354e-15	1.29467e-10
DPT	-1.11816	0.346	0.692	3.60671e-15	1.39241e-10
RPS15	-0.559278	0.83	0.985	3.73785e-15	1.44304e-10
RCC2	2.61433	0.235	0.072	3.92223e-15	1.51422e-10
RPS5	-0.630146	0.725	0.954	4.10864e-15	1.58618e-10
ASAP1	1.40968	0.634	0.388	4.47508e-15	1.72765e-10
LIPG	2.16784	0.144	0.03	4.69488e-15	1.8125e-10
SLC38A2	-1.36415	0.373	0.666	5.66913e-15	2.18863e-10
PEBP4	2.48232	0.137	0.028	5.87334e-15	2.26746e-10
ABCC4	1.49988	0.451	0.203	6.43853e-15	2.48566e-10
SERPINA3	1.6314	0.569	0.3	6.59806e-15	2.54725e-10
GLUL	-1.07083	0.549	0.8	7.18409e-15	2.77349e-10
VEGFA	2.18331	0.405	0.188	7.27557e-15	2.80881e-10
PROS1	-2.0723	0.17	0.478	7.31334e-15	2.82339e-10
SAMD12	2.0694	0.242	0.074	7.9027e-15	3.05092e-10
PACS1	1.76752	0.477	0.241	1.00284e-14	3.87157e-10
FAIM2	-2.85299	0.085	0.387	1.22265e-14	4.72015e-10
COL1A1	-0.971873	0.451	0.736	1.28607e-14	4.96502e-10
DLC1	-3.41493	0.072	0.367	1.39244e-14	5.37564e-10
PARM1	1.49586	0.497	0.236	1.44068e-14	5.56189e-10
TLR4	2.18636	0.144	0.031	1.61505e-14	6.23505e-10
LARGE1	2.01308	0.523	0.27	1.66679e-14	6.43481e-10
EHD4	2.40584	0.15	0.034	2.06225e-14	7.96151e-10
TNS3	1.18718	0.732	0.471	2.08729e-14	8.0582e-10
H1-10	-1.43852	0.386	0.645	2.11135e-14	8.15108e-10
ZBTB46	1.97349	0.288	0.102	2.13626e-14	8.24725e-10
EPB41L2	-1.18683	0.418	0.695	2.34992e-14	9.07212e-10
CYP1B1-AS1	2.87804	0.137	0.03	2.68226e-14	1.03551e-09
FOSB	-1.64179	0.601	0.785	2.73419e-14	1.05556e-09
DAPK2	2.50928	0.248	0.08	3.46056e-14	1.33598e-09
RPS24	-0.539024	0.843	0.982	3.65039e-14	1.40927e-09
STXBP4	2.00293	0.346	0.141	4.22149e-14	1.62975e-09
RERG	-1.46758	0.294	0.59	4.28431e-14	1.654e-09
ATF3	-1.50969	0.471	0.7	4.39767e-14	1.69777e-09
CTSH	1.02531	0.765	0.587	4.59453e-14	1.77377e-09
CDH1	2.33983	0.137	0.03	5.38791e-14	2.08006e-09
GASK1A	2.21227	0.19	0.052	6.36671e-14	2.45793e-09
FXYD6	-1.12817	0.353	0.667	6.39385e-14	2.46841e-09
OGFRL1	1.67183	0.333	0.129	6.66833e-14	2.57437e-09
HLA-DRA	-1.46516	0.294	0.594	7.36669e-14	2.84399e-09
CSRP1	-1.25489	0.307	0.606	8.01362e-14	3.09374e-09
BMAL2	1.95459	0.248	0.081	8.98674e-14	3.46942e-09
RPL39	-0.618718	0.752	0.954	9.68037e-14	3.7372e-09
LTBP2	1.49561	0.536	0.294	9.91386e-14	3.82734e-09
HSPB6	-1.8654	0.144	0.446	1.00948e-13	3.89721e-09
MAOB	1.50249	0.386	0.164	1.05409e-13	4.06942e-09
TCF21	-2.52445	0.144	0.428	1.09205e-13	4.21597e-09
HMGCR	2.46603	0.196	0.056	1.10583e-13	4.26918e-09
PSD3	1.13054	0.516	0.252	1.1164e-13	4.30996e-09
RPL28	-0.52382	0.85	0.981	1.13301e-13	4.3741e-09
CYP1B1	1.62581	0.255	0.084	1.14419e-13	4.41727e-09
SLC5A6	2.24995	0.144	0.033	1.22752e-13	4.73898e-09
ATP8A1	1.78849	0.373	0.156	1.25309e-13	4.83767e-09
NEK6	1.71562	0.327	0.127	1.43337e-13	5.53367e-09
PLEKHG1	1.83702	0.405	0.186	1.90982e-13	7.37306e-09
BGN	-1.49175	0.203	0.505	1.95966e-13	7.56548e-09
USP54	2.3525	0.268	0.097	2.12009e-13	8.18483e-09
CTHRC1	1.87355	0.176	0.047	2.27888e-13	8.79783e-09
CDC42SE2	1.67577	0.359	0.15	2.36683e-13	9.1374e-09
RPL35A	-0.560836	0.804	0.974	2.40092e-13	9.26901e-09
NEGR1	-3.11878	0.078	0.358	2.55784e-13	9.8748e-09
MIR34AHG	2.40625	0.137	0.031	2.93071e-13	1.13143e-08
ANKH	2.40461	0.222	0.071	3.69004e-13	1.42458e-08
FAM53B	2.10984	0.255	0.087	4.33635e-13	1.67409e-08
BTN2A2	1.91457	0.294	0.113	4.39242e-13	1.69574e-08
FAM107A	-2.02478	0.163	0.448	4.6852e-13	1.80877e-08
DLG2	1.31743	0.771	0.639	4.77622e-13	1.84391e-08
SOCS3	-1.07034	0.556	0.775	5.23134e-13	2.01961e-08
TNXB	-2.68922	0.111	0.387	5.38497e-13	2.07892e-08
PMP22	-1.01529	0.471	0.68	6.46426e-13	2.49559e-08
NFKBIA	-0.84042	0.824	0.937	6.93335e-13	2.67669e-08
BAMBI	1.73157	0.275	0.096	7.02296e-13	2.71128e-08
COL12A1	-1.72826	0.216	0.5	7.06417e-13	2.72719e-08
LGALS1	-0.650116	0.719	0.939	7.91035e-13	3.05387e-08
C2CD2	1.41305	0.569	0.322	8.06171e-13	3.11231e-08
RPL36	-0.492035	0.758	0.945	8.23363e-13	3.17868e-08
RPS3	-0.492779	0.85	0.982	8.4953e-13	3.2797e-08
RNF207	1.7779	0.242	0.081	1.00099e-12	3.86443e-08
TIGAR	2.46891	0.19	0.055	1.01385e-12	3.91406e-08
MMP2	-1.49642	0.333	0.592	1.17583e-12	4.53942e-08
ATXN1	1.60396	0.484	0.258	1.22832e-12	4.74206e-08
RPL29	-0.552137	0.81	0.972	1.26873e-12	4.89807e-08
CTSZ	1.8657	0.595	0.421	1.27623e-12	4.92702e-08
RPL38	-0.731996	0.621	0.852	1.32716e-12	5.12362e-08
MEG3	-1.43229	0.183	0.484	1.34567e-12	5.19508e-08
RPS4Y1	-1.86264	0.124	0.413	1.46925e-12	5.67219e-08
FXYD1	-1.503	0.209	0.503	2.31713e-12	8.94551e-08
GNAL	1.53904	0.497	0.28	2.49268e-12	9.62324e-08
TSC22D3	-0.946302	0.745	0.876	2.50104e-12	9.65553e-08
RPS10	-0.610911	0.752	0.95	2.5582e-12	9.87621e-08
PDK4	-1.51059	0.333	0.614	2.73128e-12	1.05444e-07
ARID1B	1.54673	0.588	0.372	2.96843e-12	1.14599e-07
CLN5	1.46058	0.444	0.227	3.2642e-12	1.26018e-07
RPS21	-0.629063	0.752	0.906	3.39411e-12	1.31033e-07
SPAG1	1.63196	0.235	0.079	3.49607e-12	1.34969e-07
IL11RA	-2.59243	0.105	0.37	3.7528e-12	1.44881e-07
PTMS	-1.00893	0.49	0.696	3.81262e-12	1.4719e-07
RPL37	-0.534992	0.784	0.953	3.83245e-12	1.47956e-07
EGLN1	1.45853	0.366	0.16	4.17124e-12	1.61035e-07
HPGD	1.3449	0.575	0.369	4.17513e-12	1.61185e-07
PHLDA1	-1.74269	0.248	0.506	4.88861e-12	1.8873e-07
PPIL6	2.26314	0.17	0.048	5.05987e-12	1.95341e-07
SHISA3	-1.88743	0.118	0.399	5.17735e-12	1.99877e-07
ROBO1	1.29994	0.725	0.542	5.22251e-12	2.0162e-07
SLC27A6	2.01435	0.261	0.097	5.22846e-12	2.0185e-07
RPS15A	-0.43668	0.837	0.978	5.4741e-12	2.11333e-07
CAVIN1	-1.29072	0.281	0.554	5.56396e-12	2.14802e-07
LAMC1	-1.77205	0.196	0.456	5.76724e-12	2.2265e-07
CDKN1A	-1.93932	0.229	0.482	5.85564e-12	2.26063e-07
RFTN1	1.36653	0.588	0.401	6.53381e-12	2.52244e-07
MBNL2	1.21644	0.673	0.458	6.83304e-12	2.63796e-07
TLCD1	2.01684	0.203	0.065	7.07779e-12	2.73245e-07
PLOD2	1.7942	0.464	0.26	7.09074e-12	2.73745e-07
CRISPLD2	-1.41215	0.314	0.585	8.03634e-12	3.10251e-07
GALNT18	2.37761	0.19	0.057	8.05519e-12	3.10979e-07
ANKRD44	1.88142	0.301	0.123	8.17344e-12	3.15544e-07
C1R	-1.01955	0.595	0.83	8.27357e-12	3.1941e-07
GPX3	-2.06147	0.124	0.392	8.76057e-12	3.38211e-07
PRKAR2B	-1.09114	0.412	0.628	9.0105e-12	3.47859e-07
CARMIL1	1.78176	0.359	0.167	9.48158e-12	3.66046e-07
TAGLN	-0.935495	0.503	0.78	9.79985e-12	3.78333e-07
CLPTM1	1.35509	0.464	0.245	1.05125e-11	4.05846e-07
TGFBR3	-1.49231	0.229	0.502	1.05579e-11	4.07598e-07
ENSG00000261684	2.74884	0.157	0.043	1.08552e-11	4.19076e-07
MCC	1.59932	0.484	0.26	1.13855e-11	4.3955e-07
HLA-C	-0.484982	0.837	0.962	1.16748e-11	4.50717e-07
PXYLP1	1.80971	0.307	0.127	1.21946e-11	4.70783e-07
SNX10	2.45562	0.144	0.038	1.23939e-11	4.78477e-07
ENSG00000224228	-3.44141	0.039	0.292	1.24972e-11	4.82467e-07
TNFRSF6B	2.04837	0.235	0.084	1.27555e-11	4.92437e-07
SCMH1	1.62411	0.634	0.422	1.39308e-11	5.37813e-07
ANKRD6	2.41149	0.196	0.062	1.413e-11	5.45503e-07
RPL32	-0.419552	0.876	0.986	1.45546e-11	5.61894e-07
ARHGAP6	-2.77476	0.046	0.303	1.4746e-11	5.69286e-07
FAM13C	-1.77237	0.144	0.423	1.47939e-11	5.71133e-07
RNF19A	1.38156	0.627	0.403	1.65187e-11	6.37719e-07
PLPP1	-0.883633	0.641	0.809	1.92379e-11	7.42698e-07
KEL	1.40074	0.307	0.126	1.97224e-11	7.61403e-07
RALYL	-4.21393	0.033	0.274	2.10275e-11	8.11786e-07
NFE2L3	1.33624	0.451	0.23	2.12264e-11	8.19468e-07
SUSD1	1.36908	0.373	0.176	2.22196e-11	8.57808e-07
ADAMTS9	1.90834	0.255	0.096	2.24571e-11	8.6698e-07
FAU	-0.471068	0.837	0.972	2.36186e-11	9.11818e-07
DMRTA1	1.71836	0.222	0.075	2.58298e-11	9.97184e-07
COL13A1	1.765	0.216	0.072	2.72426e-11	1.05173e-06
RPSA	-0.651174	0.621	0.841	2.81252e-11	1.0858e-06
TNFAIP2	1.51407	0.477	0.28	3.48494e-11	1.34539e-06
BTG1	-0.8705	0.549	0.776	3.66192e-11	1.41372e-06
MACROH2A2	1.61469	0.327	0.14	4.00223e-11	1.5451e-06
RDX	1.3877	0.536	0.301	4.57704e-11	1.76701e-06
TANK-AS1	2.40351	0.157	0.045	4.66442e-11	1.80075e-06
DELEC1	-2.70839	0.131	0.373	4.77908e-11	1.84501e-06
CNTN4	-0.819044	0.366	0.649	5.10131e-11	1.96941e-06
RPS16	-0.520303	0.745	0.942	5.12282e-11	1.97771e-06
PLEKHA5	-1.58682	0.15	0.42	5.14534e-11	1.98641e-06
CYBA	1.31478	0.712	0.603	5.18812e-11	2.00292e-06
CITED4	1.80972	0.307	0.131	5.23727e-11	2.0219e-06
SRPX	-2.17732	0.124	0.375	5.31126e-11	2.05046e-06
CD302	-1.40446	0.248	0.496	5.60088e-11	2.16227e-06
TRIM16	1.67208	0.288	0.12	5.62444e-11	2.17137e-06
SOX5	-1.83149	0.176	0.43	5.73829e-11	2.21533e-06
PPP1R15A	-0.739613	0.686	0.866	5.92828e-11	2.28867e-06
ZBTB16	-0.727428	0.549	0.809	6.11829e-11	2.36203e-06
FGF7	-1.40147	0.163	0.437	6.60702e-11	2.55071e-06
RLF	1.49451	0.503	0.292	6.85056e-11	2.64473e-06
IGFBP7	0.490207	0.902	0.796	6.89387e-11	2.66145e-06
MARCKSL1	1.32853	0.549	0.342	7.34263e-11	2.8347e-06
RHOBTB3	-1.51966	0.19	0.439	7.53424e-11	2.90867e-06
SLC41A2	1.90564	0.157	0.045	8.43012e-11	3.25453e-06
C21orf62	1.51566	0.275	0.108	8.98725e-11	3.46962e-06
CLIC4	-1.72503	0.209	0.454	9.10933e-11	3.51675e-06
RPS3A	-0.442539	0.837	0.982	9.28005e-11	3.58266e-06
RPL18	-0.474567	0.817	0.978	9.40025e-11	3.62906e-06
SYNDIG1	1.38241	0.425	0.22	9.47061e-11	3.65622e-06
ERICH1	1.56934	0.405	0.216	1.02381e-10	3.95251e-06
HLA-E	-0.764929	0.614	0.82	1.02756e-10	3.96701e-06
C3	-0.838497	0.83	0.934	1.11757e-10	4.3145e-06
FAM20A	1.55101	0.261	0.103	1.20672e-10	4.65868e-06
HAPLN3	1.55835	0.379	0.185	1.20897e-10	4.66737e-06
NRIP1	1.7198	0.529	0.347	1.41064e-10	5.44593e-06
PSME4	1.83939	0.301	0.127	1.43819e-10	5.55227e-06
ETS2	-1.41141	0.268	0.504	1.58112e-10	6.10407e-06
IL1R1	-1.60528	0.229	0.473	1.59965e-10	6.17561e-06
IL32	-1.40905	0.268	0.526	1.67561e-10	6.46886e-06
PFKFB3	1.6112	0.464	0.248	1.77919e-10	6.86874e-06
FGF13	-2.65961	0.046	0.277	1.90618e-10	7.35901e-06
PRSS12	1.7006	0.229	0.085	2.04832e-10	7.90774e-06
FBLIM1	-2.28454	0.098	0.337	2.11529e-10	8.16631e-06
ANAPC7	1.67299	0.261	0.105	2.23063e-10	8.61155e-06
RPL7A	-0.451181	0.83	0.979	2.6198e-10	1.0114e-05
RPL24	-0.481118	0.81	0.962	2.83084e-10	1.09287e-05
NRG1	1.6317	0.196	0.067	3.01414e-10	1.16364e-05
SLC12A7	2.07194	0.235	0.088	3.27864e-10	1.26575e-05
ANGPT1	-3.20787	0.039	0.263	3.51749e-10	1.35796e-05
CLN8	2.07495	0.176	0.057	3.53115e-10	1.36324e-05
BST2	-0.558495	0.765	0.916	3.56338e-10	1.37568e-05
NR2F1	-2.46242	0.105	0.332	3.56927e-10	1.37795e-05
DACH1	-3.28374	0.046	0.268	3.76744e-10	1.45446e-05
MTHFS	1.49959	0.235	0.088	3.88867e-10	1.50126e-05
KLF2	-1.78311	0.222	0.469	3.89877e-10	1.50516e-05
GRIP1	1.80662	0.275	0.112	3.97008e-10	1.53269e-05
PRR16	-1.76341	0.176	0.417	4.05232e-10	1.56444e-05
NHERF2	-1.59142	0.15	0.392	4.17818e-10	1.61303e-05
PCDH7	-3.28828	0.052	0.277	4.18254e-10	1.61471e-05
CDC42EP4	1.24717	0.523	0.331	4.54632e-10	1.75515e-05
ENPP1	2.33306	0.144	0.041	4.7559e-10	1.83606e-05
NEXN	-1.10503	0.216	0.471	4.79286e-10	1.85033e-05
ARHGAP31	2.23524	0.209	0.076	5.01073e-10	1.93444e-05
VWA1	1.36371	0.464	0.266	5.64886e-10	2.1808e-05
CITED2	-1.63167	0.294	0.514	5.72997e-10	2.21211e-05
GUCY1A1	-1.08153	0.301	0.556	5.87783e-10	2.2692e-05
TCF7L2	1.59609	0.562	0.352	6.02558e-10	2.32624e-05
CLEC2D	2.03266	0.163	0.051	6.09914e-10	2.35463e-05
LSR	2.11765	0.15	0.044	6.13118e-10	2.367e-05
FLOT2	1.71179	0.255	0.106	6.18306e-10	2.38703e-05
TRAF1	1.87632	0.32	0.15	6.91778e-10	2.67068e-05
EPB41L3	1.30257	0.379	0.19	7.01224e-10	2.70715e-05
ARID5B	-0.814086	0.582	0.769	7.07871e-10	2.73281e-05
HNRNPA1	-0.517837	0.765	0.915	7.27328e-10	2.80792e-05
RB1	1.44175	0.399	0.2	7.30659e-10	2.82078e-05
PTPRD	-1.85547	0.111	0.347	7.4265e-10	2.86707e-05
RPS25	-0.454443	0.712	0.957	7.48632e-10	2.89017e-05
ARHGAP29	1.29265	0.353	0.167	7.54275e-10	2.91196e-05
NPNT	-2.26099	0.033	0.252	8.62025e-10	3.32793e-05
CRTAP	-1.03561	0.307	0.545	8.63458e-10	3.33347e-05
DUXAP8	1.32702	0.242	0.094	8.89036e-10	3.43221e-05
NENF	-0.904155	0.392	0.626	9.10567e-10	3.51534e-05
SLC40A1	-2.53151	0.072	0.296	9.82107e-10	3.79152e-05
SLC30A7	1.72988	0.314	0.145	9.97831e-10	3.85223e-05
TNIP2	1.68586	0.281	0.126	1.21514e-09	4.69116e-05
FOXP4	1.98585	0.176	0.059	1.34013e-09	5.17372e-05
LINC01482	1.83899	0.144	0.043	1.38904e-09	5.36254e-05
FRZB	-1.66055	0.19	0.428	1.40184e-09	5.41194e-05
PLEKHH2	-1.42998	0.19	0.426	1.41922e-09	5.47906e-05
TPD52L1	-3.43585	0.033	0.243	1.4515e-09	5.60367e-05
SYNGR2	1.58372	0.307	0.143	1.46176e-09	5.64328e-05
CRYBG3	-1.03778	0.307	0.551	1.47884e-09	5.70922e-05
CNBP	-0.724449	0.549	0.771	1.49383e-09	5.76706e-05
COL27A1	1.82936	0.379	0.196	1.55371e-09	5.99826e-05
ABRACL	2.5312	0.15	0.046	1.59273e-09	6.14891e-05
TUBB6	1.11457	0.556	0.359	1.59282e-09	6.14926e-05
PCYT2	1.75468	0.15	0.046	1.60707e-09	6.20427e-05
CXCR4	0.947219	0.32	0.142	1.62026e-09	6.25518e-05
CYP7B1	-1.67167	0.235	0.455	1.64842e-09	6.36388e-05
RPL18A	-0.36466	0.837	0.983	1.65051e-09	6.37198e-05
RAI14	1.34875	0.327	0.154	1.67361e-09	6.46112e-05
RBPJ	1.26966	0.686	0.527	1.68248e-09	6.49537e-05
SLC2A3	-1.14596	0.255	0.513	1.72342e-09	6.65343e-05
QSOX1	-1.76585	0.229	0.437	1.72434e-09	6.657e-05
ADGRL2	-1.3523	0.281	0.49	2.05788e-09	7.94464e-05
RPS14	-0.404112	0.856	0.981	2.07591e-09	8.01425e-05
EIF4B	-0.809836	0.51	0.704	2.08651e-09	8.05517e-05
JAK2	1.23237	0.569	0.383	2.1767e-09	8.40335e-05
G0S2	1.20831	0.484	0.279	2.2015e-09	8.49909e-05
TMEM98	-1.70068	0.137	0.365	2.23098e-09	8.61294e-05
SPIC	1.70099	0.163	0.052	2.28025e-09	8.80313e-05
NPC1	2.06725	0.255	0.106	2.29161e-09	8.84698e-05
HMGCS1	2.25721	0.359	0.182	2.33985e-09	9.03323e-05
TDO2	-0.880192	0.346	0.582	2.38877e-09	9.22207e-05
PAPLN	1.40859	0.477	0.277	2.45206e-09	9.46643e-05
PIK3R1	-1.54747	0.281	0.481	2.49868e-09	9.64642e-05
ANK3	-1.14766	0.111	0.342	2.50705e-09	9.6787e-05
TGM2	-2.07746	0.15	0.367	2.53776e-09	9.79727e-05
IDI1	1.78855	0.34	0.165	2.59817e-09	0.000100305
RSPO2	-2.623	0.065	0.282	2.59984e-09	0.000100369
RPL34	-0.42349	0.85	0.987	2.63712e-09	0.000101809
LMF1	1.65036	0.294	0.133	2.64981e-09	0.000102299
SPON2	-1.59072	0.105	0.335	2.65089e-09	0.00010234
NFATC2	-1.51499	0.17	0.423	2.68485e-09	0.000103651
ANO10	1.80015	0.281	0.122	2.97539e-09	0.000114868
STXBP6	1.60164	0.288	0.127	3.02633e-09	0.000116834
TCF7L1	1.63581	0.438	0.248	3.02805e-09	0.000116901
PNRC1	-0.634543	0.765	0.88	3.03922e-09	0.000117332
SLIT3	-1.20572	0.248	0.484	3.13028e-09	0.000120848
DIAPH2	-0.586705	0.451	0.682	3.33683e-09	0.000128822
WWOX	1.31278	0.503	0.305	3.5056e-09	0.000135337
MACF1	1.2103	0.699	0.56	3.65036e-09	0.000140926
CRIP1	1.44737	0.686	0.58	3.65041e-09	0.000140928
XIST	1.0915	0.484	0.277	3.7597e-09	0.000145147
KDM2A	1.16769	0.458	0.266	3.93257e-09	0.000151821
RPS11	-0.442021	0.621	0.859	4.11613e-09	0.000158907
PAQR3	2.20254	0.176	0.062	4.84981e-09	0.000187232
HPS5	1.52437	0.275	0.121	4.94529e-09	0.000190918
PYCARD	1.05986	0.464	0.275	5.0044e-09	0.0001932
AFF3	1.07624	0.386	0.199	5.10658e-09	0.000197144
LRRK1	1.19914	0.503	0.303	5.14826e-09	0.000198754
SUMO2	-0.595204	0.627	0.822	5.50932e-09	0.000212693
ST13	-0.801245	0.451	0.639	5.59504e-09	0.000216002
EPHA3	-1.50204	0.157	0.382	5.98576e-09	0.000231086
FGD6	1.49684	0.366	0.191	6.23693e-09	0.000240783
IL33	-1.39451	0.235	0.465	6.3273e-09	0.000244272
MAP3K14	1.55379	0.261	0.115	6.94011e-09	0.00026793
INPP4B	-1.5367	0.124	0.35	7.18418e-09	0.000277353
ITGB8	1.21084	0.314	0.149	7.23575e-09	0.000279343
PTPRF	1.63399	0.242	0.099	7.23857e-09	0.000279452
VPS8	1.50776	0.288	0.13	7.26078e-09	0.00028031
SELENOT	1.11755	0.451	0.271	7.51684e-09	0.000290195
RPS6	-0.322282	0.804	0.974	7.52682e-09	0.000290581
FUT4	1.79683	0.222	0.089	7.68841e-09	0.000296819
FNBP1	1.53192	0.438	0.26	7.84505e-09	0.000302866
SVEP1	-1.53084	0.235	0.454	7.90389e-09	0.000305138
RCL1	1.43408	0.392	0.208	8.02411e-09	0.000309779
TRIO	1.28033	0.536	0.345	8.03918e-09	0.00031036
ARHGEF10	1.75287	0.346	0.178	8.34746e-09	0.000322262
EPAS1	1.30002	0.562	0.398	8.39391e-09	0.000324055
ITPR2	1.11565	0.484	0.284	8.45456e-09	0.000326397
CHRNA7	1.6531	0.17	0.058	8.47623e-09	0.000327234
CLEC16A	1.47691	0.261	0.115	8.61145e-09	0.000332454
DLEU1	1.69843	0.19	0.069	9.09031e-09	0.00035094
PTGES2	1.48107	0.275	0.124	9.15323e-09	0.00035337
NPAS3	1.42366	0.458	0.273	9.32827e-09	0.000360127
NFKBIE	1.34748	0.235	0.095	9.45023e-09	0.000364836
GABARAP	-0.603677	0.654	0.835	1.02906e-08	0.000397277
RAP1GDS1	1.49346	0.268	0.118	1.05492e-08	0.000407262
SYNE1	-0.940034	0.458	0.651	1.06662e-08	0.000411781
ADGRB3	-2.27273	0.085	0.29	1.08584e-08	0.0004192
MAN1A1	-1.82787	0.15	0.361	1.11196e-08	0.000429281
ATP5MC2	-0.641806	0.601	0.772	1.11804e-08	0.00043163
GMDS-DT	1.57329	0.346	0.18	1.21331e-08	0.000468411
PAM	-0.835052	0.327	0.554	1.23006e-08	0.000474875
HLA-DPA1	-1.22314	0.275	0.495	1.29201e-08	0.000498792
SCPEP1	-1.7402	0.176	0.382	1.30124e-08	0.000502356
CTTNBP2NL	1.41771	0.353	0.181	1.35989e-08	0.000524999
GSN	-0.805066	0.712	0.823	1.36569e-08	0.00052724
XYLT2	1.86812	0.183	0.067	1.37435e-08	0.000530583
RPL21	-0.443534	0.784	0.96	1.41745e-08	0.000547223
S100A6	-0.490554	0.876	0.986	1.46961e-08	0.000567356
EPB41L4A	1.657	0.183	0.066	1.47422e-08	0.000569138
HLA-DPB1	-1.06324	0.34	0.543	1.50727e-08	0.000581897
CP	-0.690392	0.34	0.55	1.58976e-08	0.000613744
GLIS3	1.84283	0.353	0.19	1.63658e-08	0.000631819
ABCC1	1.47722	0.255	0.11	1.66145e-08	0.000641421
FHIT	1.36756	0.353	0.185	1.69611e-08	0.000654802
WDR37	1.99257	0.216	0.088	1.73578e-08	0.000670115
MT2A	-1.57299	0.235	0.447	1.85847e-08	0.000717483
OTULINL	1.17331	0.222	0.088	1.8794e-08	0.000725562
MZT2B	-0.926855	0.392	0.578	1.94702e-08	0.000751665
FHL2	-2.31907	0.105	0.309	2.02828e-08	0.000783038
PDE1A	-1.87649	0.111	0.322	2.2605e-08	0.000872689
TDRP	1.55683	0.386	0.214	2.36426e-08	0.000912746
GBP2	-1.54447	0.15	0.371	2.4872e-08	0.000960209
GSE1	1.86699	0.333	0.17	2.52543e-08	0.000974968
ARHGEF7	1.21703	0.327	0.162	2.52689e-08	0.00097553
LINC01239	1.89494	0.183	0.068	2.56451e-08	0.000990056
CPED1	-2.57442	0.059	0.253	2.6025e-08	0.00100472
SEC23B	1.93082	0.203	0.081	2.62072e-08	0.00101176
ICAM2	1.676	0.235	0.099	2.69493e-08	0.0010404
FIBIN	-2.53764	0.065	0.262	2.73713e-08	0.0010567
RALGAPA2	1.72018	0.242	0.105	2.81442e-08	0.00108654
GSTM5	-1.69893	0.15	0.358	2.86097e-08	0.00110451
ENSG00000284707	1.67608	0.268	0.125	2.88203e-08	0.00111264
SERPINB9	1.12985	0.575	0.381	2.94422e-08	0.00113665
RPS9	-0.367561	0.843	0.981	3.00364e-08	0.00115959
NPM1	-0.5151	0.752	0.897	3.14151e-08	0.00121281
LAMB1	-1.46901	0.294	0.474	3.33623e-08	0.00128798
HLA-A	-0.416963	0.843	0.964	3.34641e-08	0.00129191
KIFC3	2.21643	0.163	0.058	3.48004e-08	0.0013435
HLA-DRB1	-1.20149	0.353	0.562	3.48065e-08	0.00134374
ZFP36L1	-0.791409	0.641	0.819	3.50143e-08	0.00135176
F11R	1.59871	0.275	0.129	3.62235e-08	0.00139845
NFKBIZ	-0.81444	0.562	0.732	3.63799e-08	0.00140448
BCAS3	1.24864	0.399	0.22	3.75185e-08	0.00144844
S100A10	-0.665814	0.549	0.753	3.78182e-08	0.00146001
BMERB1	-1.71299	0.137	0.341	4.11308e-08	0.00158789
SSBP2	-0.914659	0.386	0.581	4.14615e-08	0.00160066
ITGA1	-1.25112	0.222	0.441	4.28667e-08	0.00165491
CCDC68	-1.83083	0.085	0.287	4.31298e-08	0.00166507
ARL17A	1.81117	0.19	0.074	4.43137e-08	0.00171077
LHFPL6	-0.89939	0.288	0.527	4.5325e-08	0.00174982
C5orf15	1.26643	0.464	0.286	4.61918e-08	0.00178328
MXRA8	-1.17581	0.242	0.45	4.83095e-08	0.00186504
PDE4D	1.32396	0.614	0.433	4.84594e-08	0.00187082
FSTL1	-0.966356	0.34	0.533	4.91624e-08	0.00189796
CACNB2	-2.14033	0.065	0.265	5.01873e-08	0.00193753
STIM2	1.03614	0.484	0.305	5.24181e-08	0.00202365
CCN1	-0.694212	0.601	0.781	5.29494e-08	0.00204416
MMP19	-1.20381	0.294	0.512	5.42107e-08	0.00209286
KLHL24	1.47762	0.373	0.205	5.4823e-08	0.0021165
ANXA7	0.891464	0.562	0.401	5.57649e-08	0.00215286
PLA2G6	1.53679	0.288	0.139	5.65414e-08	0.00218284
PAPSS1	1.23149	0.392	0.218	5.66248e-08	0.00218606
IFNGR2	1.17662	0.464	0.281	5.7569e-08	0.00222251
LAPTM4A	-0.495101	0.778	0.893	5.92015e-08	0.00228553
PSIP1	-0.956212	0.281	0.501	6.00915e-08	0.00231989
PLCXD3	-2.19277	0.052	0.24	6.11347e-08	0.00236017
CFLAR	1.21915	0.529	0.343	6.26066e-08	0.00241699
GSTM3	-1.13261	0.261	0.474	6.41987e-08	0.00247845
CHL1	0.963293	0.412	0.223	6.43104e-08	0.00248277
ANO5	1.51545	0.163	0.058	6.61076e-08	0.00255215
NAMPT	-0.612383	0.399	0.628	6.6995e-08	0.00258641
CCNL1	-0.722152	0.458	0.657	6.76821e-08	0.00261294
TYMP	0.700244	0.778	0.613	6.77344e-08	0.00261495
SAMHD1	-0.932642	0.477	0.631	6.79662e-08	0.0026239
PFDN5	-0.418605	0.712	0.907	6.82954e-08	0.00263661
PGF	1.21114	0.373	0.202	7.37194e-08	0.00284601
ACACA	1.46394	0.288	0.14	7.39163e-08	0.00285361
MBOAT2	1.77786	0.261	0.124	7.41178e-08	0.00286139
EID1	-0.524338	0.647	0.862	7.41854e-08	0.002864
GNG11	-1.44311	0.144	0.348	7.5662e-08	0.00292101
LIFR	1.28123	0.699	0.559	7.63085e-08	0.00294597
DHRS7B	1.41334	0.275	0.131	7.69142e-08	0.00296935
CPE	-1.67073	0.176	0.372	7.75506e-08	0.00299392
GSTM2	-2.49997	0.098	0.279	7.84244e-08	0.00302765
BCL6	-1.68164	0.163	0.359	7.97041e-08	0.00307706
ENO1	0.860976	0.699	0.558	8.04328e-08	0.00310519
CXCL14	-0.579338	0.869	0.582	8.19513e-08	0.00316381
SELENOW	-0.712053	0.503	0.682	8.38808e-08	0.0032383
RPL10A	-0.333882	0.752	0.957	8.42403e-08	0.00325218
NUDT4	-1.41243	0.229	0.415	8.57472e-08	0.00331035
APCDD1	-1.99885	0.131	0.322	8.7389e-08	0.00337374
MSRB3	-1.56031	0.105	0.302	8.95467e-08	0.00345704
VAV2	1.71764	0.209	0.085	8.98548e-08	0.00346894
RNASE4	-0.801589	0.366	0.584	9.07922e-08	0.00350512
LMOD1	-1.45467	0.072	0.27	9.57487e-08	0.00369647
PAPPA	2.66061	0.235	0.108	9.98551e-08	0.00385501
IGF2	-1.90761	0.052	0.242	1.00232e-07	0.00386956
RASL11A	-1.7035	0.163	0.359	1.00277e-07	0.00387128
BRK1	-0.825341	0.405	0.604	1.01502e-07	0.0039186
DIO3OS	-1.51062	0.111	0.315	1.06211e-07	0.00410039
EPS15	1.20566	0.529	0.346	1.06836e-07	0.00412451
TNFAIP8L3	-2.26488	0.059	0.245	1.10305e-07	0.00425842
SCLT1	1.22092	0.379	0.2	1.12683e-07	0.00435024
ZFAND6	1.40718	0.386	0.222	1.17533e-07	0.00453747
PDE7A	1.52993	0.19	0.075	1.18882e-07	0.00458956
RPL8	-0.343058	0.869	0.982	1.23844e-07	0.00478111
MED27	1.10986	0.327	0.167	1.27794e-07	0.00493362
PLK2	-1.84047	0.209	0.394	1.30157e-07	0.00502485
RPS7	-0.427539	0.797	0.971	1.32902e-07	0.00513082
DEPP1	-1.0131	0.582	0.726	1.35442e-07	0.00522887
AHCYL2	1.82233	0.235	0.106	1.38656e-07	0.00535295
SPATA6L	1.55846	0.248	0.114	1.40257e-07	0.00541474
LINC01082	-2.01471	0.105	0.292	1.40961e-07	0.00544193
PIK3CB	1.74239	0.163	0.06	1.42623e-07	0.00550611
LAMTOR4	-0.999525	0.327	0.507	1.54143e-07	0.00595084
TPM2	-0.479323	0.601	0.801	1.57471e-07	0.00607934
NR2F1-AS1	-1.68325	0.065	0.254	1.5818e-07	0.00610671
RPS26	-0.712359	0.641	0.803	1.61087e-07	0.00621894
TOGARAM1	1.43777	0.301	0.147	1.71787e-07	0.00663199
IFI27L2	-0.640879	0.542	0.743	1.74338e-07	0.00673049
NTM	2.01011	0.163	0.061	1.79061e-07	0.00691283
CXCL2	-1.42629	0.222	0.427	1.83141e-07	0.00707035
PTPRG	-1.29288	0.176	0.388	1.8443e-07	0.0071201
PLAAT4	-1.1606	0.353	0.523	1.90208e-07	0.00734318
STOM	-0.680412	0.314	0.529	1.93536e-07	0.00747166
DENND2A	-1.49761	0.111	0.309	1.95745e-07	0.00755692
NFE2L1	1.16868	0.359	0.203	1.98181e-07	0.00765098
AFDN	1.64648	0.34	0.186	2.02272e-07	0.00780892
SNAP23	1.50131	0.346	0.186	2.07431e-07	0.00800809
RPL9	-0.315594	0.817	0.956	2.18332e-07	0.00842891
MED13L	1.14681	0.732	0.61	2.20323e-07	0.00850577
IGFBP6	-1.41404	0.255	0.442	2.25629e-07	0.00871063
RPL36A	-0.438684	0.712	0.88	2.29393e-07	0.00885596
NR4A1	-1.69357	0.242	0.42	2.35888e-07	0.00910669
ITGAV	1.0236	0.601	0.421	2.39008e-07	0.00922713
RPL37A	-0.367295	0.719	0.905	2.47688e-07	0.00956222
MAP3K5	-1.01816	0.229	0.425	2.49848e-07	0.00964565
UQCRC2	0.997884	0.503	0.339	2.91049e-07	0.0112362
NCS1	1.3812	0.242	0.109	3.04072e-07	0.011739
RORA	1.17777	0.752	0.635	3.14591e-07	0.0121451
SELENBP1	-1.64917	0.137	0.319	3.30114e-07	0.0127444
NUB1	1.06799	0.444	0.274	3.31582e-07	0.0128011
OGN	-2.76069	0.039	0.206	3.36912e-07	0.0130068
SYNPO2	0.997554	0.699	0.572	3.37301e-07	0.0130218
GPNMB	-3.61647	0.02	0.178	3.42317e-07	0.0132155
H1-0	-1.57822	0.163	0.358	3.4953e-07	0.013494
ZFAND5	-0.870331	0.458	0.612	3.54258e-07	0.0136765
PTGER1	-2.25083	0.059	0.233	3.57655e-07	0.0138076
DSTN	-0.581753	0.667	0.788	3.68194e-07	0.0142145
CYTH1	1.66283	0.209	0.09	3.84497e-07	0.0148439
H2AZ1	-0.9992	0.405	0.575	3.85024e-07	0.0148642
RIGI	1.83386	0.386	0.219	3.86613e-07	0.0149256
ZFAND3	1.06324	0.588	0.423	4.01827e-07	0.015513
TRIM14	1.4932	0.196	0.081	4.18336e-07	0.0161503
CDK13	1.14285	0.386	0.217	4.39248e-07	0.0169576
PA2G4	-1.28373	0.229	0.408	4.48732e-07	0.0173238
DAB2	-1.53274	0.111	0.301	4.62035e-07	0.0178373
KANK2	-1.54729	0.118	0.305	4.79583e-07	0.0185148
CCDC191	1.46092	0.183	0.073	4.83167e-07	0.0186531
PALLD	-0.627313	0.588	0.762	4.86871e-07	0.0187961
NDUFA11	-0.691594	0.438	0.629	4.93728e-07	0.0190608
CHRNA3	1.71035	0.183	0.076	5.46228e-07	0.0210877
HSPB1	-0.518638	0.647	0.844	5.64964e-07	0.021811
HNRNPA3	-0.726711	0.503	0.663	5.65519e-07	0.0218324
PCSK5	-2.2312	0.052	0.219	6.21151e-07	0.0239802
TAGLN2	-0.477827	0.699	0.824	6.26537e-07	0.0241881
PCOLCE	-0.595319	0.471	0.695	6.31264e-07	0.0243706
NXN	-1.30172	0.196	0.385	6.61505e-07	0.025538
NAALADL2	1.27131	0.608	0.475	6.67779e-07	0.0257803
EBF1	-1.33515	0.131	0.325	6.70875e-07	0.0258998
ANXA5	-0.50249	0.595	0.765	6.98833e-07	0.0269791
TBC1D4	1.39456	0.235	0.108	7.00032e-07	0.0270254
PDE5A	-0.933455	0.242	0.435	7.14542e-07	0.0275856
CTSC	-1.79898	0.242	0.416	7.23118e-07	0.0279167
MT-ATP8	-0.885401	0.503	0.64	7.41037e-07	0.0286085
ZNF267	1.31409	0.261	0.128	7.45212e-07	0.0287696
TARBP1	1.42443	0.196	0.084	7.48169e-07	0.0288838
EIF3G	-0.801761	0.392	0.594	7.48498e-07	0.0288965
PDLIM4	1.51926	0.431	0.299	7.71001e-07	0.0297653
CADM1	1.17537	0.327	0.175	8.09634e-07	0.0312567
ELOVL5	1.70085	0.425	0.264	8.53835e-07	0.0329632
NRP1	-1.74972	0.111	0.288	8.5831e-07	0.0331359
TUBA1B	-0.631075	0.569	0.723	8.72921e-07	0.0337
ENSG00000286619	1.90215	0.176	0.074	8.81826e-07	0.0340438
ARRDC3	1.28156	0.379	0.225	9.6952e-07	0.0374293
VPS37B	1.56809	0.183	0.076	1.018e-06	0.0393009
MALT1	1.3126	0.294	0.154	1.01946e-06	0.0393572
PALM2AKAP2	-1.19654	0.183	0.371	1.03403e-06	0.0399197
LAMA2	-1.17425	0.203	0.404	1.04583e-06	0.0403755
ADIRF	-1.06473	0.32	0.495	1.05721e-06	0.0408148
GLT8D2	-1.57149	0.131	0.309	1.06287e-06	0.0410332
IFT43	1.31398	0.392	0.224	1.10088e-06	0.0425006
ESD	-0.637717	0.373	0.558	1.12584e-06	0.0434643
FBLN5	-1.55103	0.124	0.303	1.18943e-06	0.0459192
TALAM1	-1.109	0.314	0.503	1.19957e-06	0.0463107
ENAH	-1.2114	0.196	0.376	1.20165e-06	0.0463907
PRNP	-0.554977	0.444	0.607	1.20464e-06	0.0465064
GNAQ	1.21183	0.438	0.272	1.21474e-06	0.0468962
DKK3	-2.15585	0.039	0.196	1.22554e-06	0.047313
GASK1B	-2.26234	0.059	0.218	1.22775e-06	0.0473983
MYLK	-0.879397	0.418	0.601	1.23769e-06	0.0477824
RPLP2	-0.345331	0.752	0.954	1.29701e-06	0.0500722
ZNF767P	1.13233	0.222	0.1	1.29837e-06	0.0501247
FMOD	-1.24331	0.118	0.301	1.32247e-06	0.0510553
VPS13D	1.44851	0.34	0.198	1.34306e-06	0.0518502
ITM2C	-1.12356	0.222	0.411	1.35998e-06	0.0525032
IL1RAPL1	-1.15508	0.163	0.351	1.42504e-06	0.0550153
APOC1	-1.30322	0.144	0.33	1.42593e-06	0.0550496
FGFR4	-2.91848	0.026	0.174	1.43871e-06	0.0555427
LINC00632	-4.37969	0.02	0.161	1.44957e-06	0.055962
RPS19BP1	1.02564	0.49	0.347	1.46805e-06	0.0566755
ACER3	1.11966	0.412	0.243	1.47683e-06	0.0570146
CUX1	1.16483	0.516	0.361	1.48516e-06	0.057336
SEPTIN7	-0.552738	0.588	0.726	1.49257e-06	0.0576222
TCN2	1.64183	0.196	0.089	1.50097e-06	0.0579466
VEGFC	-2.77592	0.033	0.183	1.58268e-06	0.061101
PDK3	1.92966	0.209	0.1	1.59233e-06	0.0614734
PAPSS2	1.12196	0.399	0.242	1.61025e-06	0.0621652
AKR1B1	-2.17226	0.078	0.238	1.61616e-06	0.0623934
DTNB	1.24628	0.176	0.072	1.65531e-06	0.0639048
FLT3LG	-2.34147	0.052	0.209	1.66828e-06	0.0644058
EIF4A2	-0.544294	0.529	0.717	1.73122e-06	0.0668354
NDRG2	-0.930517	0.314	0.491	1.75967e-06	0.0679339
SERTAD1	-1.15549	0.281	0.455	1.79533e-06	0.0693103
A4GALT	-1.26162	0.092	0.261	1.81118e-06	0.0699224
SLC39A11	1.61477	0.216	0.1	1.81176e-06	0.069945
ANKS1A	1.64666	0.412	0.267	1.89344e-06	0.0730981
CACNA2D1	1.23949	0.549	0.403	1.89435e-06	0.0731332
OGA	1.01733	0.431	0.272	1.89934e-06	0.0733259
PCDH11X	-1.20273	0.196	0.38	1.91782e-06	0.0740395
ZMIZ2	1.61568	0.19	0.082	1.92893e-06	0.0744681
TMEM131L	1.94574	0.229	0.112	1.98381e-06	0.076587
LAYN	-1.4986	0.072	0.231	1.99657e-06	0.0770798
KIF3A	1.09554	0.203	0.089	2.08337e-06	0.0804306
TMEM108	1.34584	0.288	0.155	2.10753e-06	0.0813633
IQCK	1.37032	0.222	0.104	2.16421e-06	0.0835514
RPL23A	-0.279882	0.771	0.95	2.21758e-06	0.085612
ENSG00000230333	-2.906	0.033	0.179	2.26596e-06	0.0874798
RPL36AL	-0.414222	0.647	0.851	2.27034e-06	0.0876487
PAN3	1.33377	0.327	0.183	2.29073e-06	0.0884358
EHD2	-1.43558	0.111	0.282	2.31143e-06	0.089235
RPL17	-0.228765	0.784	0.962	2.36173e-06	0.0911771
SNAI2	-1.47293	0.118	0.286	2.36334e-06	0.0912393
PLTP	-0.85481	0.275	0.46	2.41421e-06	0.093203
ARHGEF26	-1.3485	0.065	0.222	2.47593e-06	0.0955856
SPSB1	-0.997151	0.176	0.358	2.48759e-06	0.096036
SPON1	-4.00944	0.013	0.148	2.49149e-06	0.0961865
CHRDL1	-1.44683	0.157	0.332	2.50384e-06	0.0966634
ST7	1.38818	0.196	0.087	2.51726e-06	0.0971813
RPL35	-0.369116	0.778	0.949	2.57862e-06	0.0995501
DEK	-0.852949	0.392	0.556	2.60644e-06	0.100624
MIR4435-2HG	1.25632	0.222	0.104	2.60966e-06	0.100749
TIMMDC1	1.04232	0.399	0.244	2.65022e-06	0.102314
PEPD	1.36875	0.386	0.239	2.71407e-06	0.104779
DIS3L2	1.57499	0.275	0.147	2.72551e-06	0.105221
RPL4	-0.363324	0.667	0.861	2.82049e-06	0.108888
PSME1	-0.684101	0.484	0.643	2.87301e-06	0.110915
ZNF292	1.07495	0.529	0.361	2.92472e-06	0.112912
KCNH1	-1.98244	0.085	0.245	2.97044e-06	0.114677
FOXP2	-1.7214	0.092	0.259	3.02553e-06	0.116803
CSF1	-0.851687	0.333	0.493	3.07079e-06	0.118551
DOCK7	1.24917	0.373	0.229	3.16658e-06	0.122249
EMP2	-0.747178	0.346	0.541	3.22308e-06	0.12443
PRKCE	1.83078	0.229	0.11	3.28963e-06	0.126999
CYBRD1	-0.833547	0.294	0.487	3.29659e-06	0.127268
GAS7	1.10574	0.425	0.261	3.30547e-06	0.127611
SMAP2	1.09089	0.379	0.231	3.32654e-06	0.128424
ADAMTS9-AS2	-0.5894	0.359	0.538	3.45505e-06	0.133386
SGCD	-1.3953	0.072	0.235	3.4726e-06	0.134063
BMP4	-1.73641	0.072	0.228	3.47747e-06	0.134251
RGS2	-1.80622	0.078	0.24	3.50362e-06	0.135261
SGMS1	1.25749	0.333	0.19	3.53698e-06	0.136549
SRP14	-0.427153	0.706	0.855	3.71603e-06	0.143461
FKBP1A	0.959736	0.654	0.543	3.75419e-06	0.144934
MAP2K1	1.43339	0.222	0.105	3.78803e-06	0.146241
SPRED2	1.3308	0.327	0.188	3.81384e-06	0.147237
NACA	-0.340073	0.797	0.953	3.81565e-06	0.147307
NID1	-1.29085	0.222	0.386	3.8645e-06	0.149193
ID4	-1.35119	0.17	0.346	3.86672e-06	0.149278
TMEM132C	1.26453	0.288	0.156	3.88149e-06	0.149849
SKP1	-0.46537	0.68	0.797	3.94921e-06	0.152463
C1QTNF1	1.07768	0.242	0.121	3.99479e-06	0.154223
TMEM47	-1.45351	0.131	0.298	4.04713e-06	0.156243
PDLIM2	-1.56557	0.105	0.267	4.12319e-06	0.15918
SCN7A	-2.34281	0.046	0.194	4.22255e-06	0.163016
BCAT2	1.5243	0.196	0.089	4.23611e-06	0.163539
MVD	1.01612	0.183	0.079	4.25616e-06	0.164313
BNC2	-0.257251	0.373	0.59	4.27059e-06	0.16487
HLA-DMA	-2.19008	0.065	0.216	4.38285e-06	0.169204
RASSF4	1.55835	0.261	0.137	4.42892e-06	0.170983
DYRK1A	1.36142	0.359	0.223	4.43404e-06	0.17118
CPNE3	-1.10926	0.196	0.38	4.61351e-06	0.178109
COX7C	-0.407706	0.634	0.786	4.63075e-06	0.178775
HERC4	1.37171	0.353	0.203	4.67919e-06	0.180645
ARHGAP15	-2.22234	0.078	0.23	4.68509e-06	0.180873
ZNF10	1.31036	0.261	0.133	4.74622e-06	0.183233
BICC1	-0.75048	0.34	0.511	4.83306e-06	0.186585
ST8SIA1	1.46152	0.248	0.127	4.92752e-06	0.190232
EIF3E	-0.467284	0.51	0.704	5.03959e-06	0.194558
RELB	1.06466	0.484	0.344	5.07785e-06	0.196036
DCP1A	1.62644	0.333	0.196	5.1072e-06	0.197169
L3MBTL4	1.37315	0.268	0.141	5.17329e-06	0.19972
MYC	-1.42281	0.222	0.39	5.3018e-06	0.204681
COL6A1	-0.487039	0.693	0.801	5.50114e-06	0.212377
UBE2F	1.44928	0.268	0.141	5.73353e-06	0.221349
DMD	-1.26405	0.242	0.398	5.76884e-06	0.222712
CELF1	1.15696	0.307	0.167	5.93059e-06	0.228956
RTL8C	-0.948881	0.301	0.466	5.94538e-06	0.229527
CALCOCO2	-0.616693	0.32	0.515	5.96138e-06	0.230145
TNFSF12	-1.35006	0.15	0.314	6.08595e-06	0.234954
OSMR-DT	1.30909	0.281	0.15	6.12787e-06	0.236572
MLF1	1.11766	0.418	0.269	6.14289e-06	0.237152
RACK1	-0.248256	0.863	0.965	6.29392e-06	0.242983
SCAI	1.49238	0.203	0.096	6.33517e-06	0.244576
EVA1B	-1.30416	0.111	0.277	6.41116e-06	0.247509
UBB	-0.401212	0.745	0.889	6.44942e-06	0.248987
FKBP8	-0.803028	0.386	0.531	6.6402e-06	0.256352
PKDCC	1.17445	0.216	0.102	6.99652e-06	0.270108
MAMDC2	-1.99078	0.078	0.23	7.07901e-06	0.273292
PICALM	1.0512	0.484	0.33	7.17075e-06	0.276834
MT1M	-2.21231	0.092	0.244	7.23674e-06	0.279381
RPL6	-0.315297	0.83	0.975	7.38192e-06	0.284986
LRIG1	1.57014	0.399	0.255	7.43955e-06	0.287211
C1orf21	-0.686485	0.386	0.532	7.72047e-06	0.298057
GUCY1B1	-1.13272	0.268	0.421	7.81388e-06	0.301663
SLC19A2	-2.01519	0.039	0.178	7.98772e-06	0.308374
MRC2	-3.09808	0.026	0.156	8.03875e-06	0.310344
PCCA	1.07783	0.333	0.196	8.22512e-06	0.317539
SIK3	1.14243	0.49	0.362	8.44111e-06	0.325878
FAM171A1	1.21035	0.353	0.217	8.64444e-06	0.333727
RANBP2	0.903061	0.392	0.237	8.76243e-06	0.338282
ATG10	1.14519	0.222	0.107	8.7632e-06	0.338312
STEAP2	-2.56303	0.052	0.191	8.96231e-06	0.345999
RSPO3	-0.784507	0.471	0.595	9.11225e-06	0.351788
DLEU2	1.43077	0.255	0.135	9.28678e-06	0.358525
MAGED2	-1.04721	0.268	0.423	9.59059e-06	0.370254
ACTA2	-0.662377	0.261	0.463	9.60326e-06	0.370744
PCDH11Y	-1.60523	0.092	0.245	9.81566e-06	0.378943
NSA2	-0.85256	0.248	0.424	9.84595e-06	0.380113
TRAPPC9	1.35651	0.294	0.165	9.88692e-06	0.381694
HMGN2	-0.720204	0.503	0.629	1.00753e-05	0.388967
PTEN	-0.739823	0.418	0.549	1.02125e-05	0.394262
EMP1	-1.85764	0.065	0.21	1.03302e-05	0.398809
CSRNP1	-1.64884	0.131	0.285	1.05503e-05	0.407305
OLFML1	-1.72813	0.131	0.277	1.05803e-05	0.408463
PDE3A	-1.60968	0.039	0.179	1.06111e-05	0.40965
SMIM12	1.29829	0.216	0.103	1.06915e-05	0.412756
NR2F2	-0.770646	0.379	0.547	1.07623e-05	0.41549
NECTIN2	0.85517	0.412	0.263	1.08391e-05	0.418455
RPS18	-0.268378	0.882	0.986	1.10147e-05	0.425234
ABHD17C	1.50977	0.242	0.127	1.13227e-05	0.437123
MYO1E	1.14498	0.333	0.203	1.14766e-05	0.443066
KDM6A	1.46733	0.333	0.197	1.14921e-05	0.443662
TMEM65	1.6663	0.209	0.104	1.1529e-05	0.445088
POGLUT3	-2.12788	0.052	0.191	1.16313e-05	0.44904
BCL7C	-1.0489	0.209	0.364	1.17406e-05	0.453259
EIF3L	-0.702002	0.418	0.569	1.17454e-05	0.453445
SPRY1	-1.62033	0.098	0.244	1.17564e-05	0.453868
SORBS3	-1.78928	0.105	0.25	1.17947e-05	0.455346
QPRT	-1.63698	0.072	0.221	1.18511e-05	0.457522
NAV2	1.71125	0.203	0.096	1.18621e-05	0.457946
ELN	1.18743	0.386	0.24	1.20135e-05	0.463794
CD99	-0.472711	0.686	0.803	1.20683e-05	0.465909
PDE4B	-1.85973	0.118	0.264	1.23333e-05	0.47614
TP53I3	1.21268	0.248	0.127	1.25975e-05	0.48634
BCKDHB	1.42781	0.222	0.113	1.26421e-05	0.48806
SCD5	1.7248	0.196	0.093	1.28538e-05	0.496235
TNFAIP3	0.591976	0.614	0.47	1.30125e-05	0.502361
SLC39A9	1.60966	0.203	0.096	1.30485e-05	0.50375
FN1	1.64726	0.307	0.183	1.32519e-05	0.511604
HSPB2	-1.48716	0.111	0.261	1.32619e-05	0.511989
RPL26	-0.306267	0.837	0.98	1.35145e-05	0.521741
ENOSF1	1.03201	0.333	0.195	1.39799e-05	0.539709
CCND2	0.863918	0.516	0.399	1.43032e-05	0.552187
GET1	0.988259	0.307	0.174	1.44119e-05	0.556384
SYNJ2	1.12618	0.235	0.119	1.44551e-05	0.558052
ATP5F1A	-0.707051	0.346	0.516	1.46595e-05	0.565944
ADM	-0.477517	0.255	0.435	1.46848e-05	0.566922
LDB2	-1.67375	0.078	0.224	1.4801e-05	0.571408
RPS2	-0.259885	0.876	0.98	1.48223e-05	0.57223
XRCC1	1.4224	0.196	0.093	1.50865e-05	0.58243
GULP1	-1.67342	0.111	0.26	1.51616e-05	0.58533
NAV1	1.40486	0.314	0.184	1.56182e-05	0.602955
NCL	-0.524826	0.66	0.761	1.56727e-05	0.605058
C4orf3	-0.595047	0.497	0.634	1.58892e-05	0.613419
CCNI	-0.375688	0.765	0.87	1.60378e-05	0.619155
RGMA	-0.971662	0.19	0.356	1.60393e-05	0.619212
TLE5	-0.830382	0.392	0.533	1.60736e-05	0.620536
ENSG00000237356	1.34649	0.216	0.108	1.65548e-05	0.639113
ALG5	1.07236	0.366	0.225	1.67014e-05	0.644775
FGGY	1.04115	0.242	0.124	1.71486e-05	0.662039
ERP44	1.07825	0.464	0.317	1.73212e-05	0.668703
DCBLD2	1.1486	0.294	0.165	1.73494e-05	0.669791
AKR1C1	-0.905311	0.111	0.268	1.74607e-05	0.674086
PDIA6	0.633791	0.66	0.558	1.75145e-05	0.676164
UBE2S	-1.42905	0.19	0.346	1.76773e-05	0.682451
SETBP1	-1.00024	0.157	0.311	1.77142e-05	0.683876
ARHGEF10L	1.70079	0.203	0.1	1.77614e-05	0.685697
DZIP1	1.24924	0.314	0.186	1.83172e-05	0.707154
SLC24A3	-0.863852	0.19	0.356	1.8755e-05	0.724055
OSR1	-5.54648	0	0.107	1.92648e-05	0.743738
DIRC3	1.18101	0.255	0.138	1.96316e-05	0.757897
LARP6	-2.29771	0.033	0.161	1.97436e-05	0.762223
FSIP1	-2.17339	0.052	0.186	1.98006e-05	0.764422
GPATCH2L	1.17894	0.288	0.166	1.9945e-05	0.769997
EEF1B2	-0.371955	0.693	0.85	2.00606e-05	0.774459
PRDM2	1.16479	0.288	0.164	2.03228e-05	0.784582
ADGRL3	-3.02727	0.065	0.195	2.04188e-05	0.78829
MFAP2	-1.1589	0.144	0.295	2.04616e-05	0.789941
DOCK10	1.05106	0.353	0.214	2.07044e-05	0.799313
BTBD9	1.15033	0.314	0.183	2.08287e-05	0.804114
RELL1	1.10286	0.353	0.222	2.08455e-05	0.804763
EIF3H	-0.478903	0.51	0.652	2.12683e-05	0.821084
SEMA5A	0.721811	0.484	0.328	2.14655e-05	0.828697
ADRA1A	-2.65452	0.052	0.179	2.15823e-05	0.833207
NPAS2	1.4191	0.19	0.09	2.2105e-05	0.853386
BOC	-1.41061	0.105	0.251	2.22058e-05	0.857275
NECAP2	1.00142	0.281	0.155	2.26141e-05	0.873038
DNAJB1	-0.427456	0.588	0.755	2.27835e-05	0.879579
ARPC3	0.718795	0.627	0.51	2.30644e-05	0.890423
CLIC2	1.03239	0.438	0.289	2.3127e-05	0.89284
DYNLT1	0.837819	0.516	0.389	2.33027e-05	0.899625
SLC25A27	-1.83039	0.052	0.185	2.34719e-05	0.906157
PLAT	-1.21666	0.052	0.19	2.42873e-05	0.937634
BRD2	-0.921176	0.392	0.537	2.48153e-05	0.95802
RPS29	-0.452324	0.634	0.762	2.49871e-05	0.964652
KAZN	-2.65582	0.052	0.18	2.51876e-05	0.972392
FIGN	-1.37203	0.118	0.268	2.70429e-05	1
EPHX1	-0.921955	0.19	0.345	2.70726e-05	1
USP34	0.880249	0.536	0.405	2.7338e-05	1
NT5DC1	1.4806	0.275	0.156	2.75725e-05	1
FGF10	-1.92214	0.059	0.191	2.761e-05	1
CCDC57	1.2401	0.203	0.099	2.76838e-05	1
PTGFRN	-2.42085	0.039	0.163	2.78372e-05	1
MT1X	-1.61567	0.131	0.282	2.80969e-05	1
MT1E	-2.35653	0.052	0.181	2.83197e-05	1
STEAP4	-2.35487	0.02	0.137	2.83301e-05	1
ENSG00000290846	-2.39111	0.039	0.164	2.86832e-05	1
TRMT11	1.36572	0.359	0.237	2.91047e-05	1
BTF3	-0.300096	0.706	0.884	2.94297e-05	1
NFIX	-1.0177	0.196	0.345	3.01817e-05	1
GUK1	-0.472666	0.458	0.609	3.02591e-05	1
NDUFS5	-0.490728	0.497	0.646	3.04151e-05	1
KAT6B	-0.866895	0.275	0.426	3.18153e-05	1
STON1	-1.47826	0.118	0.259	3.22602e-05	1
EVA1C	1.22308	0.281	0.155	3.2332e-05	1
MRGPRF	-1.57358	0.065	0.199	3.2459e-05	1
COX6C	-0.47555	0.542	0.687	3.26809e-05	1
EIF3F	-0.47251	0.562	0.696	3.29737e-05	1
CHD6	1.0247	0.464	0.324	3.32281e-05	1
LDHB	-0.402799	0.451	0.654	3.33262e-05	1
SFRP2	-3.22035	0.052	0.176	3.37749e-05	1
RAB34	-0.857765	0.314	0.459	3.37929e-05	1
HERC1	1.02012	0.484	0.333	3.41766e-05	1
C1QTNF3	-1.54362	0.098	0.24	3.43799e-05	1
TUBA1A	-0.713698	0.588	0.735	3.45988e-05	1
SLC25A6	-0.375521	0.641	0.805	3.5067e-05	1
GTDC1	1.25662	0.32	0.197	3.54995e-05	1
EIF4A1	-0.52235	0.634	0.739	3.55665e-05	1
RBM6	1.05149	0.444	0.316	3.5651e-05	1
NOVA1	0.898885	0.477	0.354	3.82195e-05	1
EMP3	-0.503639	0.556	0.705	3.83828e-05	1
F10	-1.18191	0.15	0.302	3.86092e-05	1
NFASC	1.21569	0.425	0.295	4.06882e-05	1
CDK8	1.51725	0.229	0.12	4.17057e-05	1
SEMA6A	1.56772	0.196	0.096	4.3759e-05	1
ZNF521	1.58267	0.242	0.131	4.50577e-05	1
CAPN2	-0.797018	0.222	0.375	4.63829e-05	1
SASH1	-2.83447	0.033	0.148	4.6921e-05	1
PVT1	1.72658	0.235	0.129	4.69316e-05	1
RRAS	-0.62489	0.503	0.633	4.7016e-05	1
WLS	0.715964	0.497	0.344	4.79417e-05	1
BCL2	1.33861	0.458	0.333	5.00168e-05	1
PDZRN4	-1.68839	0.098	0.234	5.02737e-05	1
RNF216	0.957272	0.379	0.243	5.03763e-05	1
HTRA1	-0.793379	0.235	0.391	5.10041e-05	1
SOBP	1.03753	0.281	0.159	5.20696e-05	1
SMARCA1	-1.20549	0.144	0.28	5.24241e-05	1
COX8A	-0.574378	0.353	0.521	5.26173e-05	1
ABHD2	0.989432	0.438	0.296	5.33272e-05	1
ZNF358	-1.43105	0.105	0.241	5.37804e-05	1
LBH	-2.06338	0.059	0.183	5.60624e-05	1
CYGB	-1.30174	0.111	0.249	5.65766e-05	1
KHDRBS1	-0.481819	0.359	0.545	5.72275e-05	1
EEF2	-0.335286	0.778	0.908	5.76388e-05	1
ZNF385A	-2.32744	0.039	0.157	5.82894e-05	1
ANKRD10	0.695414	0.556	0.437	5.84528e-05	1
NLGN4X	-1.37576	0.085	0.223	5.84553e-05	1
EIF1B	-0.912133	0.34	0.46	5.8651e-05	1
TNFRSF14	0.988858	0.373	0.246	5.96949e-05	1
CSNK2B	-0.732424	0.346	0.471	5.98167e-05	1
NUS1	1.55049	0.235	0.129	5.99455e-05	1
ARHGAP42	0.923428	0.477	0.357	5.99865e-05	1
PREX2	-3.04392	0.026	0.136	6.0305e-05	1
ALDH2	0.618226	0.686	0.55	6.10707e-05	1
RAI2	-0.606552	0.242	0.4	6.25679e-05	1
SRSF5	-0.225776	0.621	0.742	6.29016e-05	1
CAMK2N1	-1.88797	0.072	0.197	6.32132e-05	1
AFAP1	1.33492	0.327	0.211	6.44817e-05	1
MT-ND6	-0.990152	0.235	0.386	6.54374e-05	1
VCAN	-2.06825	0.078	0.202	6.58761e-05	1
PRTFDC1	1.16174	0.209	0.106	6.67244e-05	1
H1-4	-1.23063	0.261	0.392	6.81871e-05	1
H4C3	-0.743611	0.301	0.425	6.84907e-05	1
SLC25A25	1.18647	0.294	0.178	6.90742e-05	1
CREB5	-1.16065	0.111	0.253	6.93473e-05	1
CCDC91	1.12592	0.373	0.256	6.93813e-05	1
SLC25A13	0.975093	0.222	0.116	6.9524e-05	1
CA3	-1.6289	0.013	0.118	7.04094e-05	1
IL15RA	-0.914974	0.216	0.366	7.19513e-05	1
MYH11	0.352639	0.359	0.206	7.2977e-05	1
ABI3BP	-0.435327	0.601	0.742	7.31542e-05	1
CERS2	-1.29216	0.111	0.244	7.38533e-05	1
RPL5	-0.298547	0.837	0.969	7.49464e-05	1
COMT	0.81267	0.503	0.394	7.54309e-05	1
ABTB2	1.35331	0.275	0.154	7.578e-05	1
KITLG	-0.832779	0.255	0.391	7.6061e-05	1
NBEA	1.37434	0.484	0.357	7.69597e-05	1
ABCC9	-2.24186	0.02	0.125	7.7548e-05	1
ARL6IP4	-0.567571	0.484	0.607	7.90242e-05	1
ZNF639	-2.1456	0.039	0.154	7.90998e-05	1
XRCC6	-0.742397	0.333	0.461	8.17268e-05	1
KIAA0408	-1.76498	0.078	0.204	8.56388e-05	1
EIF3K	-0.523398	0.562	0.691	8.61709e-05	1
UBA52	-0.251622	0.745	0.906	8.81105e-05	1
ZEB2	-0.538277	0.516	0.647	9.10071e-05	1
UQCRB	-0.387954	0.549	0.699	9.19271e-05	1
SPATS2L	-0.634575	0.379	0.514	9.20661e-05	1
NUCKS1	-0.461765	0.562	0.695	9.35074e-05	1
PTPN1	0.897055	0.386	0.261	9.45059e-05	1
ZFPM2-AS1	1.19557	0.288	0.167	9.46597e-05	1
MMP23B	-0.969002	0.216	0.36	9.47658e-05	1
ZNF804B	-2.36887	0.059	0.176	9.55864e-05	1
ARHGAP32	0.95702	0.294	0.177	9.66119e-05	1
FKBP10	-0.626136	0.222	0.371	9.95056e-05	1
PCDHGC3	-2.00241	0.033	0.144	0.000101907	1
HSPA8	-0.680799	0.569	0.685	0.000102335	1
SOX6	0.342707	0.255	0.14	0.000102972	1
ZBTB10	-1.87638	0.059	0.178	0.00010362	1
PTPRS	-0.910555	0.137	0.277	0.000104681	1
EPC2	-1.53643	0.092	0.219	0.000105864	1
CYS1	-2.31649	0.052	0.165	0.000106933	1
RASD1	-1.60619	0.052	0.168	0.000107597	1
SON	-0.402906	0.621	0.722	0.000112321	1
SPART	-1.04853	0.196	0.331	0.000114305	1
PARD3B	0.925954	0.673	0.557	0.000114968	1
ZFAND2A	0.892281	0.235	0.128	0.000120479	1
GRK5	-0.824803	0.163	0.316	0.000121018	1
PLXDC1	-1.22638	0.131	0.269	0.000121148	1
TNFSF13	-2.08185	0.046	0.157	0.000123047	1
EIF4G3	0.971776	0.412	0.285	0.000123114	1
PTK7	-2.1125	0.052	0.166	0.000123363	1
AUTS2	0.759702	0.484	0.348	0.000124929	1
MZT2A	-1.159	0.196	0.322	0.000125801	1
ADIPOR2	1.63598	0.314	0.196	0.000125994	1
NFIL3	-0.955678	0.209	0.344	0.000129249	1
TERF2IP	-0.814082	0.275	0.416	0.000129328	1
IQCG	1.28823	0.255	0.145	0.00013012	1
MTCH2	1.28919	0.229	0.129	0.000130589	1
ETV6	0.954112	0.503	0.391	0.000130793	1
SQSTM1	-0.283562	0.719	0.852	0.000133598	1
PTGES3	-0.388861	0.556	0.675	0.000135849	1
SMARCA4	0.792682	0.255	0.142	0.00013671	1
ASPH	-0.754451	0.373	0.491	0.000141273	1
SOD1	-0.537555	0.542	0.672	0.000141312	1
ROMO1	-0.770536	0.235	0.383	0.000143417	1
TUBA1C	1.06937	0.359	0.24	0.000145252	1
TTC1	1.08881	0.373	0.242	0.000146403	1
CAV1	-2.10527	0.065	0.181	0.000148522	1
PRKN	1.12137	0.366	0.241	0.00014989	1
CNN1	-2.07485	0.052	0.164	0.000152159	1
AGAP1	0.932901	0.458	0.326	0.000154532	1
CKB	-1.57181	0.046	0.156	0.000154546	1
IK	-1.24109	0.196	0.317	0.000157855	1
OXR1	-1.24579	0.144	0.273	0.000158077	1
TPM4	-0.459534	0.641	0.76	0.000158791	1
USPL1	1.73348	0.242	0.136	0.00016385	1
CTSK	-0.625529	0.523	0.624	0.000168062	1
KLF4	-1.10078	0.359	0.473	0.000168502	1
LINC00578	-1.64796	0.105	0.227	0.000169702	1
TUBB4B	-0.653065	0.399	0.553	0.000172884	1
CXCL1	-2.42725	0.078	0.195	0.000175784	1
MRPL43	-0.99905	0.209	0.34	0.000176055	1
WDR83OS	-0.581685	0.444	0.575	0.000176854	1
ARHGEF12	0.998095	0.464	0.361	0.000178995	1
CHCHD2	-0.389385	0.68	0.808	0.000182221	1
MASP1	-1.4874	0.085	0.203	0.000185733	1
IDO1	0.826935	0.229	0.127	0.000186978	1
IL27RA	0.704121	0.268	0.155	0.000187474	1
MTHFD2	-0.670245	0.209	0.355	0.000187972	1
CD34	-2.43599	0.026	0.127	0.000188163	1
ARHGAP10	0.774994	0.634	0.516	0.000189353	1
MAGEH1	-1.7401	0.052	0.164	0.000189961	1
PRKCA	1.04733	0.301	0.184	0.000190317	1
REV3L	-0.805641	0.373	0.499	0.000194759	1
SNHG29	-0.224932	0.739	0.883	0.000197397	1
THBS1-AS1	-2.42063	0.046	0.153	0.000198525	1
MAT2A	-0.681709	0.242	0.386	0.000200526	1
ANAPC5	0.818895	0.418	0.294	0.000202689	1
CRIM1	0.837446	0.327	0.202	0.000207282	1
PABPC1	-0.270327	0.66	0.812	0.000209086	1
IRF1	-0.511728	0.516	0.648	0.000210603	1
CES1	-2.02675	0.052	0.16	0.000215528	1
TNS2	-0.860101	0.222	0.351	0.000223853	1
PIK3CA	-1.35491	0.072	0.185	0.000224296	1
DNPH1	0.864768	0.418	0.305	0.000226758	1
CFD	-0.950374	0.248	0.377	0.000226855	1
LRCH3	1.2361	0.366	0.246	0.0002273	1
AKR1C2	-2.33226	0.033	0.133	0.000227526	1
SNHG5	-0.607078	0.399	0.549	0.000229404	1
ADAMTS2	-1.49753	0.059	0.175	0.000234679	1
SFRP1	-1.33058	0.098	0.223	0.000235098	1
DDX3Y	-1.6398	0.085	0.2	0.000235938	1
MEIS1	-0.817064	0.34	0.46	0.00023684	1
PPP1R2	1.19515	0.327	0.208	0.000238096	1
MYH10	-0.734817	0.209	0.355	0.00024426	1
ESYT2	1.16478	0.464	0.344	0.000245018	1
JAK3	0.992848	0.229	0.128	0.000245166	1
IER5	-1.06177	0.176	0.308	0.000246502	1
ATP6V0C	-0.511146	0.399	0.516	0.000246841	1
IMPDH2	-0.634879	0.275	0.437	0.000251892	1
GNG10	-0.832154	0.268	0.396	0.000252106	1
JAM2	-1.4851	0.059	0.172	0.000259173	1
PITPNB	0.874665	0.412	0.279	0.000259594	1
VEZF1	-1.4203	0.15	0.266	0.000263177	1
HELB	0.93257	0.288	0.176	0.000265219	1
IRS1	-1.26012	0.039	0.145	0.000268415	1
PPIA	-0.225308	0.699	0.845	0.00026994	1
TM7SF3	0.929643	0.346	0.229	0.000272231	1
FADS2	0.742226	0.34	0.217	0.000274058	1
TRMT112	-0.469575	0.49	0.627	0.000274117	1
NDUFAF4	-2.31907	0.052	0.154	0.000276508	1
LTA4H	-1.59618	0.092	0.205	0.000280635	1
HLA-DRB5	-0.66717	0.118	0.251	0.000280715	1
PHLDB1	-1.43195	0.072	0.188	0.000287943	1
BAG3	-1.176	0.118	0.246	0.000289189	1
IGFBP3	0.47904	0.699	0.574	0.000300178	1
BEX3	-0.495994	0.464	0.582	0.000303237	1
MPZL1	0.845845	0.49	0.384	0.000304189	1
MSRB2	-0.980158	0.216	0.34	0.000308107	1
DNAJC7	0.756123	0.405	0.281	0.000319103	1
UVRAG	0.9906	0.471	0.35	0.000321246	1
CD9	0.456581	0.536	0.396	0.000325487	1
ENSG00000286533	-1.61181	0.144	0.267	0.00033025	1
THBS2	-2.11166	0.039	0.14	0.0003324	1
PPP1CC	-0.721327	0.346	0.477	0.000334282	1
COPZ2	-1.51201	0.078	0.189	0.000337475	1
DIPK2A	-1.42073	0.118	0.234	0.000345636	1
PDLIM3	0.36971	0.85	0.726	0.000364175	1
ANP32B	-0.654944	0.333	0.477	0.000365104	1
PLD1	1.09	0.379	0.256	0.000366775	1
CLSTN3	0.739517	0.444	0.33	0.000381236	1
RALGPS2	-1.64704	0.052	0.157	0.000382387	1
SH3PXD2B	-0.736969	0.17	0.301	0.000384128	1
CIRBP	-0.30406	0.778	0.887	0.00038587	1
KLHL13	-1.72281	0.052	0.158	0.000386705	1
MED6	-1.67557	0.052	0.156	0.000395029	1
POLR1D	-0.872249	0.242	0.367	0.000396381	1
ADI1	0.739227	0.431	0.318	0.000403517	1
GLI3	-0.751185	0.255	0.38	0.000404675	1
PCBP3	-1.08222	0.222	0.338	0.00040591	1
OAF	-1.03007	0.105	0.223	0.000417037	1
FAM114A1	0.542713	0.497	0.383	0.000421292	1
ITM2A	-1.30564	0.085	0.192	0.000422235	1
CCDC71L	-0.758705	0.235	0.363	0.000425724	1
ECD	1.1054	0.281	0.168	0.00042582	1
DECR1	0.889451	0.438	0.332	0.00042661	1
TCEA1	-0.501099	0.412	0.522	0.000432681	1
HSPA1B	-0.395439	0.634	0.752	0.000433745	1
SNHG7	-0.822025	0.268	0.406	0.000436755	1
GBP1	-1.44196	0.157	0.275	0.000437197	1
PBXIP1	-1.41149	0.085	0.197	0.000445291	1
CNP	1.03282	0.255	0.155	0.000449059	1
AGO3	1.15268	0.373	0.263	0.000449527	1
EPC1	-0.567756	0.307	0.432	0.000450228	1
PRDX6	-0.471133	0.523	0.633	0.000456025	1
OSBPL1A	-0.682186	0.281	0.412	0.000457991	1
NUPR1	-0.301209	0.575	0.702	0.00046147	1
VEGFB	-0.848934	0.268	0.386	0.000461713	1
ERGIC1	-1.17501	0.111	0.224	0.000462744	1
COQ8A	0.890098	0.255	0.153	0.000466942	1
CDH11	0.801861	0.458	0.338	0.000477871	1
SKIL	1.11595	0.288	0.178	0.000480459	1
CYP27A1	0.801987	0.379	0.269	0.000486256	1
GFOD1	-1.1382	0.085	0.201	0.000488603	1
CD200	0.960046	0.248	0.146	0.000497383	1
SEM1	-0.503828	0.438	0.558	0.000501226	1
CISD1	0.775452	0.294	0.179	0.000509183	1
RPL31	-0.144526	0.588	0.805	0.000515378	1
H3-3A	-0.290411	0.68	0.817	0.000516529	1
FGD4	-1.8366	0.065	0.167	0.000527015	1
RIN2	0.805918	0.503	0.386	0.000542563	1
GAS5	-0.320245	0.471	0.636	0.000544549	1
UNC50	0.597182	0.333	0.208	0.000552559	1
EEIG2	-1.35492	0.098	0.21	0.000555959	1
NORAD	-0.554993	0.386	0.507	0.000562191	1
ST6GALNAC6	-1.1494	0.124	0.241	0.000575974	1
UTRN	-0.705014	0.229	0.353	0.00059719	1
CD248	-1.50963	0.052	0.152	0.000597519	1
ST3GAL1	1.02482	0.261	0.155	0.000597754	1
HACD3	0.91263	0.346	0.238	0.000616194	1
ID2	-0.790359	0.386	0.505	0.000621578	1
RWDD1	-0.547803	0.294	0.441	0.000631861	1
VTI1B	-1.05341	0.111	0.223	0.000632604	1
ATP5F1D	-0.386904	0.412	0.544	0.000633112	1
SAT1	-0.555745	0.471	0.602	0.000644924	1
WBP11	0.8314	0.359	0.238	0.000650875	1
IFI27	0.509724	0.745	0.64	0.000662527	1
LINC02884	-1.15089	0.078	0.187	0.000682554	1
PCNX1	0.95144	0.366	0.254	0.000685541	1
CMIP	1.0735	0.327	0.218	0.000690786	1
LY6E	-0.287823	0.503	0.622	0.000697215	1
PCNP	-0.703844	0.353	0.454	0.000699219	1
SMYD4	0.710726	0.314	0.204	0.000701403	1
TRIP12	0.65935	0.392	0.273	0.000704945	1
SULF1	-0.829001	0.314	0.429	0.000716966	1
HDAC9	-0.565785	0.092	0.197	0.000718756	1
SNX3	-0.338572	0.529	0.676	0.000722598	1
F3	-0.194514	0.268	0.157	0.000725099	1
CAMLG	-0.523545	0.261	0.396	0.000725376	1
PROCR	-1.62647	0.092	0.197	0.000732328	1
PHF21A	0.950275	0.366	0.255	0.000765345	1
ALDH7A1	1.07304	0.34	0.222	0.000768429	1
CEP170	0.65155	0.327	0.212	0.000788512	1
SGCE	-0.625447	0.301	0.429	0.000796066	1
DDIT4	-0.571799	0.444	0.565	0.000796153	1
FDFT1	0.829484	0.307	0.196	0.000800934	1
TUT7	0.979729	0.261	0.159	0.000809866	1
PSPC1	0.953168	0.268	0.167	0.000819419	1
FER	0.829593	0.399	0.297	0.000832267	1
CADPS2	1.12055	0.373	0.262	0.000848013	1
SEMA4B	-1.29184	0.078	0.183	0.000852623	1
GOLGB1	0.645282	0.569	0.459	0.000858365	1
RAB7A	0.802662	0.686	0.563	0.000859198	1
PCBD1	0.69965	0.418	0.304	0.000863944	1
NREP	0.7947	0.268	0.168	0.000871275	1
PEA15	-0.894002	0.209	0.317	0.000873279	1
WDR13	-1.05966	0.118	0.23	0.000881938	1
ISOC1	0.695958	0.386	0.275	0.000882953	1
NPDC1	0.898499	0.333	0.221	0.000883877	1
FUNDC2	-0.49218	0.255	0.378	0.000888835	1
RBCK1	-1.01308	0.137	0.244	0.000890169	1
FENDRR	-0.969922	0.183	0.3	0.000896097	1
SERPINB1	0.576028	0.464	0.327	0.000904858	1
ANKRD36	-1.0098	0.124	0.235	0.000911622	1
SBDS	-0.589334	0.444	0.546	0.000918319	1
PLA2G4C	0.71718	0.418	0.301	0.000949021	1
TTLL7	-1.23182	0.118	0.223	0.000954356	1
BDH2	-0.898014	0.203	0.32	0.000954558	1
BIRC2	0.924928	0.327	0.219	0.000955866	1
SETD5	0.737396	0.431	0.324	0.000956017	1
GP1BA	0.952939	0.333	0.23	0.000956629	1
YIPF4	0.8046	0.333	0.222	0.000978024	1
RNASEH2C	-0.768491	0.196	0.315	0.000979625	1
TAOK3	0.990107	0.288	0.178	0.00100378	1
HAS2	-0.822389	0.092	0.201	0.00100639	1
ASXL1	-0.435469	0.242	0.377	0.00101412	1
MAGI2-AS3	-0.992563	0.196	0.305	0.00101728	1
RAD23A	-0.567579	0.281	0.405	0.00106573	1
CTSF	-0.611995	0.32	0.423	0.00107398	1
GYPC	-0.560249	0.405	0.525	0.00109275	1
ARID4B	0.838219	0.654	0.542	0.00113075	1
SERPINF1	-0.392875	0.725	0.826	0.00114346	1
IL34	-0.534039	0.32	0.445	0.00114775	1
MVP	-0.617322	0.222	0.338	0.00118231	1
UBL5	-0.393313	0.471	0.576	0.00118231	1
EPHB6	-0.96248	0.131	0.244	0.00119469	1
NF1	0.728449	0.438	0.323	0.00119695	1
COX6B1	-0.335545	0.471	0.603	0.00120305	1
ATP5PO	-0.37507	0.477	0.58	0.00120818	1
GOLIM4	-0.615774	0.294	0.413	0.00123325	1
RNF217	-0.911145	0.085	0.188	0.00124252	1
YTHDC1	-0.667206	0.261	0.377	0.00124771	1
EIF4A3	-0.457378	0.327	0.457	0.00126019	1
SRI	-0.561343	0.366	0.485	0.00131328	1
ARL1	0.608016	0.51	0.398	0.00132155	1
GFRA1	-0.719863	0.32	0.43	0.00132986	1
PDE8A	0.77005	0.405	0.297	0.00133025	1
SOX4	0.387968	0.49	0.367	0.00134037	1
PCGF5	-0.897602	0.137	0.248	0.00134337	1
APOL1	-1.08278	0.098	0.202	0.00135658	1
DNPEP	-0.888704	0.124	0.234	0.00136331	1
TUT4	-0.538479	0.248	0.36	0.00139773	1
CORO1C	0.867611	0.333	0.23	0.00140434	1
GADD45G	-1.35917	0.216	0.319	0.0014188	1
FOXN3	-0.309565	0.471	0.588	0.00143057	1
SNHG6	-0.548544	0.366	0.477	0.00144008	1
ZNF407	1.09893	0.268	0.168	0.0014655	1
MIF	-0.311723	0.654	0.779	0.00146657	1
CLIP3	-0.712451	0.255	0.366	0.00149067	1
MID1	-0.758599	0.163	0.28	0.00155337	1
C12orf75	-1.0871	0.105	0.208	0.0015669	1
PLD3	-0.473969	0.425	0.539	0.00160854	1
C11orf58	-0.407762	0.542	0.645	0.00161028	1
CDKN1C	-1.02994	0.229	0.332	0.00162206	1
FOXF1	-0.839469	0.229	0.34	0.00163029	1
CPNE1	-0.980167	0.144	0.25	0.00163767	1
ATP5PF	-0.458544	0.451	0.554	0.00165354	1
CTDSPL	-0.900896	0.163	0.265	0.00168508	1
RSL24D1	-0.543462	0.373	0.493	0.00169776	1
PLP2	-1.15574	0.144	0.246	0.00170619	1
YPEL3	-0.931115	0.203	0.31	0.00170999	1
ADD1	-0.631199	0.327	0.429	0.0017507	1
MYL6B	-0.960373	0.196	0.297	0.00175583	1
ANKRD17	0.865029	0.405	0.305	0.0018521	1
SNCAIP	-1.13794	0.105	0.208	0.00187771	1
GPC4	-0.798838	0.092	0.197	0.00189126	1
AIP	-0.870712	0.176	0.285	0.00191431	1
ZMYM2	0.96737	0.327	0.224	0.00195097	1
ALDOA	-0.748232	0.196	0.309	0.00204591	1
EDNRB	-0.832245	0.17	0.275	0.00207106	1
HNRNPLL	0.619432	0.294	0.188	0.00208794	1
TCIM	0.51523	0.51	0.403	0.00211689	1
GNG12	-0.482938	0.281	0.402	0.00212133	1
PRKAR2A	0.868735	0.314	0.212	0.00217832	1
IRF2BP2	-0.646137	0.333	0.438	0.00224506	1
RGS10	-0.791798	0.19	0.296	0.00226949	1
NINJ1	0.490338	0.379	0.26	0.00232616	1
COL5A1	-0.940231	0.131	0.233	0.00234984	1
GADD45A	0.473116	0.314	0.206	0.00235271	1
EEF1G	-0.179342	0.765	0.907	0.00252244	1
HADHA	-0.434391	0.346	0.458	0.00254748	1
ZRANB2	-0.542447	0.373	0.486	0.00255263	1
CHRDL2	-0.557404	0.124	0.233	0.00258513	1
ADH5	-0.510724	0.418	0.528	0.00261766	1
TIMP3	-1.0655	0.32	0.439	0.00262246	1
FADS1	0.674361	0.346	0.237	0.00264844	1
CLEC2B	-0.821213	0.196	0.297	0.00270533	1
BZW1	-0.590685	0.32	0.421	0.00274063	1
SAMD4A	-0.608556	0.19	0.295	0.0027665	1
RTF1	-0.566208	0.307	0.411	0.00278637	1
KANK1	-0.716616	0.137	0.244	0.00287429	1
MBNL1	-0.334977	0.477	0.582	0.00289141	1
TMED2	-0.486537	0.386	0.489	0.00297598	1
PGRMC2	-0.696026	0.229	0.334	0.00300984	1
ENSG00000262202	-0.676673	0.19	0.304	0.00309838	1
MYOF	-0.777654	0.222	0.323	0.00310215	1
ATP5MG	-0.326126	0.614	0.724	0.00315547	1
CREB3L2	0.677787	0.359	0.256	0.00325915	1
CBLB	-0.66589	0.222	0.331	0.00343482	1
TRIR	-0.327773	0.484	0.609	0.00346995	1
EPB41L4A-AS1	-0.747382	0.229	0.331	0.00349018	1
NUMA1	-0.849149	0.17	0.271	0.00349678	1
ZC3H7A	0.517114	0.294	0.19	0.00357017	1
ACTN1	0.618608	0.595	0.493	0.00361969	1
DPYD	-0.326281	0.366	0.473	0.00365667	1
NUTF2	0.816725	0.359	0.256	0.00366124	1
ACTR3	0.672112	0.412	0.307	0.00372802	1
PTTG1IP	0.620358	0.536	0.427	0.00373476	1
SSRP1	-0.599311	0.124	0.226	0.00374953	1
NBEAL1	0.527544	0.425	0.315	0.00377886	1
SAT2	-0.555959	0.32	0.428	0.00384219	1
HES1	-0.577061	0.235	0.348	0.00395807	1
HIF3A	-0.601329	0.196	0.304	0.00397786	1
ARPC1B	0.669864	0.399	0.299	0.00409621	1
STRAP	0.521234	0.405	0.295	0.00410695	1
FNTA	0.749015	0.333	0.233	0.00419281	1
ITM2B	-0.222117	0.837	0.952	0.00423193	1
NDN	-0.491327	0.418	0.521	0.00465741	1
APBB2	-0.194721	0.163	0.271	0.00479574	1
NAP1L1	-0.251731	0.608	0.725	0.00523009	1
P4HA1	0.744879	0.386	0.286	0.00523504	1
TCF12	0.464433	0.608	0.503	0.00524403	1
SECISBP2	0.790994	0.379	0.272	0.00525491	1
HNRNPA0	-0.265617	0.49	0.592	0.00532003	1
PHF3	-0.489786	0.301	0.419	0.00534886	1
BCLAF1	-0.326095	0.458	0.559	0.00567212	1
SNX9	-0.379139	0.301	0.408	0.00571747	1
TMA7	-0.278992	0.569	0.673	0.00581154	1
TLE4	-0.339789	0.17	0.274	0.00585242	1
DHRS7	-0.662735	0.268	0.37	0.006056	1
NOP53	-0.237743	0.588	0.727	0.00609431	1
CSNK1A1	0.318591	0.601	0.493	0.0065703	1
MITF	-0.581869	0.333	0.435	0.00666092	1
TNRC6C	0.713283	0.425	0.312	0.00678977	1
MYL12B	-0.208649	0.627	0.743	0.00692621	1
DTNA	-0.548108	0.268	0.372	0.00711789	1
NDUFB4	-0.404407	0.373	0.487	0.00760857	1
BACE2	0.497164	0.464	0.356	0.00762344	1
ANXA1	-0.579362	0.275	0.379	0.00777395	1
GAPDH	-0.1475	0.739	0.883	0.00803307	1
XBP1	-0.203773	0.327	0.433	0.0083318	1
COX5B	-0.284568	0.49	0.606	0.00854957	1
MAFF	-0.318996	0.32	0.429	0.00912077	1
DAZAP2	-0.317785	0.346	0.451	0.00917078	1
SBF2	0.639031	0.627	0.526	0.0096237	1
UFC1	0.669258	0.477	0.374	0.00979993	1
FBXL7	-0.327644	0.255	0.36	0.00984426	1
ATP5ME	-0.248218	0.261	0.371	0.00999685	1

## Sheet: PP_CXCL10
gene	avg_log2FC	pct.1	pct.2	p_val	p_val_adj	GALT FRC from PP derived from CD and CRC patients (Figures S5 and 7)
CXCL11	6.45123	0.47	0.013	2.09943e-186	8.10505e-182
LGALS17A	6.07656	0.197	0.002	1.62572e-155	6.27626e-151
GBP5	4.59966	0.242	0.009	5.26906e-71	2.03417e-66
CXCL10	5.4493	0.606	0.073	1.32107e-62	5.10013e-58
IFIT3	3.7014	0.53	0.061	2.87665e-54	1.11056e-49
CXCL9	5.35907	0.288	0.021	6.8098e-47	2.62899e-42
GBP4	3.57195	0.818	0.206	2.99763e-46	1.15726e-41
WARS1	2.64982	0.909	0.36	1.13451e-32	4.37989e-28
IL32	2.49062	0.909	0.518	4.1368e-28	1.59705e-23
LAP3	1.95663	0.97	0.544	1.3801e-27	5.32799e-23
STAT1	2.23793	0.894	0.4	1.86255e-27	7.19057e-23
IFI44L	3.036	0.394	0.064	4.36829e-27	1.68642e-22
IFI30	2.47744	0.606	0.155	1.95242e-26	7.5375e-22
PLXNC1	3.08998	0.288	0.037	6.62123e-26	2.55619e-21
PARP14	2.09248	0.848	0.356	1.73225e-25	6.68751e-21
OAS1	2.93573	0.394	0.069	3.65734e-25	1.41195e-20
GBP1	2.88639	0.742	0.269	9.19417e-24	3.5495e-19
IFIT2	3.36875	0.379	0.066	1.19531e-23	4.61462e-19
PSMB9	1.78485	0.879	0.458	3.04867e-23	1.17697e-18
PSME2	1.67277	0.924	0.581	4.99676e-23	1.92905e-18
CCL5	3.7223	0.212	0.026	1.14366e-20	4.41522e-16
IDO1	2.94739	0.5	0.125	5.34886e-20	2.06498e-15
GBP2	2.11518	0.773	0.364	3.88779e-19	1.50092e-14
IL18BP	2.64782	0.485	0.13	1.43151e-18	5.52647e-14
ISG15	3.07596	0.53	0.157	4.18303e-18	1.6149e-13
MT2A	2.51476	0.833	0.439	5.15581e-18	1.99045e-13
PLAAT4	1.7794	0.848	0.517	7.27309e-18	2.80785e-13
HLA-E	1.27632	0.985	0.815	1.23615e-17	4.77227e-13
HAPLN3	1.89192	0.576	0.185	2.35553e-17	9.09375e-13
ENSG00000287839	2.31429	0.242	0.037	3.47557e-17	1.34178e-12
APOL6	1.81909	0.667	0.252	1.22095e-16	4.71359e-12
SAMD9L	2.51478	0.364	0.086	1.98421e-16	7.66024e-12
UBE2L6	1.9771	0.712	0.333	4.37641e-16	1.68956e-11
IFI35	1.86358	0.606	0.214	4.86227e-16	1.87713e-11
TAP1	2.07951	0.576	0.211	1.43204e-15	5.52852e-11
GBP1P1	2.57945	0.394	0.106	2.27099e-15	8.7674e-11
ETV7	2.24709	0.379	0.099	8.18073e-15	3.15825e-10
OAS3	2.8391	0.197	0.03	1.06221e-14	4.10077e-10
IFIT1	2.48398	0.394	0.103	1.08613e-14	4.19311e-10
CMPK2	3.03335	0.152	0.019	3.01411e-14	1.16363e-09
HLA-DRA	1.50035	0.864	0.586	6.05411e-14	2.33725e-09
UBD	2.07774	0.652	0.303	7.75543e-14	2.99406e-09
GBP3	2.1168	0.348	0.085	8.45065e-14	3.26246e-09
ENSG00000222017	2.83957	0.167	0.024	1.09131e-13	4.2131e-09
PSMB8	1.45032	0.742	0.382	2.96142e-13	1.14329e-08
ITGA2	1.6822	0.424	0.122	3.40186e-13	1.31332e-08
PSMB10	1.54818	0.667	0.308	6.44356e-13	2.4876e-08
HLA-DOB	2.9178	0.136	0.017	8.70818e-13	3.36188e-08
IL15RA	1.21567	0.758	0.36	9.65189e-13	3.72621e-08
RSAD2	2.68444	0.182	0.03	1.01052e-12	3.90122e-08
CTSS	1.13976	0.879	0.504	1.20975e-12	4.67035e-08
APOL1	1.43694	0.545	0.197	5.237e-12	2.0218e-07
XAF1	1.77474	0.561	0.231	8.63861e-12	3.33502e-07
HLA-DQA1	1.79753	0.515	0.194	1.16743e-11	4.50699e-07
EPSTI1	1.43617	0.636	0.286	2.48745e-11	9.60304e-07
GMPR	2.38162	0.167	0.028	2.73485e-11	1.05582e-06
MX1	1.87624	0.47	0.178	1.19515e-10	4.61401e-06
NFE2L3	1.22965	0.561	0.231	1.36341e-10	5.26359e-06
CCL19	1.25032	0.955	0.82	1.94407e-10	7.50529e-06
NUB1	1.41861	0.591	0.275	4.14469e-10	1.6001e-05
SQOR	1.52769	0.5	0.194	4.42183e-10	1.70709e-05
HLA-DQB1	1.75031	0.424	0.152	5.7242e-10	2.20989e-05
LY6E	1.1986	0.803	0.619	6.38822e-10	2.46623e-05
CALHM6	1.75239	0.409	0.149	1.21919e-09	4.70679e-05
GRIP2	2.16705	0.167	0.032	1.63665e-09	6.31844e-05
HLA-DPA1	1.25771	0.758	0.489	1.63888e-09	6.32704e-05
CFB	1.60071	0.727	0.47	2.69978e-09	0.000104228
BTN3A3	1.59675	0.318	0.096	2.94507e-09	0.000113697
OAS2	2.88004	0.121	0.019	3.07458e-09	0.000118697
SPHK1	2.16116	0.197	0.044	3.47779e-09	0.000134264
APOL2	1.88126	0.273	0.078	3.69748e-09	0.000142745
ZNF385B	1.82431	0.333	0.106	5.15804e-09	0.000199131
TAP2	1.70765	0.394	0.144	5.48674e-09	0.000211821
BTN3A2	1.52786	0.394	0.14	6.48756e-09	0.000250459
ARL9	3.10481	0.121	0.02	9.54922e-09	0.000368657
APOBEC3G	1.80013	0.303	0.096	1.42064e-08	0.000548451
PSME1	0.932696	0.894	0.638	1.53036e-08	0.000590809
IFI27	1.13572	0.864	0.64	1.65805e-08	0.000640108
IRF7	1.32288	0.379	0.132	1.97832e-08	0.000763749
PML	1.27365	0.455	0.19	4.23841e-08	0.00163628
CD40	1.40374	0.5	0.224	5.3968e-08	0.00208349
TNFSF10	1.05618	0.773	0.564	6.37862e-08	0.00246253
ISG20	2.76234	0.227	0.066	6.90983e-08	0.00266761
BATF2	1.59953	0.227	0.063	7.14925e-08	0.00276004
PPA1	0.974703	0.803	0.637	7.27759e-08	0.00280958
IL3RA	1.36323	0.318	0.108	8.03013e-08	0.00310011
CD47	1.00653	0.667	0.355	8.20926e-08	0.00316927
BIRC3	0.987789	0.697	0.421	1.28831e-07	0.00497365
RAMP3	1.15573	0.515	0.24	1.74019e-07	0.00671816
PSMA2	1.05035	0.697	0.432	2.35298e-07	0.00908392
DRAM1	1.01489	0.561	0.28	2.85629e-07	0.011027
HERC6	1.56997	0.197	0.053	4.18256e-07	0.0161472
HLA-DRB1	1.08788	0.742	0.557	4.694e-07	0.0181217
MAPRE2	1.06403	0.485	0.213	5.06407e-07	0.0195504
RBCK1	1.29495	0.5	0.24	5.31494e-07	0.0205189
EPB41L4A	1.31958	0.227	0.067	6.42046e-07	0.0247868
VCAM1	1.0513	0.803	0.582	8.2066e-07	0.0316824
JAK2	0.871945	0.682	0.384	8.46348e-07	0.0326741
TRAFD1	1.43263	0.318	0.12	9.92822e-07	0.0383289
SRFBP1	1.18229	0.394	0.166	1.28799e-06	0.0497243
ODF3B	0.948468	0.606	0.324	1.55676e-06	0.0601003
TMEM51	2.16141	0.182	0.052	1.96057e-06	0.0756899
HLA-DMA	1.07939	0.455	0.211	2.05994e-06	0.0795261
EIF5A	0.774386	0.727	0.455	2.10975e-06	0.0814492
MRPS18C	1.14267	0.424	0.194	2.12453e-06	0.0820195
VAMP5	0.978999	0.667	0.458	2.16354e-06	0.0835257
HLA-DQA2	1.90475	0.242	0.084	2.21023e-06	0.0853283
TYMP	0.826401	0.833	0.614	2.24733e-06	0.0867603
BLTP3A	1.95064	0.136	0.032	2.31466e-06	0.0893597
C5orf15	1.01541	0.545	0.288	2.39181e-06	0.0923381
DTX3L	1.47412	0.318	0.127	3.07726e-06	0.118801
HSD11B1	2.3023	0.212	0.068	3.2531e-06	0.125589
SECTM1	1.79085	0.197	0.059	3.35541e-06	0.129539
SYNGR2	1.21033	0.348	0.144	3.70625e-06	0.143084
CHI3L1	2.60946	0.212	0.07	3.74431e-06	0.144553
APOL3	1.31224	0.394	0.175	3.75312e-06	0.144893
TNFAIP2	1.3639	0.515	0.282	3.84377e-06	0.148393
ST3GAL2	1.36043	0.197	0.059	4.83765e-06	0.186762
TDRD7	2.06167	0.167	0.047	4.99531e-06	0.192849
RARRES1	1.52813	0.515	0.281	5.22496e-06	0.201715
IFIH1	1.49759	0.288	0.111	6.422e-06	0.247928
ERAP2	1.38891	0.318	0.132	6.97535e-06	0.26929
SLC25A28	1.28242	0.288	0.109	7.59354e-06	0.293156
PDIA3	0.605686	0.894	0.767	7.73674e-06	0.298685
PARP9	1.40967	0.379	0.175	8.01765e-06	0.309529
WDFY1	1.1817	0.348	0.15	8.93289e-06	0.344863
STX4	1.11089	0.455	0.222	9.76374e-06	0.376939
HLA-DPB1	1.20911	0.712	0.538	9.9281e-06	0.383284
FARP2	1.47198	0.318	0.136	1.18434e-05	0.457227
RNF213	1.12436	0.53	0.317	1.20721e-05	0.466055
MX2	1.11719	0.364	0.159	1.23508e-05	0.476813
XRN1	0.835195	0.606	0.334	1.24813e-05	0.481853
NLGN4Y	1.71107	0.242	0.09	1.51854e-05	0.586246
HCP5	1.59688	0.182	0.057	1.6664e-05	0.643329
HLA-DMB	1.95727	0.136	0.036	1.71351e-05	0.661519
IL15	0.863707	0.561	0.313	1.76169e-05	0.68012
DLG2	-1.25418	0.455	0.643	1.81296e-05	0.699911
ZNF184	2.05933	0.152	0.043	1.93591e-05	0.747378
PHF11	0.988525	0.409	0.189	1.98706e-05	0.767125
RTP4	1.9774	0.152	0.043	2.11282e-05	0.815674
PDIA6	0.674753	0.803	0.558	2.15863e-05	0.83336
ENSG00000227531	1.49606	0.152	0.043	2.16252e-05	0.834862
AGPAT3	1.04766	0.303	0.123	2.17617e-05	0.84013
MMP25-AS1	1.68041	0.167	0.051	2.32931e-05	0.899254
GUK1	0.707996	0.788	0.604	2.41809e-05	0.933528
HERC5	1.1719	0.288	0.117	2.56743e-05	0.991181
IFI6	1.60366	0.47	0.261	2.84686e-05	1
SP140L	1.77427	0.197	0.066	2.97957e-05	1
GMPPB	1.29063	0.182	0.058	2.98051e-05	1
BMAL2	1.83129	0.227	0.083	3.04812e-05	1
MARCHF9	1.55236	0.167	0.051	3.23418e-05	1
TBRG1	0.762683	0.53	0.279	3.65662e-05	1
PSMA4	1.09501	0.576	0.366	3.75119e-05	1
LITAF	0.758431	0.773	0.551	3.99526e-05	1
PSMB1	0.619824	0.833	0.608	4.43196e-05	1
DYNLT1	1.02024	0.606	0.39	4.48662e-05	1
ADAR	0.86351	0.53	0.318	4.56647e-05	1
BTN3A1	1.35713	0.212	0.077	4.7114e-05	1
PALM2AKAP2	0.775174	0.621	0.365	5.11975e-05	1
HLA-F	0.950279	0.515	0.292	5.16302e-05	1
OPTN	0.666985	0.652	0.419	5.314e-05	1
ZNRF2	0.939265	0.258	0.099	5.61736e-05	1
C2	0.624646	0.682	0.456	5.9679e-05	1
MAPK10	-0.881941	0.318	0.571	8.77325e-05	1
PSMA6	0.945251	0.591	0.375	9.08134e-05	1
DOK1	1.60021	0.152	0.047	9.434e-05	1
LGALS9	1.40997	0.167	0.056	0.000108761	1
ENSG00000291143	1.5917	0.152	0.048	0.000120577	1
CX3CL1	1.49101	0.288	0.128	0.000126355	1
PPP2R5E	0.967054	0.409	0.209	0.000128519	1
STAT2	1.09977	0.409	0.215	0.000130362	1
PSENEN	0.999669	0.409	0.217	0.00013134	1
HOXB2	1.27988	0.303	0.138	0.00013293	1
PTGIR	1.03747	0.303	0.139	0.000138596	1
ATL3	1.06536	0.379	0.198	0.000145836	1
PRELID1	0.767078	0.621	0.41	0.000153172	1
TRIM22	0.849129	0.545	0.359	0.000153344	1
RORA	-1.208	0.5	0.639	0.00015505	1
DHX58	1.52235	0.152	0.049	0.000157219	1
DIRC3	1.29483	0.303	0.138	0.000157886	1
HLA-DRB5	1.40114	0.424	0.247	0.000158407	1
KCNE4	1.32457	0.273	0.121	0.000170585	1
RANBP10	1.27703	0.182	0.065	0.000171769	1
RAB20	1.26886	0.182	0.065	0.000172586	1
ALPK1	0.900322	0.439	0.234	0.000178175	1
TULP4	0.683055	0.364	0.173	0.000190445	1
GTF3C6	0.644511	0.424	0.21	0.0001909	1
CTSH	0.596118	0.788	0.589	0.000200749	1
ADAMTS1	-1.30311	0.394	0.584	0.000208379	1
RFX7	0.999058	0.303	0.142	0.000208808	1
TNFAIP6	1.66853	0.212	0.085	0.000214869	1
C1orf54	0.963598	0.303	0.138	0.000223723	1
TNFSF13B	0.618882	0.864	0.721	0.000247312	1
ZNF618	1.04874	0.273	0.122	0.000252999	1
TRAM1	0.784217	0.697	0.491	0.000254046	1
LTBP4	-0.925334	0.561	0.714	0.000255287	1
IFI44	1.1952	0.212	0.085	0.000269785	1
SLFN12	1.28236	0.212	0.085	0.000275133	1
C19orf12	0.920469	0.348	0.172	0.000276619	1
GSDMD	0.77654	0.485	0.287	0.000305782	1
C1GALT1	1.23203	0.227	0.095	0.000307491	1
KHDRBS2	1.87703	0.182	0.07	0.000314093	1
SMARCA2	-1.54817	0.212	0.409	0.000317402	1
STK24	0.65024	0.5	0.284	0.000319105	1
PCCB	1.39095	0.167	0.06	0.000349049	1
CD82	0.536411	0.818	0.614	0.000349947	1
EMB	0.831479	0.364	0.19	0.000355153	1
UBE2Z	0.752094	0.409	0.216	0.000358624	1
ACP2	1.35292	0.197	0.077	0.00035976	1
EMC9	1.0938	0.182	0.067	0.000363066	1
OGFR	0.897348	0.333	0.163	0.000368112	1
TNFRSF6B	1.08074	0.212	0.086	0.000370411	1
FBXO7	0.903877	0.424	0.233	0.000380062	1
PSMB3	0.60435	0.682	0.46	0.00038818	1
DNPEP	0.786162	0.424	0.231	0.000396366	1
RBP5	0.489171	0.894	0.759	0.000428071	1
PSMF1	0.691325	0.545	0.333	0.000447581	1
GSTK1	0.710097	0.636	0.432	0.00044932	1
ATR	1.04606	0.303	0.144	0.000451026	1
GTPBP1	0.857075	0.197	0.076	0.000478937	1
SLAMF8	1.63475	0.182	0.07	0.00048596	1
TRIM38	1.12369	0.258	0.118	0.000494791	1
FAM13C	-1.14777	0.212	0.42	0.000505759	1
C17orf49	0.86343	0.409	0.231	0.000521119	1
GLRX	0.843336	0.242	0.103	0.000525168	1
ATIC	0.865059	0.258	0.113	0.000525848	1
TMX1	0.859118	0.394	0.22	0.000534421	1
EMC6	0.886231	0.288	0.136	0.000540515	1
PRDX3	0.708403	0.5	0.292	0.000542886	1
DRAM2	0.710229	0.333	0.159	0.000544036	1
PLEKHO1	1.24639	0.333	0.175	0.000545797	1
CLU	0.235744	0.939	0.76	0.000578939	1
NRXN3	0.703216	0.47	0.282	0.000611328	1
SELENOI	1.34532	0.182	0.071	0.00063521	1
MANF	0.651485	0.424	0.234	0.000646357	1
CASP4LP	0.865331	0.348	0.176	0.000658207	1
UIMC1	0.642343	0.318	0.153	0.000667856	1
RAB4B	1.0915	0.197	0.079	0.000684539	1
DOCK10	0.934629	0.394	0.215	0.00071421	1
BUD13	1.17848	0.182	0.071	0.00071771	1
ANXA7	0.628364	0.606	0.402	0.000722971	1
RAB10	0.63763	0.621	0.389	0.00072577	1
DENND6A	0.680097	0.303	0.145	0.000745384	1
STAMBPL1	1.25639	0.197	0.081	0.000749369	1
NEGR1	-1.67698	0.167	0.354	0.000759324	1
P4HB	0.639764	0.742	0.564	0.00077687	1
MTCH2	1.03461	0.273	0.129	0.000794553	1
TMEM140	1.06731	0.273	0.129	0.00080525	1
TWIST2	0.842094	0.258	0.118	0.000807367	1
MTA1	0.763316	0.273	0.125	0.000810073	1
TVP23A	1.75314	0.182	0.074	0.00081904	1
CD302	-1.13132	0.303	0.493	0.00082431	1
TMEM9B	1.13517	0.318	0.166	0.000844081	1
PCGF5	0.659046	0.439	0.244	0.000876902	1
PARK7	0.391353	0.894	0.712	0.000882026	1
FUT4	0.945693	0.212	0.09	0.000903881	1
NINJ1	1.09269	0.409	0.261	0.000920737	1
APOBEC3C	0.834472	0.288	0.139	0.000927387	1
MTHFD2	0.684506	0.545	0.351	0.000954598	1
SHFL	0.802589	0.409	0.231	0.000961261	1
PSMC2	0.764676	0.364	0.196	0.000995015	1
VIPR2	-2.80065	0.03	0.189	0.00100209	1
SF3A2	1.02886	0.348	0.198	0.0010227	1
GPR137	0.761721	0.348	0.183	0.00102277	1
MOV10	1.36369	0.167	0.066	0.001047	1
SULF2	0.814294	0.348	0.186	0.0010544	1
SLC15A4	1.04435	0.212	0.091	0.00107026	1
SEL1L	0.769485	0.409	0.236	0.00108028	1
NDUFA3	0.67814	0.485	0.293	0.00109418	1
CASP4	0.817872	0.348	0.184	0.00112598	1
CFHR1	1.16691	0.197	0.083	0.00115063	1
DEK	0.440032	0.758	0.551	0.00115357	1
POLR3D	0.966202	0.197	0.082	0.00115921	1
SGMS1	1.01079	0.348	0.191	0.00119874	1
ENSG00000289470	0.701719	0.364	0.199	0.00120968	1
NANS	0.609553	0.333	0.166	0.00121545	1
PARP11	1.08813	0.197	0.084	0.00122827	1
SEC61B	0.462432	0.773	0.595	0.00122926	1
ARHGAP20	1.48447	0.273	0.138	0.00123608	1
SSR3	0.846031	0.591	0.41	0.00131311	1
GCH1	0.632012	0.303	0.152	0.00131652	1
RCN1	0.683763	0.621	0.443	0.00134406	1
SNRK	1.12202	0.212	0.093	0.0013787	1
CHRDL2	0.941747	0.379	0.229	0.00138664	1
ENSG00000286619	1.26632	0.182	0.075	0.00141219	1
PLEKHF1	0.72848	0.364	0.2	0.00141524	1
SEMA3D	1.43168	0.258	0.128	0.00145693	1
PUF60	0.682249	0.439	0.26	0.00145697	1
ARFIP2	1.13077	0.242	0.115	0.00148725	1
ARF3	0.600597	0.439	0.26	0.001543	1
AP1M1	1.00071	0.288	0.147	0.00155791	1
TMEM205	0.704641	0.576	0.403	0.00157448	1
UHMK1	0.794714	0.227	0.102	0.00158508	1
BNC2	0.35539	0.788	0.584	0.00160902	1
SNX27	0.606902	0.273	0.129	0.00160976	1
PLPP1	-0.577362	0.697	0.807	0.00161366	1
DIS3	0.874812	0.318	0.168	0.00162798	1
ZNF326	0.56268	0.348	0.179	0.00165765	1
TACO1	1.13953	0.167	0.067	0.00166937	1
MYDGF	0.560779	0.682	0.501	0.00174062	1
PDLIM1	0.464292	0.833	0.666	0.00174243	1
GLIPR2	0.745842	0.545	0.369	0.00176801	1
GMPPA	1.62887	0.182	0.079	0.00180299	1
RALGPS1	0.81794	0.197	0.088	0.00189732	1
RASA3	0.513097	0.333	0.17	0.0019529	1
ANTXR2	0.672093	0.53	0.327	0.00197283	1
C1orf21	-0.911897	0.379	0.53	0.00197825	1
ASAH1	0.638387	0.53	0.349	0.00199896	1
LSM3	0.680192	0.455	0.287	0.00203748	1
HSPA8	0.370903	0.864	0.681	0.00207872	1
MSC	0.632786	0.455	0.279	0.00220386	1
YIF1A	0.605124	0.424	0.244	0.00220821	1
RIGI	1.54115	0.364	0.221	0.00220834	1
TSTD1	0.724778	0.348	0.19	0.00227628	1
ECHS1	0.585274	0.455	0.263	0.00229701	1
MYCBP2	0.614632	0.621	0.461	0.00232904	1
CREB3	0.787436	0.348	0.199	0.00233026	1
FADS2	0.642671	0.379	0.218	0.00233044	1
GNG5	0.433901	0.742	0.523	0.00238444	1
ELP1	1.11368	0.182	0.079	0.00243237	1
NDFIP2	1.20402	0.182	0.079	0.00245566	1
GP1BA	0.764516	0.409	0.231	0.00250909	1
PTPRT	0.932039	0.273	0.143	0.00252536	1
FNDC3A	0.583858	0.545	0.369	0.00252648	1
SP100	0.687605	0.53	0.375	0.00253608	1
ZDHHC24	1.10236	0.182	0.079	0.0025363	1
POLR2J	0.604824	0.424	0.246	0.00261037	1
S100A11	0.475292	0.803	0.69	0.00263787	1
PRKD3	0.572678	0.364	0.201	0.0026406	1
CYLD	0.743931	0.364	0.203	0.00265307	1
STIP1	0.827206	0.333	0.184	0.00269825	1
EFR3A	0.921328	0.394	0.241	0.00269876	1
STXBP1	0.759177	0.318	0.173	0.00272109	1
POMP	0.530219	0.545	0.348	0.00273455	1
FBXO6	1.12732	0.182	0.08	0.00277196	1
SCML1	1.16578	0.318	0.185	0.00280123	1
HIVEP1	0.612486	0.5	0.316	0.00280219	1
UFD1	0.586425	0.364	0.199	0.0029136	1
SERPINF2	0.853189	0.258	0.13	0.00292453	1
RALYL	-2.21919	0.121	0.27	0.00294695	1
PCDH7	-1.83269	0.121	0.274	0.00307569	1
LRRK1	0.803965	0.455	0.305	0.00310394	1
CASP1	0.944853	0.288	0.156	0.00313674	1
CCDC12	0.723011	0.364	0.206	0.00314349	1
SHISA3	-1.0608	0.227	0.396	0.00315726	1
CYP1B1	0.365253	0.197	0.086	0.00316466	1
FADS1	0.736158	0.409	0.238	0.0032105	1
TCF25	0.540911	0.652	0.498	0.00322411	1
FKBP9	-2.46718	0.045	0.182	0.00326426	1
NMI	0.940553	0.197	0.09	0.00334536	1
SURF6	1.04012	0.227	0.113	0.00340021	1
IRF1-AS1	0.797997	0.515	0.373	0.00341229	1
FBXW5	0.545925	0.515	0.329	0.00346357	1
MCFD2	0.546876	0.455	0.271	0.00347192	1
CSF1	0.474278	0.682	0.488	0.00349124	1
ZDHHC7	1.18414	0.227	0.118	0.00353624	1
PSMD13	0.565494	0.409	0.24	0.00356964	1
LARS1	0.608531	0.439	0.268	0.00358343	1
ARHGEF9	0.998252	0.212	0.101	0.00358391	1
SNRPG	0.653407	0.485	0.324	0.00362234	1
IRF2	0.781846	0.364	0.212	0.0036254	1
ZNFX1	0.818645	0.273	0.146	0.00364287	1
NPB	0.347246	0.379	0.206	0.00364697	1
PSMD7	0.759794	0.424	0.263	0.00366066	1
PAK3	0.84235	0.318	0.175	0.00367234	1
TDO2	0.40094	0.788	0.576	0.00368522	1
BORCS8	0.746513	0.227	0.108	0.00369983	1
PSMC3	0.717688	0.47	0.308	0.00370913	1
EIF4E3	0.967189	0.303	0.171	0.00375424	1
CIAO1	0.780949	0.333	0.19	0.00382167	1
EIF2S2	0.646592	0.47	0.294	0.00383307	1
COPB2	0.677748	0.53	0.371	0.00384724	1
ASL	0.520606	0.227	0.106	0.00390446	1
ADIRF	-1.01728	0.364	0.493	0.00400789	1
MPZL1	0.616391	0.545	0.385	0.00407538	1
SLC39A14	0.793672	0.258	0.134	0.00408012	1
COL4A1	0.338064	0.455	0.268	0.00408822	1
PPP2R3A	0.733217	0.288	0.154	0.00409091	1
AIDA	0.982209	0.288	0.159	0.00413805	1
EXOC3L4	0.512786	0.379	0.221	0.00416807	1
SDHAF2	0.665503	0.318	0.173	0.00416833	1
CCDC47	0.700235	0.545	0.385	0.00417413	1
CAMK2N1	0.568496	0.348	0.194	0.00418163	1
CSNK1G1	0.852212	0.227	0.113	0.00421683	1
SERPINB9	0.708578	0.561	0.383	0.00426301	1
CHST3	0.820987	0.182	0.08	0.00426791	1
TPST1	0.628886	0.636	0.461	0.00428069	1
IFI16	0.593467	0.682	0.539	0.00428476	1
DNAJC17	0.65585	0.212	0.099	0.00430544	1
PRKCA	0.623214	0.333	0.185	0.00433867	1
TBC1D1	0.983851	0.242	0.125	0.00449615	1
CADPS2	0.98697	0.409	0.262	0.00452116	1
TCHP	0.85663	0.212	0.102	0.00458133	1
WDPCP	0.650696	0.318	0.173	0.00459106	1
DDX1	0.672714	0.333	0.185	0.00460844	1
SRM	0.613034	0.424	0.258	0.00462193	1
ZNF385D	0.466471	0.182	0.081	0.00467163	1
RO60	0.618616	0.394	0.235	0.00467649	1
MTRF1L	0.841656	0.212	0.103	0.00473813	1
NIPAL2	-2.20782	0.045	0.177	0.00475462	1
CDC42SE2	0.541001	0.288	0.152	0.00476251	1
GLS	0.481229	0.5	0.334	0.00482974	1
MMP19	-0.917896	0.348	0.51	0.00486932	1
CBR1	0.957069	0.288	0.16	0.00488096	1
ARNT	0.792486	0.348	0.198	0.00492254	1
FXYD1	-0.814028	0.379	0.498	0.00496808	1
NEDD1	0.759565	0.182	0.081	0.00502636	1
MIR100HG	0.541626	0.5	0.333	0.0051491	1
SMIM12	1.07984	0.212	0.104	0.00518519	1
CCDC137	0.883366	0.197	0.092	0.00522542	1
GFPT1	0.799241	0.333	0.194	0.00527889	1
ATOX1	0.462231	0.606	0.409	0.00529573	1
RBM42	0.757734	0.394	0.248	0.0053099	1
CLN3	0.727776	0.288	0.158	0.00537423	1
NOSIP	0.542747	0.409	0.245	0.00537663	1
EPHB2	0.626025	0.273	0.144	0.00539102	1
IFI27L1	0.929657	0.227	0.114	0.00556544	1
BOLA3	0.732629	0.242	0.124	0.00561785	1
DECR1	0.66436	0.5	0.333	0.00563118	1
CHST14	-1.99488	0.03	0.156	0.00570653	1
NSL1	0.782094	0.333	0.189	0.00577461	1
FKBP11	0.819856	0.273	0.149	0.0058054	1
ERAP1	0.972398	0.303	0.173	0.00585111	1
MFSD12	0.884245	0.212	0.103	0.00591197	1
RBMX	0.429463	0.667	0.458	0.00592651	1
ACTN1	0.411358	0.667	0.493	0.00594718	1
SNAPIN	0.62685	0.273	0.142	0.00595181	1
TICAM2-AS1	0.865402	0.242	0.129	0.00597843	1
MICALL2	0.546859	0.515	0.357	0.00601413	1
CYBA	0.336192	0.788	0.604	0.00607269	1
NID1	-1.29938	0.258	0.384	0.0060952	1
MTA3	-2.57099	0.045	0.166	0.00610054	1
CWC15	0.714372	0.364	0.22	0.00611714	1
ME3	1.10928	0.212	0.11	0.00612396	1
SDHA	0.57988	0.379	0.221	0.00616201	1
ACP1	0.524825	0.424	0.266	0.0061995	1
NPAS3	0.542334	0.424	0.275	0.00622907	1
ELOVL5	0.555869	0.424	0.266	0.00623061	1
C1GALT1C1	0.882028	0.258	0.138	0.00624103	1
IRAG1	0.918353	0.303	0.176	0.00625197	1
QDPR	0.991207	0.242	0.127	0.00626502	1
MYLK	-0.894146	0.485	0.598	0.00627368	1
SYNE1	-0.658608	0.545	0.648	0.00643175	1
ATG12	0.581515	0.303	0.167	0.00645461	1
ISOC2	0.614926	0.333	0.184	0.00649833	1
HSPB6	-1.20882	0.288	0.441	0.00652852	1
EIF2AK2	0.763877	0.424	0.261	0.00668651	1
CCND3	0.780965	0.455	0.322	0.00677861	1
PCIF1	0.831212	0.227	0.116	0.00679337	1
CALR	0.449194	0.818	0.707	0.00685265	1
DDX18	0.550809	0.47	0.3	0.00686835	1
PELI2	-2.1745	0.061	0.186	0.00687232	1
GAB2	0.633677	0.212	0.105	0.00690724	1
MRPS23	0.660028	0.242	0.124	0.00700352	1
MID1	0.397356	0.455	0.276	0.00710489	1
SCARA3	0.632088	0.409	0.251	0.00710901	1
SNX33	1.24835	0.197	0.096	0.00717191	1
ACVR1	0.793791	0.273	0.148	0.00720841	1
LINC01515	0.611076	0.197	0.094	0.00724842	1
UBE3C	0.471383	0.348	0.197	0.00725314	1
KRIT1	0.599155	0.379	0.232	0.00727034	1
CTTNBP2NL	0.547218	0.318	0.183	0.00732436	1
TPD52L1	-1.51889	0.106	0.24	0.0074059	1
STT3B	0.618399	0.379	0.227	0.0074396	1
CCT6A	0.554857	0.485	0.327	0.00749509	1
ORC4	1.20058	0.227	0.12	0.00758169	1
MAP3K14	0.731704	0.227	0.116	0.00772777	1
LAMTOR3	0.812892	0.288	0.162	0.00776741	1
MOB1A	0.826051	0.409	0.259	0.00777943	1
GART	0.842134	0.227	0.116	0.00779081	1
ZNF160	0.908957	0.227	0.12	0.00786377	1
NRP2	0.685051	0.242	0.129	0.00796527	1
BTBD7	0.497788	0.364	0.214	0.00797676	1
TBK1	0.564514	0.303	0.175	0.00801237	1
LSM6	0.723206	0.364	0.219	0.00807143	1
SMIM26	-0.951118	0.212	0.362	0.00809932	1
NEMF	0.680127	0.424	0.279	0.00814227	1
CETN2	0.583723	0.227	0.114	0.00819917	1
TCF21	-1.23373	0.303	0.424	0.00820365	1
FBN1	0.306349	0.591	0.403	0.00825556	1
IRF9	0.433582	0.53	0.344	0.00835395	1
TIMM10B	0.677076	0.242	0.127	0.00836734	1
ADPRS	0.791821	0.197	0.097	0.00845446	1
DTD1	0.721461	0.258	0.141	0.00855881	1
TXNL4A	0.673108	0.348	0.206	0.00862022	1
NDUFA10	0.458512	0.439	0.266	0.00873783	1
USP15	0.657661	0.409	0.271	0.00877829	1
COMMD4	0.726707	0.303	0.178	0.00896894	1
PTPN12	-1.48706	0.106	0.236	0.00898745	1
PIP4K2A	0.634341	0.212	0.105	0.00905195	1
NUPR1	0.435706	0.848	0.699	0.00905319	1
SERPINA3	-1.86032	0.182	0.306	0.00920426	1
CACUL1	0.73	0.273	0.15	0.00926025	1
SOAT1	0.602315	0.227	0.116	0.00927059	1
CA3	-3.46733	0.015	0.117	0.00941732	1
PLEKHH2	-1.00564	0.273	0.422	0.00951613	1
CDK2AP2	1.06416	0.227	0.127	0.00952553	1
TNFRSF14	0.570156	0.394	0.248	0.00953487	1
DGKH	1.10422	0.212	0.11	0.00965537	1
MRPL57	0.509655	0.545	0.383	0.00968064	1
CCDC92	0.848132	0.242	0.133	0.00969584	1
SHC1	0.662386	0.318	0.187	0.00982295	1
EGLN2	0.740361	0.303	0.176	0.0099926	1

## Sheet: PP_MRC
gene	avg_log2FC	pct.1	pct.2	p_val	p_val_adj	GALT FRC from PP derived from CD and CRC patients (Figures S5 and 7)
SOX6	4.2975	0.7	0.109	<1E-300	<1E-300
PTPRE	4.17153	0.565	0.06	<1E-300	<1E-300
ALCAM	4.75366	0.43	0.03	<1E-300	<1E-300
AGT	5.24415	0.375	0.019	<1E-300	<1E-300
CST1	8.18973	0.261	0.003	<1E-300	<1E-300
F3	4.23456	0.707	0.126	2.97667e-294	1.14917e-289
POSTN	5.12414	0.291	0.015	4.11887e-248	1.59013e-243
SAA1	5.36733	0.304	0.02	5.6192e-225	2.16935e-220
TNFSF11	3.29714	0.567	0.096	3.69726e-218	1.42736e-213
ENHO	5.99884	0.184	0.004	3.21077e-217	1.23955e-212
PDGFD	3.59391	0.403	0.044	1.07517e-211	4.15081e-207
NRG1	3.93296	0.411	0.048	1.22458e-206	4.72763e-202
ATP8A2	3.40042	0.407	0.047	4.15461e-204	1.60393e-199
SAA2	5.22148	0.21	0.009	2.56823e-196	9.91492e-192
BMP5	2.73747	0.617	0.128	7.73373e-190	2.98568e-185
F2R	3.16099	0.497	0.095	2.15995e-163	8.33872e-159
AFF3	2.77441	0.647	0.175	5.86069e-156	2.26258e-151
PTGDS	-2.01922	0.4	0.952	2.70335e-149	1.04365e-144
CD8B2	4.69734	0.154	0.007	2.87032e-142	1.10812e-137
PERP	3.18207	0.433	0.081	7.69225e-142	2.96967e-137
NPHS1	4.69084	0.173	0.01	1.61098e-141	6.21936e-137
FRY	3.24202	0.381	0.062	4.10584e-140	1.5851e-135
TRPA1	3.11894	0.424	0.08	9.81513e-138	3.78923e-133
ADGRL3	2.27703	0.61	0.168	3.12712e-133	1.20725e-128
PROCR	2.37478	0.602	0.171	5.07521e-133	1.95934e-128
ENSG00000266573	5.85972	0.113	0.003	1.35836e-131	5.24409e-127
CCL21	-2.63602	0.353	0.875	2.93501e-130	1.13309e-125
ADH1B	-2.54871	0.27	0.847	6.59766e-130	2.54709e-125
MCTP2	2.83783	0.486	0.112	2.22923e-129	8.60615e-125
INSC	4.38663	0.171	0.011	8.26847e-128	3.19212e-123
C7	-2.77402	0.165	0.784	4.96856e-125	1.91816e-120
PPP1R14A	2.58964	0.405	0.079	5.77392e-121	2.22908e-116
CXCL12	-2.13894	0.351	0.862	1.13286e-119	4.37353e-115
ENSG00000288015	4.08159	0.178	0.013	1.86389e-119	7.19573e-115
MBOAT1	2.91595	0.467	0.118	1.14568e-114	4.423e-110
ALKAL2	4.8744	0.139	0.008	9.1916e-109	3.54851e-104
PLAT	2.80527	0.54	0.166	2.12479e-107	8.20298e-103
TBX3	2.80195	0.407	0.095	4.87323e-104	1.88136e-99
LINC02398	4.81653	0.111	0.005	6.17152e-102	2.38258e-97
ARHGAP28	2.77201	0.403	0.096	4.77043e-99	1.84167e-94
COL14A1	-2.25561	0.221	0.747	1.18745e-98	4.58428e-94
CXCL14	2.10427	0.816	0.574	1.93726e-98	7.47897e-94
GMFG	2.99763	0.248	0.036	4.20272e-98	1.6225e-93
CDH13	3.42027	0.251	0.038	1.35166e-97	5.21823e-93
RUNX1	2.10989	0.638	0.247	4.86417e-97	1.87786e-92
CAV1	2.27838	0.507	0.159	1.54241e-94	5.95464e-90
WFDC1	2.58263	0.3	0.055	1.82911e-93	7.06144e-89
GREM1	-2.66643	0.165	0.687	1.21635e-92	4.69585e-88
DMKN	3.1767	0.283	0.051	1.36381e-90	5.26513e-86
CCL19	-1.95581	0.435	0.844	1.45499e-89	5.61712e-85
GALNT18	3.34282	0.268	0.047	3.02589e-88	1.16817e-83
APOE	-1.70675	0.394	0.832	1.42396e-87	5.49734e-83
DPT	-2.10961	0.221	0.714	1.43634e-87	5.54515e-83
RCSD1	2.57153	0.317	0.069	7.81511e-83	3.0171e-78
NELL1	3.25652	0.158	0.017	5.53458e-82	2.13668e-77
ABCC4	2.1025	0.527	0.189	2.42792e-81	9.37324e-77
PTCH1	2.11968	0.533	0.19	5.20326e-81	2.00877e-76
WNT5B	3.176	0.238	0.04	7.7732e-81	3.00092e-76
COL23A1	2.60832	0.334	0.078	3.41897e-80	1.31993e-75
NSG1	3.51132	0.163	0.018	1.78016e-79	6.87248e-75
TNFSF13B	-1.85366	0.308	0.747	2.22371e-79	8.58487e-75
CPA6	3.59217	0.158	0.018	6.73529e-79	2.60022e-74
EGFL6	4.28811	0.122	0.01	4.70509e-78	1.81645e-73
PIEZO2	2.85405	0.221	0.036	2.24622e-77	8.67175e-73
TMEM119	2.06772	0.507	0.183	4.68357e-77	1.80814e-72
SGCZ	3.71551	0.131	0.012	1.25971e-76	4.86323e-72
BMP7	2.79485	0.276	0.057	4.8026e-76	1.85409e-71
RSPO3	-2.24917	0.133	0.62	4.00447e-75	1.54596e-70
PSD3	1.72471	0.589	0.237	7.37949e-73	2.84893e-68
FENDRR	1.81891	0.612	0.279	4.73168e-72	1.82671e-67
MFAP4	-0.957557	0.839	0.967	1.05189e-71	4.06094e-67
PKIG	1.75836	0.64	0.325	4.89829e-70	1.89103e-65
MARCKS	-2.05218	0.221	0.651	9.07126e-70	3.50205e-65
ADAMDEC1	-2.13301	0.499	0.785	9.45632e-70	3.65071e-65
MMP11	4.11714	0.158	0.021	4.30731e-69	1.66288e-64
CFH	-1.35301	0.687	0.888	1.07401e-68	4.14632e-64
STARD13	2.37954	0.323	0.083	1.25349e-68	4.83924e-64
KIAA1217	1.64937	0.544	0.22	3.41646e-67	1.31896e-62
ZFPM2	-2.60447	0.124	0.562	4.89007e-66	1.88786e-61
PMAIP1	3.01875	0.201	0.035	1.66856e-65	6.44163e-61
COL11A1	3.44805	0.18	0.029	3.01185e-65	1.16276e-60
ARRDC2	2.35435	0.36	0.107	3.67041e-65	1.417e-60
CFI	1.87029	0.467	0.17	6.18115e-64	2.3863e-59
SNTB1	2.56007	0.308	0.082	1.15448e-62	4.45697e-58
ANPEP	3.19519	0.154	0.022	1.97962e-61	7.64251e-57
BDKRB2	2.51111	0.278	0.069	2.71572e-61	1.04843e-56
SHANK2	2.78852	0.188	0.033	2.83322e-61	1.09379e-56
CP	-2.11035	0.156	0.57	3.47079e-60	1.33993e-55
THBS1	-1.87988	0.313	0.686	5.83777e-60	2.25373e-55
SAMD5	3.46017	0.116	0.012	6.33368e-59	2.44518e-54
EGLN3	2.32055	0.375	0.126	1.47817e-58	5.70663e-54
TAGLN	-1.50609	0.467	0.794	1.9826e-58	7.65401e-54
FRZB	1.71999	0.668	0.409	4.36199e-58	1.68399e-53
KRT18	2.24535	0.263	0.064	4.85976e-58	1.87616e-53
DIO2	3.05764	0.173	0.029	7.52793e-58	2.90623e-53
VCAN	1.88483	0.465	0.184	1.01711e-57	3.92667e-53
SMIM3	1.82406	0.456	0.178	1.0593e-57	4.08952e-53
CAMK1D	2.24883	0.27	0.067	2.58528e-57	9.98073e-53
MICAL2	2.35296	0.253	0.06	2.67628e-57	1.0332e-52
MUSK	-1.89721	0.231	0.613	5.42234e-57	2.09335e-52
CLU	-1.71061	0.482	0.778	9.46588e-56	3.6544e-51
PRKG1	1.22946	0.852	0.676	1.14485e-55	4.41981e-51
IGFBP3	-2.16382	0.231	0.597	1.18959e-55	4.59253e-51
SEMA4D	2.73753	0.206	0.043	1.52918e-55	5.90354e-51
ZEB1	1.78033	0.548	0.267	4.53518e-55	1.75085e-50
SLIT3	-2.51248	0.111	0.502	4.56117e-55	1.76089e-50
EDNRB	1.80014	0.537	0.257	1.87787e-54	7.2497e-50
IL33	-2.44088	0.09	0.483	2.08102e-54	8.03398e-50
RGS7BP	3.15787	0.12	0.015	2.83262e-54	1.09356e-49
GUCY1A1	-1.73078	0.176	0.574	5.27464e-54	2.03633e-49
LIMCH1	2.1618	0.306	0.091	8.25707e-54	3.18772e-49
TMEM132A	2.29419	0.248	0.062	1.24415e-53	4.80318e-49
CMIP	1.58239	0.49	0.204	1.55324e-53	5.99643e-49
SEMA3E	2.67836	0.197	0.04	2.6539e-53	1.02456e-48
LIMS1	1.45453	0.685	0.422	4.05142e-53	1.56409e-48
DOCK5	2.84397	0.15	0.024	1.74472e-52	6.73566e-48
ANGPTL1	-2.65239	0.092	0.467	1.77115e-52	6.83771e-48
PDGFRA	1.22387	0.857	0.678	4.55984e-52	1.76037e-47
ZEB2	-1.58475	0.325	0.664	1.06728e-51	4.12032e-47
CASC15	1.63984	0.58	0.301	1.5063e-51	5.81523e-47
PCDH11X	-3.83625	0.036	0.397	2.68906e-51	1.03814e-46
SVEP1	-2.7535	0.107	0.471	3.0709e-51	1.18555e-46
CLSTN2	2.57072	0.199	0.043	6.07242e-51	2.34432e-46
HPSE2	2.16514	0.287	0.082	1.18621e-50	4.57946e-46
FHL1	-1.13458	0.668	0.858	1.8144e-48	7.00466e-44
CCN1	-1.18328	0.493	0.794	2.1531e-48	8.31226e-44
MGLL	2.20368	0.261	0.074	7.1762e-48	2.77044e-43
NEAT1	1.20666	0.876	0.744	1.44336e-47	5.57224e-43
LUM	-0.286852	0.809	0.968	1.52034e-47	5.86941e-43
ENSG00000285367	2.58925	0.184	0.039	2.22313e-47	8.58261e-43
TSLP	2.21753	0.334	0.118	3.74537e-47	1.44594e-42
ITGA5	2.13139	0.36	0.134	6.55642e-47	2.53117e-42
SLC25A48	2.29119	0.191	0.042	2.59716e-46	1.00266e-41
ADAMTS1	-1.81451	0.278	0.601	5.32009e-46	2.05387e-41
CTSK	1.0808	0.79	0.612	3.19029e-45	1.23165e-40
C4orf48	1.89196	0.278	0.085	3.99001e-45	1.54038e-40
SHISA3	-2.2977	0.069	0.414	6.91741e-45	2.67053e-40
PRELP	-1.71629	0.143	0.507	1.25146e-44	4.83139e-40
TSPAN33	2.60797	0.214	0.055	2.74504e-44	1.05975e-39
PRDM1	2.08525	0.289	0.093	3.81886e-44	1.47431e-39
PID1	-1.81679	0.143	0.493	4.50618e-44	1.73966e-39
MOB1B	2.46418	0.263	0.082	9.3928e-44	3.62618e-39
CELF2	-1.7492	0.199	0.535	6.28805e-43	2.42757e-38
PYCARD	1.51746	0.514	0.264	6.51232e-43	2.51415e-38
MGP	-1.18794	0.597	0.837	8.1621e-43	3.15106e-38
CYGB	1.40536	0.486	0.232	3.94792e-42	1.52414e-37
SAMHD1	-1.34053	0.338	0.646	1.34043e-41	5.17488e-37
TGFBR3	-1.79557	0.186	0.516	2.00578e-41	7.74352e-37
LMO4	1.59524	0.495	0.256	5.08238e-41	1.96211e-36
VWC2	2.68932	0.128	0.023	7.3402e-41	2.83376e-36
MXRA5	1.50893	0.488	0.246	1.1634e-40	4.4914e-36
ITPR2	1.50754	0.518	0.274	1.41565e-40	5.46526e-36
BMP2	2.21379	0.231	0.066	1.42994e-40	5.52042e-36
CHI3L1	2.24604	0.223	0.062	1.93491e-40	7.46992e-36
IGFBP4	-0.874788	0.574	0.805	3.85333e-40	1.48762e-35
FARP1	1.48599	0.413	0.177	4.78515e-40	1.84735e-35
PDGFC	1.99386	0.317	0.118	1.06082e-39	4.09541e-35
GADD45G	1.57392	0.559	0.302	1.11522e-39	4.3054e-35
CTSB	1.28452	0.612	0.385	1.61924e-39	6.25122e-35
LINC00511	3.10471	0.122	0.021	2.57208e-39	9.92975e-35
TGFBI	1.72683	0.377	0.153	2.66894e-39	1.03037e-34
NRXN3	1.40692	0.522	0.269	2.69124e-39	1.03898e-34
ECM1	1.69249	0.33	0.123	3.01317e-39	1.16326e-34
CHL1	0.993196	0.48	0.212	3.22462e-39	1.2449e-34
ADGRL2	-1.8004	0.186	0.504	4.35588e-39	1.68163e-34
ENSG00000291250	2.62327	0.152	0.033	5.68843e-39	2.19608e-34
RUNX2	2.14273	0.24	0.073	6.54161e-39	2.52545e-34
CCN4	1.83328	0.304	0.108	6.8846e-39	2.65787e-34
FXYD1	-1.56664	0.186	0.516	1.12724e-38	4.35183e-34
LAMA2	-2.39811	0.111	0.418	2.76769e-38	1.06849e-33
EMID1	1.64601	0.452	0.228	4.62753e-38	1.78651e-33
AOPEP	1.27372	0.606	0.375	6.50123e-38	2.50986e-33
DAAM1	-1.09945	0.441	0.714	6.94965e-38	2.68298e-33
FHIT	1.69343	0.396	0.176	7.40819e-38	2.86001e-33
MDK	1.29097	0.63	0.406	8.77237e-38	3.38666e-33
WARS1	1.09418	0.602	0.351	1.80237e-37	6.95822e-33
FRMD6	1.71164	0.377	0.163	1.90992e-37	7.37344e-33
GUCY1B1	-1.89727	0.126	0.435	3.25786e-37	1.25773e-32
ITPRID2	1.6798	0.411	0.191	3.53741e-37	1.36565e-32
ITGA11	2.37617	0.167	0.04	4.67769e-37	1.80587e-32
EPHA3	-2.24767	0.096	0.394	9.45583e-37	3.65052e-32
FAIM2	-2.10135	0.094	0.399	1.20354e-36	4.64639e-32
TM4SF1	1.47918	0.394	0.169	1.40163e-36	5.41113e-32
TNFRSF4	2.79025	0.158	0.037	1.76819e-36	6.82626e-32
TRIO	1.28045	0.567	0.335	2.29749e-36	8.8697e-32
RPLP0	-0.600236	0.839	0.956	2.5334e-36	9.78046e-32
HACD4	2.23657	0.176	0.044	4.66335e-36	1.80033e-31
CTHRC1	2.56176	0.169	0.042	7.34246e-36	2.83463e-31
CHRDL1	-2.31753	0.054	0.345	1.64604e-35	6.35471e-31
EPSTI1	1.22756	0.514	0.276	2.12704e-35	8.21166e-31
TXNIP	-0.753057	0.754	0.896	2.32236e-35	8.96569e-31
MAST4	1.56113	0.439	0.216	2.48019e-35	9.57504e-31
HSPB6	-1.33258	0.139	0.458	2.60222e-35	1.00461e-30
DLEU2	1.73078	0.323	0.126	3.33178e-35	1.28627e-30
CCDC80	-1.32008	0.443	0.673	6.26928e-35	2.42032e-30
NR2F2	-1.3308	0.268	0.56	8.33545e-35	3.21798e-30
FKBP5	-1.00334	0.615	0.804	9.6552e-35	3.72749e-30
ENSG00000224228	-3.14755	0.032	0.303	1.16732e-34	4.50654e-30
WWP1	-1.53109	0.225	0.51	1.88666e-34	7.28365e-30
PDPN	1.40203	0.448	0.226	2.29085e-34	8.84406e-30
LOXL2	1.77361	0.281	0.102	3.92128e-34	1.51385e-29
FHL2	1.17972	0.531	0.291	6.01345e-34	2.32155e-29
RGMA	-2.07473	0.086	0.369	7.49804e-34	2.89469e-29
IGFBP6	1.31063	0.645	0.426	9.65472e-34	3.7273e-29
APCDD1	-2.98251	0.069	0.334	1.26758e-33	4.89363e-29
SPON2	1.47507	0.535	0.318	1.59141e-33	6.14378e-29
ZFP36L2	-0.838433	0.816	0.923	1.71433e-33	6.61833e-29
THSD4	2.31338	0.221	0.07	1.79998e-33	6.94902e-29
PMEPA1	1.6536	0.315	0.126	2.54041e-33	9.80749e-29
IGFBP7	0.702307	0.897	0.792	2.57621e-33	9.94572e-29
CTNND2	1.96578	0.231	0.075	2.86249e-33	1.10509e-28
GLI3	-2.07109	0.116	0.394	3.22723e-33	1.24591e-28
IL11RA	-2.29696	0.103	0.381	5.12888e-33	1.98006e-28
TMEM204	2.08162	0.263	0.096	5.66804e-33	2.1882e-28
FGF14	-2.7621	0.039	0.305	7.69876e-33	2.97218e-28
HSPB8	-1.36329	0.276	0.559	9.59788e-33	3.70536e-28
SH3RF3	1.42295	0.383	0.173	1.54069e-32	5.94797e-28
TNXB	-2.00141	0.116	0.398	2.27171e-32	8.77017e-28
RFLNB	2.77621	0.131	0.029	2.59451e-32	1.00164e-27
CPM	2.34425	0.18	0.051	5.21175e-32	2.01205e-27
AKAP12	-1.00104	0.377	0.657	1.1087e-31	4.28024e-27
NLGN4X	1.69156	0.409	0.209	1.89897e-31	7.33114e-27
PNRC1	-0.744704	0.747	0.886	2.9551e-31	1.14085e-26
OBSCN	2.53754	0.165	0.045	3.2618e-31	1.25925e-26
BMAL2	1.89199	0.225	0.076	3.94306e-31	1.52226e-26
PLEKHG1	1.52391	0.379	0.179	4.62654e-31	1.78612e-26
ITGB8	1.43502	0.334	0.141	4.64616e-31	1.7937e-26
TUSC3	1.47167	0.443	0.239	5.72556e-31	2.21041e-26
GRK5	1.2461	0.514	0.301	6.66127e-31	2.57165e-26
LINC00513	1.67166	0.261	0.096	6.85749e-31	2.6474e-26
GFRA1	-1.62054	0.165	0.444	8.75318e-31	3.37925e-26
RALYL	-3.52623	0.039	0.283	8.84079e-31	3.41307e-26
FMNL2	1.29165	0.458	0.246	9.57197e-31	3.69536e-26
ITGA8	-1.19342	0.306	0.589	1.09157e-30	4.21411e-26
GLUL	-0.929517	0.632	0.805	1.28242e-30	4.95091e-26
SOX4	1.17769	0.576	0.357	1.49959e-30	5.78933e-26
CPE	-1.54666	0.107	0.384	1.52291e-30	5.87935e-26
IFI30	1.62636	0.336	0.148	2.36388e-30	9.126e-26
FBXO32	1.37228	0.388	0.184	2.5385e-30	9.80013e-26
PAQR5	2.51206	0.137	0.033	2.87877e-30	1.11138e-25
S100A11	0.786811	0.799	0.685	3.31955e-30	1.28154e-25
TP53INP1	2.12789	0.197	0.062	4.76192e-30	1.83839e-25
PLBD1	1.72781	0.287	0.118	1.5403e-29	5.94648e-25
PCDH11Y	-4.00052	0.024	0.256	1.72431e-29	6.65689e-25
FAM20C	1.52241	0.366	0.174	3.26626e-29	1.26097e-24
NR2F2-AS1	-1.7548	0.124	0.387	4.34652e-29	1.67802e-24
GSTM5	-1.75816	0.107	0.369	4.86689e-29	1.87891e-24
CDH11	1.14449	0.537	0.328	7.95803e-29	3.07228e-24
TPD52L1	-3.64297	0.024	0.252	9.51188e-29	3.67215e-24
ENSG00000289839	2.02485	0.18	0.054	1.13522e-28	4.38265e-24
CADM3	-2.21771	0.06	0.307	1.39482e-28	5.38483e-24
ANKRD29	-2.65255	0.062	0.301	1.50667e-28	5.81663e-24
SLC8A1	1.98447	0.186	0.058	2.33709e-28	9.02257e-24
ARID5B	-0.740625	0.542	0.779	2.79339e-28	1.07842e-23
TSPAN11	1.44631	0.315	0.136	3.10597e-28	1.19909e-23
PREX2	1.64974	0.296	0.125	3.33456e-28	1.28734e-23
GNAI1	1.52401	0.362	0.176	3.79791e-28	1.46622e-23
RERG	-1.12885	0.323	0.6	4.74783e-28	1.83295e-23
CTSH	-1.10412	0.343	0.606	7.2711e-28	2.80708e-23
SLC1A1	2.20156	0.161	0.046	8.93249e-28	3.44848e-23
RHOB	-0.899221	0.715	0.859	1.01209e-27	3.90729e-23
GSN	-0.945166	0.709	0.828	1.29045e-27	4.9819e-23
CARHSP1	1.18076	0.548	0.359	1.36208e-27	5.25844e-23
PLEKHA5	1.05606	0.597	0.404	1.43788e-27	5.55109e-23
PCDH7	-2.77221	0.054	0.286	1.72838e-27	6.67259e-23
BSG	0.780727	0.771	0.625	1.76035e-27	6.79601e-23
CHIC2	1.12336	0.533	0.329	2.54008e-27	9.80624e-23
AGAP1	1.30272	0.512	0.317	3.11829e-27	1.20385e-22
THY1	0.937226	0.597	0.387	3.32172e-27	1.28238e-22
PDIA5	1.42558	0.426	0.232	3.43902e-27	1.32767e-22
FANCC	1.45835	0.306	0.133	3.61564e-27	1.39585e-22
SDC2	1.02146	0.67	0.489	3.81188e-27	1.47161e-22
SERPINA3	-2.31338	0.079	0.319	5.02696e-27	1.94071e-22
LGALS3BP	0.832213	0.749	0.629	5.51152e-27	2.12778e-22
HIF3A	-2.28732	0.077	0.316	6.08058e-27	2.34747e-22
MMP2	1.23393	0.73	0.579	6.25609e-27	2.41523e-22
DEPP1	-1.06721	0.54	0.734	1.16828e-26	4.51027e-22
BBLN	1.21629	0.458	0.264	1.65619e-26	6.39388e-22
RSPO2	-2.24729	0.06	0.291	2.42106e-26	9.34675e-22
PLCXD3	-3.10247	0.032	0.249	3.45142e-26	1.33246e-21
ENSG00000232855	2.43154	0.139	0.038	3.96534e-26	1.53086e-21
DLC1	-1.71793	0.133	0.376	4.73049e-26	1.82625e-21
MMP23B	-1.66277	0.124	0.371	8.14874e-26	3.1459e-21
ITGB1	0.77789	0.777	0.661	8.42773e-26	3.25361e-21
EBF1	-1.87476	0.094	0.335	8.43639e-26	3.25695e-21
IFI27	0.681062	0.807	0.632	9.85115e-26	3.80313e-21
CSRP1	-1.13339	0.39	0.613	1.14194e-25	4.40857e-21
TMTC1	1.6907	0.266	0.11	1.20905e-25	4.66767e-21
FILIP1	1.83839	0.199	0.069	1.21902e-25	4.70613e-21
SPATA13	1.73238	0.27	0.114	1.4261e-25	5.50558e-21
FNDC3B	0.940632	0.724	0.584	1.83107e-25	7.06904e-21
MYL9	-0.616264	0.632	0.831	2.30263e-25	8.88952e-21
TYMP	0.950116	0.722	0.61	2.4181e-25	9.33532e-21
PTPRM	1.04732	0.612	0.423	2.55491e-25	9.86347e-21
FGF7	-0.929263	0.171	0.447	2.59558e-25	1.00205e-20
LAMA5	2.1499	0.191	0.066	3.08721e-25	1.19185e-20
ARHGAP15	-3.11812	0.03	0.239	3.69654e-25	1.42708e-20
KCNT2	-1.4503	0.214	0.458	4.86767e-25	1.87921e-20
DTNA	-1.83789	0.152	0.384	5.72578e-25	2.21049e-20
SOX5	1.07661	0.61	0.414	5.86997e-25	2.26616e-20
LINC-PINT	0.857104	0.749	0.603	7.75112e-25	2.9924e-20
CTSS	0.94051	0.685	0.496	9.38584e-25	3.6235e-20
DSP	1.72437	0.208	0.075	9.68595e-25	3.73936e-20
MFGE8	1.00245	0.767	0.643	1.40698e-24	5.43178e-20
CD24	0.847679	0.623	0.408	1.66542e-24	6.42952e-20
ENSG00000237356	1.6879	0.248	0.101	1.88484e-24	7.2766e-20
INPP4B	-1.61022	0.12	0.359	1.89182e-24	7.30356e-20
A2M	0.38009	0.82	0.562	1.94264e-24	7.49977e-20
PTPRD	-1.77106	0.124	0.356	2.05499e-24	7.93348e-20
RAB8B	-1.04766	0.353	0.585	2.16466e-24	8.35688e-20
PDZRN4	-3.03288	0.036	0.243	3.37667e-24	1.3036e-19
BNC2	-0.937997	0.347	0.6	3.39887e-24	1.31217e-19
LDLRAD4	1.29889	0.448	0.264	3.61862e-24	1.39701e-19
OTULINL	1.41015	0.221	0.082	4.12298e-24	1.59172e-19
DKK3	1.15144	0.368	0.182	4.35235e-24	1.68027e-19
PAPPA	1.67169	0.248	0.103	4.77195e-24	1.84226e-19
MYL12A	0.86505	0.657	0.508	5.52582e-24	2.1333e-19
XKR4	1.49714	0.223	0.085	5.63631e-24	2.17595e-19
MEIS1	-1.23033	0.231	0.471	6.48792e-24	2.50473e-19
PLAU	2.31945	0.206	0.078	8.95181e-24	3.45594e-19
LOX	1.85755	0.173	0.058	9.46041e-24	3.65229e-19
CRYBG3	-1.13055	0.334	0.56	1.01061e-23	3.90157e-19
COL5A1	1.38556	0.396	0.221	1.11054e-23	4.28736e-19
ANXA1	0.822226	0.574	0.365	1.12929e-23	4.35972e-19
NDRG2	-1.1621	0.257	0.502	1.15843e-23	4.47225e-19
PCOLCE	0.713158	0.803	0.684	1.27365e-23	4.91707e-19
FIBIN	-2.67612	0.064	0.27	1.35574e-23	5.23398e-19
GRN	1.01678	0.585	0.42	1.60959e-23	6.214e-19
PLAC9	-0.911114	0.373	0.595	1.87616e-23	7.2431e-19
PDE7B	1.50619	0.31	0.148	2.0979e-23	8.09915e-19
CARD16	1.11151	0.319	0.148	2.19114e-23	8.45911e-19
PDIA6	0.875814	0.692	0.552	3.57356e-23	1.37961e-18
PXDN	1.74475	0.246	0.103	3.57482e-23	1.38009e-18
TNFRSF10B	1.40216	0.358	0.188	3.66657e-23	1.41552e-18
NFIB	-1.01883	0.33	0.567	3.92149e-23	1.51393e-18
MLLT3	1.28961	0.291	0.13	4.59462e-23	1.7738e-18
KRT8	1.67817	0.229	0.093	5.16546e-23	1.99418e-18
CISD1	1.44453	0.338	0.172	7.83342e-23	3.02417e-18
TAC3	1.31549	0.238	0.096	9.82514e-23	3.79309e-18
ADGRB3	-1.78855	0.081	0.298	1.18174e-22	4.56223e-18
APLP2	1.00804	0.696	0.552	1.26489e-22	4.88322e-18
ADGRD1	1.97999	0.158	0.051	1.26685e-22	4.89082e-18
NFIA	-0.605514	0.66	0.827	1.36675e-22	5.27649e-18
PPA1	0.68774	0.756	0.631	1.63458e-22	6.31047e-18
TAPBP	1.07835	0.544	0.369	2.13904e-22	8.25799e-18
CD59	1.02971	0.6	0.466	4.42565e-22	1.70857e-17
NRP1	-2.10351	0.09	0.296	5.11275e-22	1.97383e-17
TRHDE	-2.6867	0.036	0.226	7.09348e-22	2.73851e-17
PAG1	1.52948	0.212	0.083	7.71272e-22	2.97757e-17
INHBA	1.62673	0.212	0.084	1.09501e-21	4.22738e-17
C1QTNF3	-2.46412	0.054	0.249	1.12378e-21	4.33846e-17
SH3KBP1	1.66583	0.214	0.085	1.15159e-21	4.44584e-17
DGKH	1.44617	0.242	0.102	1.2526e-21	4.83577e-17
WLS	1.08113	0.51	0.337	1.42297e-21	5.49351e-17
KIAA0408	-2.75611	0.028	0.212	1.43024e-21	5.52159e-17
CPED1	1.23466	0.418	0.239	1.44374e-21	5.5737e-17
RPS4Y1	-0.954187	0.18	0.421	1.56927e-21	6.05833e-17
MYO16	-3.41036	0.026	0.206	1.8298e-21	7.06412e-17
ADAMTS9	1.80063	0.221	0.091	1.87338e-21	7.23237e-17
ALDH1A1	-1.85998	0.064	0.268	2.01026e-21	7.76081e-17
DDHD1	1.7045	0.248	0.111	2.0162e-21	7.78374e-17
ISG15	1.32853	0.308	0.151	2.02369e-21	7.81265e-17
IL15	-1.69724	0.113	0.327	2.03783e-21	7.86724e-17
ZNF804A	-2.39483	0.064	0.261	2.11203e-21	8.15371e-17
SERTAD4-AS1	1.68393	0.173	0.061	2.39698e-21	9.25379e-17
CR1L	1.48878	0.18	0.065	2.62967e-21	1.01521e-16
ADAMTSL1	1.26732	0.593	0.461	2.92157e-21	1.1279e-16
HMGCLL1	1.8725	0.152	0.05	3.84972e-21	1.48622e-16
PLAAT4	0.805656	0.651	0.512	4.82698e-21	1.8635e-16
CHN1	1.21764	0.328	0.166	4.87292e-21	1.88124e-16
EMP1	1.29094	0.364	0.198	6.70689e-21	2.58926e-16
CILP	-2.67135	0.036	0.22	8.92768e-21	3.44662e-16
ID4	-1.49405	0.141	0.355	9.5477e-21	3.68599e-16
FBLN1	-0.676771	0.612	0.813	1.06507e-20	4.11181e-16
CCND3	1.02834	0.486	0.313	2.36477e-20	9.12943e-16
MEIS2	-1.17406	0.141	0.366	2.95233e-20	1.13978e-15
ENSG00000262202	-1.69814	0.111	0.313	3.23698e-20	1.24967e-15
EFEMP1	-0.958974	0.377	0.582	4.92828e-20	1.90261e-15
PLPP3	-1.01931	0.34	0.561	5.58875e-20	2.15759e-15
METTL7A	-1.0584	0.225	0.449	6.22954e-20	2.40498e-15
ARHGAP42	1.08534	0.507	0.35	7.20643e-20	2.78211e-15
FGF13	-1.70384	0.086	0.284	7.4035e-20	2.8582e-15
FAM13C	-1.2478	0.218	0.43	7.42135e-20	2.86509e-15
CXCL13	-0.678833	0.377	0.189	7.97024e-20	3.07699e-15
TNS3	0.846467	0.623	0.467	9.32113e-20	3.59852e-15
SCN7A	-3.08249	0.03	0.201	9.39838e-20	3.62834e-15
CCL2	-1.1369	0.353	0.554	1.04481e-19	4.03358e-15
LRMDA	0.962442	0.409	0.235	1.27775e-19	4.93287e-15
CNTN1	-2.6526	0.041	0.216	1.33423e-19	5.15092e-15
ALPK2	1.46814	0.203	0.084	1.73031e-19	6.68003e-15
CD2AP	1.40271	0.298	0.151	1.78852e-19	6.90475e-15
C16orf89	-1.04362	0.182	0.415	1.80698e-19	6.97605e-15
SFMBT2	1.51113	0.251	0.116	2.00243e-19	7.73058e-15
RAI2	-1.11897	0.193	0.409	2.13107e-19	8.2272e-15
TNFRSF10D	0.98918	0.493	0.313	2.23038e-19	8.61059e-15
SRGAP1	-1.38391	0.208	0.411	2.33145e-19	9.00081e-15
IRF2BP2	-1.20734	0.244	0.447	2.43674e-19	9.40729e-15
EPHB6	-1.97251	0.069	0.252	2.53959e-19	9.80433e-15
C2	0.841641	0.604	0.449	2.72212e-19	1.0509e-14
XIST	0.830002	0.465	0.27	3.09662e-19	1.19548e-14
SCPEP1	1.19215	0.527	0.369	3.66258e-19	1.41397e-14
GSTM2	-1.52367	0.092	0.287	4.80436e-19	1.85477e-14
NECTIN2	1.05918	0.428	0.256	5.23736e-19	2.02193e-14
MIR23AHG	1.32271	0.396	0.237	5.28211e-19	2.03921e-14
APOC1	-1.50757	0.137	0.338	7.66236e-19	2.95813e-14
CD9	0.810564	0.578	0.388	1.07759e-18	4.16014e-14
MYDGF	0.849085	0.64	0.494	1.11748e-18	4.31413e-14
NFE2L3	1.19453	0.383	0.225	1.31737e-18	5.08585e-14
RNF24	1.38542	0.259	0.123	1.31927e-18	5.09319e-14
ARHGEF26	-2.17008	0.054	0.229	1.35344e-18	5.2251e-14
CAPG	1.50859	0.167	0.062	1.37985e-18	5.32704e-14
CALU	0.927628	0.557	0.411	2.40183e-18	9.27249e-14
PGM1	1.17467	0.385	0.229	2.5983e-18	1.0031e-13
GRIA4	-1.39568	0.141	0.339	3.40091e-18	1.31296e-13
IFI27L2	-0.599492	0.612	0.747	3.72787e-18	1.43918e-13
ECE1	1.06619	0.377	0.222	3.8048e-18	1.46888e-13
PRICKLE2	1.1008	0.362	0.204	4.19778e-18	1.62059e-13
TOP1	0.848347	0.655	0.5	4.38631e-18	1.69338e-13
BAZ1A	1.14475	0.375	0.218	4.44034e-18	1.71424e-13
SYNE1	-0.742375	0.469	0.658	5.1335e-18	1.98184e-13
PRXL2A	1.38444	0.304	0.162	5.69992e-18	2.20051e-13
AXL	1.39163	0.289	0.149	5.71878e-18	2.20779e-13
MT-ATP8	-0.739255	0.503	0.646	8.74505e-18	3.37611e-13
LRRN3	-2.63908	0.036	0.195	1.04549e-17	4.03623e-13
EIF4B	-0.629082	0.542	0.71	1.18639e-17	4.58019e-13
LAMA3	-2.63893	0.036	0.197	1.23115e-17	4.75299e-13
MITF	-1.04911	0.242	0.445	1.66082e-17	6.41174e-13
TMOD1	-1.82581	0.064	0.238	1.91222e-17	7.3823e-13
TDO2	-0.76158	0.388	0.59	1.98846e-17	7.67665e-13
ENSG00000286523	-4.27852	0.009	0.151	2.02766e-17	7.82799e-13
ALDH2	0.761153	0.657	0.546	2.18412e-17	8.43201e-13
PEAK1	0.882354	0.493	0.329	2.27877e-17	8.79741e-13
IL3RA	1.28176	0.227	0.103	2.48702e-17	9.60138e-13
KCTD9	1.56358	0.21	0.095	3.61854e-17	1.39697e-12
TMEM266	1.49168	0.233	0.11	3.81893e-17	1.47433e-12
PDE4DIP	1.20788	0.349	0.205	3.95766e-17	1.52789e-12
SMARCA2	-0.995078	0.212	0.419	4.49668e-17	1.73599e-12
MT-ND6	-1.36123	0.203	0.394	4.97485e-17	1.92059e-12
FAM13A	-0.801929	0.345	0.546	5.5106e-17	2.12742e-12
CHRDL2	-1.65976	0.069	0.24	6.57699e-17	2.53911e-12
TOX	1.63522	0.178	0.073	6.76545e-17	2.61187e-12
MYO1E	1.22402	0.349	0.197	7.22309e-17	2.78855e-12
SORCS1	-2.10853	0.056	0.22	7.25705e-17	2.80166e-12
NT5E	-2.55007	0.024	0.173	8.4618e-17	3.26676e-12
PSIP1	-0.80919	0.302	0.509	1.03367e-16	3.9906e-12
TGFB1	1.13186	0.313	0.168	1.38883e-16	5.36173e-12
HLA-DRB5	-1.80528	0.086	0.258	1.56113e-16	6.02689e-12
ZNF804B	-2.71993	0.032	0.182	1.60682e-16	6.20328e-12
RPL38	-0.447474	0.734	0.855	2.06074e-16	7.95569e-12
RPS26	-0.699115	0.69	0.806	2.07253e-16	8.0012e-12
TNFRSF6B	1.49311	0.188	0.081	2.22634e-16	8.59499e-12
MAML3	-1.56692	0.116	0.29	2.65088e-16	1.0234e-11
CFB	1.66062	0.595	0.464	2.75803e-16	1.06476e-11
ASAP1	0.717892	0.544	0.384	2.80527e-16	1.083e-11
SH3BP5	-1.33359	0.107	0.285	2.87235e-16	1.1089e-11
TSPAN8	-3.54169	0.013	0.149	2.87695e-16	1.11068e-11
SMPDL3A	1.19028	0.257	0.128	3.03594e-16	1.17206e-11
ACTA2	-1.32389	0.289	0.47	3.29227e-16	1.27101e-11
NINJ1	1.04812	0.4	0.253	3.51411e-16	1.35666e-11
KREMEN1	1.64084	0.203	0.093	4.2949e-16	1.65809e-11
CDKN1A	-1.04881	0.304	0.488	5.03175e-16	1.94256e-11
CSRNP3	-2.05703	0.043	0.194	5.30795e-16	2.04919e-11
HMCN2	-2.70678	0.034	0.179	6.46872e-16	2.49732e-11
PTGER1	-1.22536	0.071	0.239	6.77232e-16	2.61452e-11
NFASC	-1.27987	0.126	0.308	6.92825e-16	2.67472e-11
ZBTB16	-0.560922	0.696	0.811	7.17109e-16	2.76847e-11
NPNT	-1.42595	0.086	0.257	7.49162e-16	2.89221e-11
LAMB1	0.666401	0.615	0.462	7.86777e-16	3.03743e-11
LINC00632	-2.7458	0.026	0.167	8.14239e-16	3.14345e-11
NCKAP5	1.31108	0.233	0.113	8.15964e-16	3.15011e-11
HNRNPDL	-0.496272	0.619	0.777	9.63779e-16	3.72076e-11
FBLN5	-1.50176	0.139	0.31	1.06943e-15	4.12863e-11
LETR1	-2.62796	0.03	0.172	1.08477e-15	4.18787e-11
PTPRG	0.890063	0.531	0.376	1.1126e-15	4.29532e-11
FXYD5	1.24557	0.251	0.127	1.18107e-15	4.55965e-11
PDLIM3	-0.602471	0.578	0.737	1.33161e-15	5.14081e-11
MGAT5	1.54024	0.236	0.116	1.51303e-15	5.84118e-11
RNF150	-0.966235	0.231	0.427	1.57604e-15	6.08446e-11
OGN	-1.99527	0.058	0.212	1.58679e-15	6.12598e-11
PHLDB2	-1.48795	0.111	0.279	1.83631e-15	7.08928e-11
CRTAP	-0.728652	0.362	0.551	1.91852e-15	7.40662e-11
SLC22A3	-2.25472	0.034	0.179	2.01051e-15	7.76178e-11
TNIP2	1.43734	0.24	0.122	2.18231e-15	8.42504e-11
PTS	1.01505	0.392	0.244	2.28418e-15	8.81832e-11
ITPRIP	1.28634	0.206	0.095	2.31261e-15	8.92808e-11
VEGFC	-2.08865	0.043	0.188	2.49323e-15	9.62536e-11
QPRT	-1.64954	0.069	0.227	2.55786e-15	9.87486e-11
MID1	-1.2238	0.113	0.287	2.55975e-15	9.88215e-11
AKAP11	1.31026	0.355	0.222	3.70155e-15	1.42902e-10
NFKBIZ	-0.723493	0.617	0.735	4.09653e-15	1.58151e-10
KEL	-3.88908	0.011	0.136	4.36058e-15	1.68344e-10
ENSG00000257060	-3.55162	0.015	0.142	5.25063e-15	2.02706e-10
JAK2	0.881379	0.522	0.378	7.85008e-15	3.0306e-10
NET1	-1.51503	0.088	0.249	7.963e-15	3.07419e-10
CCN2	-0.792744	0.529	0.675	9.44616e-15	3.64679e-10
TSHZ3	1.53808	0.182	0.081	9.75649e-15	3.76659e-10
MMD	1.34967	0.233	0.117	1.05163e-14	4.05991e-10
SEMA6D	1.33299	0.203	0.096	1.05247e-14	4.06318e-10
GNG2	1.12203	0.291	0.162	1.05368e-14	4.06785e-10
PPP1R14B	1.15638	0.251	0.13	1.14311e-14	4.4131e-10
SYNE2	0.891441	0.418	0.273	1.26672e-14	4.8903e-10
PTGER3	-2.41779	0.039	0.175	1.29997e-14	5.01867e-10
TRPS1	1.17976	0.332	0.2	1.32148e-14	5.1017e-10
ENSG00000258631	-5.1572	0.004	0.121	1.51166e-14	5.83592e-10
CSNK1A1	0.750977	0.612	0.488	1.53005e-14	5.90692e-10
CREB5	-1.29642	0.099	0.26	1.54653e-14	5.97052e-10
ABCA1	-1.07205	0.206	0.384	1.77543e-14	6.85422e-10
PCDH18	1.277	0.225	0.112	2.20277e-14	8.504e-10
IFITM2	-0.444674	0.664	0.786	2.38817e-14	9.21979e-10
PHACTR2	0.916784	0.454	0.319	2.40392e-14	9.28057e-10
VIPR2	-1.91174	0.054	0.196	2.4935e-14	9.62639e-10
FAM107A	-0.944524	0.278	0.453	2.51856e-14	9.72316e-10
GNA14	-2.11076	0.049	0.19	2.54042e-14	9.80753e-10
TCIM	0.88964	0.535	0.397	2.60842e-14	1.00701e-09
TSPAN4	0.693909	0.625	0.512	3.79294e-14	1.4643e-09
RRBP1	0.617538	0.722	0.614	4.87578e-14	1.88234e-09
KCNH1	-1.62524	0.096	0.25	4.91111e-14	1.89598e-09
HDAC9	-1.85994	0.06	0.204	5.30007e-14	2.04614e-09
PDE4D	0.693555	0.57	0.428	5.82014e-14	2.24692e-09
DENND2B	0.972321	0.512	0.393	6.01672e-14	2.32282e-09
PTGER2	1.27538	0.233	0.121	6.3988e-14	2.47032e-09
DCLK1	-0.813709	0.392	0.558	6.42143e-14	2.47906e-09
LAMA4	0.765727	0.593	0.467	6.76976e-14	2.61353e-09
ABI3BP	-0.477604	0.576	0.75	6.77789e-14	2.61667e-09
CAV2	1.48384	0.223	0.114	7.112e-14	2.74566e-09
LPAR1	-0.661712	0.411	0.586	7.86609e-14	3.03678e-09
DIAPH2	-0.682737	0.542	0.686	8.45874e-14	3.26558e-09
LTBP1	-0.857419	0.308	0.483	9.15891e-14	3.53589e-09
LY6E	0.664658	0.715	0.614	9.20963e-14	3.55547e-09
PLD5	-4.27184	0.011	0.125	1.13033e-13	4.36375e-09
PROS1	-0.811679	0.308	0.482	1.14311e-13	4.41308e-09
OSBPL1A	1.06999	0.516	0.404	1.23477e-13	4.76695e-09
ADM	-0.939658	0.272	0.441	1.28583e-13	4.96409e-09
FLRT2	-1.24592	0.152	0.315	1.47381e-13	5.68978e-09
AFF4	0.71067	0.587	0.469	1.49432e-13	5.76897e-09
GASK1B	-1.71954	0.079	0.223	1.53388e-13	5.92171e-09
EXOC2	1.13983	0.257	0.14	1.61799e-13	6.24641e-09
ENSG00000235140	-3.57267	0.011	0.124	1.669e-13	6.44333e-09
PPL	-2.94952	0.015	0.132	1.78135e-13	6.87709e-09
CCDC68	1.00342	0.407	0.276	2.0149e-13	7.77871e-09
HIPK2	1.05496	0.278	0.156	2.10169e-13	8.1138e-09
USP53	-1.37248	0.143	0.3	2.32585e-13	8.97919e-09
NOP53	-0.502256	0.576	0.733	2.70141e-13	1.04291e-08
EPAS1	0.862896	0.533	0.393	2.80222e-13	1.08182e-08
TENM2	1.46618	0.227	0.118	2.85444e-13	1.10198e-08
NCAM1	-1.13852	0.118	0.277	2.92561e-13	1.12946e-08
ABCC3	-2.00222	0.06	0.194	2.9972e-13	1.1571e-08
PIK3IP1	1.30371	0.233	0.121	3.06829e-13	1.18454e-08
CENPW	-2.87528	0.028	0.148	3.34107e-13	1.28985e-08
ATP9A	1.44893	0.199	0.099	3.68093e-13	1.42106e-08
AKAP13	0.736319	0.621	0.5	4.55431e-13	1.75824e-08
NPB	-1.69352	0.075	0.216	4.70183e-13	1.81519e-08
SSH1	1.23699	0.223	0.115	5.10044e-13	1.96907e-08
HLA-DPB1	-0.740971	0.381	0.549	5.16639e-13	1.99453e-08
GCLC	1.26688	0.251	0.138	5.24167e-13	2.0236e-08
PDE3A	-1.75305	0.051	0.184	5.78924e-13	2.235e-08
TNFAIP3	0.849345	0.585	0.466	6.78739e-13	2.62034e-08
F11R	-2.18921	0.021	0.138	7.65986e-13	2.95717e-08
ELL	1.30362	0.283	0.166	8.10341e-13	3.1284e-08
EMP2	0.640589	0.649	0.53	8.16213e-13	3.15107e-08
CASP4LP	-1.91948	0.056	0.185	8.53549e-13	3.29521e-08
SLC40A1	-1.11097	0.143	0.301	9.05771e-13	3.49682e-08
MIER1	0.854529	0.454	0.326	9.38565e-13	3.62342e-08
CAMK2D	-0.942781	0.233	0.395	1.13533e-12	4.38305e-08
LDLRAD3	1.11802	0.268	0.15	1.37817e-12	5.32056e-08
FOXF2	1.08155	0.231	0.121	1.43799e-12	5.5515e-08
RTL8C	-0.762425	0.304	0.473	1.53424e-12	5.92307e-08
TJP1	0.840453	0.516	0.39	1.57443e-12	6.07826e-08
DLG1	0.972122	0.388	0.264	1.61534e-12	6.23618e-08
TSTD1	-1.64679	0.066	0.198	1.78955e-12	6.90873e-08
SP5	-1.55251	0.039	0.163	1.96067e-12	7.56936e-08
BIRC3	0.847119	0.527	0.417	2.05679e-12	7.94042e-08
GRAMD2B	-1.63229	0.051	0.181	2.11424e-12	8.16225e-08
CHRM3	-3.11171	0.011	0.115	2.62484e-12	1.01335e-07
RASL11A	-1.17556	0.21	0.364	2.96405e-12	1.1443e-07
TACC1	-0.614207	0.533	0.676	3.05384e-12	1.17897e-07
ID2	-0.845861	0.343	0.512	3.22277e-12	1.24418e-07
KITLG	-0.983608	0.242	0.397	3.23269e-12	1.24801e-07
OSR1	-3.12756	0.009	0.111	3.31111e-12	1.27829e-07
MAMDC2	-1.45217	0.096	0.235	3.36062e-12	1.2974e-07
GLIPR2	-0.852847	0.221	0.38	3.47532e-12	1.34168e-07
CACNA2D3	-2.83247	0.024	0.134	3.75639e-12	1.45019e-07
CXCR4	1.27202	0.248	0.139	3.95857e-12	1.52824e-07
PKP2	-2.11012	0.03	0.145	4.21241e-12	1.62624e-07
TENT5A	0.905367	0.435	0.31	4.6606e-12	1.79927e-07
EMC7	0.793221	0.43	0.3	4.67226e-12	1.80377e-07
SFRP2	-2.29981	0.058	0.181	5.05219e-12	1.95045e-07
NFE2L2	0.715943	0.591	0.472	5.31474e-12	2.05181e-07
PTGFR	-1.42449	0.094	0.231	5.38309e-12	2.0782e-07
RPL31	-0.385942	0.66	0.809	5.61726e-12	2.1686e-07
ARPC1B	0.841156	0.418	0.294	5.82235e-12	2.24778e-07
LMOD1	-1.1926	0.128	0.275	6.81345e-12	2.6304e-07
CD55	1.04934	0.231	0.125	7.3367e-12	2.83241e-07
COL4A5	1.25846	0.21	0.109	7.56309e-12	2.91981e-07
PDLIM5	-0.908472	0.231	0.392	8.5853e-12	3.31444e-07
MATN2	-0.934184	0.101	0.247	9.12453e-12	3.52262e-07
MBOAT2	1.1785	0.225	0.121	1.1486e-11	4.43428e-07
DAB2	-0.841892	0.152	0.306	1.32306e-11	5.1078e-07
MAOB	-1.7321	0.054	0.175	1.37255e-11	5.29886e-07
FSIP1	-1.55091	0.064	0.191	1.39424e-11	5.38261e-07
IKBIP	1.00393	0.306	0.188	1.44555e-11	5.5807e-07
STEAP4	-2.10901	0.03	0.141	1.47077e-11	5.67805e-07
PDE1A	-0.714523	0.163	0.327	1.50662e-11	5.81645e-07
C17orf49	0.912974	0.345	0.225	1.73564e-11	6.70061e-07
RTN3	-0.706971	0.242	0.411	1.80955e-11	6.98596e-07
SFRP1	-1.24402	0.094	0.229	1.8673e-11	7.20889e-07
PPP3CA	-0.722812	0.388	0.537	1.88645e-11	7.28284e-07
ST3GAL1	1.06297	0.261	0.151	1.96274e-11	7.57734e-07
ADAMTSL3	-1.93032	0.051	0.17	2.03337e-11	7.85004e-07
THBS1-AS1	-2.26087	0.043	0.157	2.07558e-11	8.01298e-07
FZD7	-1.1211	0.143	0.286	2.11239e-11	8.1551e-07
FABP5	-4.13209	0.036	0.144	2.12582e-11	8.20693e-07
HSPB2	-1.11163	0.128	0.267	2.33892e-11	9.02964e-07
STON1	-1.2076	0.126	0.265	2.3756e-11	9.17125e-07
CTDSPL	0.862181	0.377	0.256	2.37766e-11	9.17919e-07
ARID4B	0.617573	0.645	0.538	2.37942e-11	9.18598e-07
CNN1	-2.01973	0.051	0.169	2.38517e-11	9.2082e-07
IL1R1	0.792552	0.572	0.462	2.46108e-11	9.50125e-07
CTSD	0.653108	0.567	0.447	2.75432e-11	1.06333e-06
SVIL	0.950711	0.358	0.236	2.79855e-11	1.08041e-06
GARNL3	-1.79386	0.056	0.174	2.93199e-11	1.13192e-06
MAOA	-1.51101	0.064	0.186	3.06185e-11	1.18206e-06
L3MBTL4	1.10892	0.242	0.137	3.25898e-11	1.25816e-06
SERPINE2	-0.869756	0.422	0.546	3.37485e-11	1.30289e-06
ENSG00000230333	-2.01123	0.064	0.183	3.46046e-11	1.33595e-06
CLIP3	-0.832277	0.218	0.373	3.60794e-11	1.39288e-06
ZNF407	1.04571	0.274	0.164	3.6484e-11	1.4085e-06
MCC	0.821447	0.379	0.257	3.9142e-11	1.51111e-06
BTG1	-0.542684	0.66	0.778	3.94714e-11	1.52383e-06
HMGN3	-0.603893	0.454	0.595	3.98871e-11	1.53988e-06
GSTM1	-1.79545	0.062	0.18	4.23846e-11	1.6363e-06
NUDT4	-0.746863	0.263	0.421	4.48284e-11	1.73065e-06
GAS5	-0.505102	0.471	0.643	4.49107e-11	1.73382e-06
TRIM16	1.02934	0.218	0.118	4.82602e-11	1.86313e-06
CA3	-2.74055	0.021	0.122	4.93778e-11	1.90628e-06
H2AX	-1.01709	0.161	0.302	5.06902e-11	1.95695e-06
SMARCD2	-1.46068	0.086	0.21	5.14409e-11	1.98593e-06
AFDN	0.873361	0.3	0.183	5.16093e-11	1.99243e-06
FGF10	-1.5945	0.073	0.195	5.37821e-11	2.07631e-06
MYO9B	1.01506	0.251	0.145	5.43196e-11	2.09706e-06
ATP6AP2	0.572361	0.623	0.514	5.82145e-11	2.24743e-06
ASPN	-0.933664	0.034	0.141	5.83007e-11	2.25076e-06
C1orf54	-1.8003	0.036	0.145	6.05343e-11	2.33699e-06
EZR	1.02279	0.283	0.174	6.3269e-11	2.44256e-06
LDLR	0.91928	0.379	0.254	6.61789e-11	2.5549e-06
IGF2	-1.43284	0.116	0.245	6.708e-11	2.58969e-06
HPGD	-1.08983	0.242	0.381	6.78462e-11	2.61927e-06
CRYAB	-1.0133	0.289	0.443	7.14106e-11	2.75688e-06
RAB11A	0.863888	0.507	0.398	7.31485e-11	2.82397e-06
PIM3	1.11864	0.306	0.195	7.3873e-11	2.85194e-06
SELENBP1	-0.943464	0.18	0.323	8.61306e-11	3.32516e-06
ENSG00000278996	-1.60396	0.075	0.193	9.49424e-11	3.66535e-06
GJA1	1.11384	0.289	0.184	9.60971e-11	3.70992e-06
TNFSF13	-1.41618	0.047	0.162	9.88274e-11	3.81533e-06
FNDC1	-1.93387	0.077	0.194	9.90775e-11	3.82499e-06
TTLL7	-1.18124	0.099	0.228	9.95546e-11	3.8434e-06
PBXIP1	0.993307	0.298	0.189	1.06357e-10	4.10601e-06
ENSG00000289901	-0.678248	0.317	0.488	1.06521e-10	4.11234e-06
CYP27A1	0.765368	0.385	0.264	1.10401e-10	4.26213e-06
EDIL3	0.434193	0.52	0.368	1.11592e-10	4.3081e-06
TALAM1	-0.825817	0.358	0.508	1.1396e-10	4.39954e-06
MXRA7	-0.655175	0.366	0.5	1.14247e-10	4.41063e-06
RELB	0.841207	0.458	0.34	1.17254e-10	4.5267e-06
ADAM7-AS1	-0.780624	0.251	0.404	1.19499e-10	4.61338e-06
SSC5D	-1.57881	0.051	0.165	1.22484e-10	4.72862e-06
ALDH3A2	-1.0962	0.12	0.25	1.33963e-10	5.17178e-06
LINC01082	-0.90868	0.154	0.296	1.40791e-10	5.43539e-06
RPL36AL	-0.366553	0.741	0.854	1.41936e-10	5.47958e-06
CDC37L1	-0.815741	0.248	0.399	1.50448e-10	5.8082e-06
FOXO1	-0.755049	0.276	0.436	1.50643e-10	5.81571e-06
AR	-1.6724	0.049	0.161	1.52821e-10	5.89979e-06
ZNF704	-0.732364	0.208	0.361	1.71971e-10	6.6391e-06
TNFAIP8L3	-1.13644	0.118	0.249	1.81558e-10	7.00921e-06
TNFRSF1B	-1.1842	0.094	0.222	1.83489e-10	7.08379e-06
ZHX3	-1.18683	0.101	0.23	1.89227e-10	7.30529e-06
FAM162A	-0.808876	0.18	0.323	1.9778e-10	7.63548e-06
THRB	-1.66899	0.047	0.157	2.03548e-10	7.85816e-06
AOC3	-1.66706	0.043	0.149	2.34607e-10	9.05725e-06
CD34	-1.9128	0.03	0.131	2.4372e-10	9.40904e-06
MEF2A	0.717888	0.407	0.289	2.48015e-10	9.57487e-06
GNAL	0.847195	0.394	0.277	2.49171e-10	9.61951e-06
SORCS2	0.864983	0.306	0.193	2.628e-10	1.01456e-05
CHP1	1.04642	0.251	0.15	2.79215e-10	1.07794e-05
ADAMTSL4	-1.71761	0.034	0.137	2.89124e-10	1.11619e-05
MSC-AS1	0.852112	0.411	0.301	3.05323e-10	1.17873e-05
PTPRT	-2.08332	0.045	0.15	3.12173e-10	1.20518e-05
ADRA1A	-1.4437	0.069	0.183	3.38787e-10	1.30792e-05
AGTRAP	0.880996	0.315	0.204	4.07103e-10	1.57166e-05
SLIT2	-0.781918	0.171	0.311	4.08058e-10	1.57535e-05
VASN	0.943316	0.3	0.191	4.14257e-10	1.59928e-05
DNAJB6	0.729046	0.435	0.314	4.2526e-10	1.64176e-05
PEA15	-0.914893	0.191	0.323	4.34379e-10	1.67697e-05
SGCB	0.886501	0.353	0.244	4.35912e-10	1.68288e-05
CES1	-1.35407	0.054	0.164	5.14311e-10	1.98555e-05
GBP4	0.746173	0.317	0.205	5.32896e-10	2.0573e-05
CYP7B1	-0.644989	0.313	0.46	5.37447e-10	2.07487e-05
RORB	-1.47442	0.047	0.154	5.9813e-10	2.30914e-05
UTRN	0.718022	0.458	0.344	6.19728e-10	2.39252e-05
SIK3	0.819689	0.467	0.358	6.50783e-10	2.51241e-05
DPYD	-0.557462	0.323	0.48	6.55381e-10	2.53016e-05
FYN	-0.895062	0.124	0.258	6.66646e-10	2.57365e-05
EMB	-1.52405	0.084	0.198	6.75073e-10	2.60619e-05
FOXP2	-0.909341	0.128	0.264	7.07317e-10	2.73067e-05
KCTD12	-1.33118	0.081	0.195	8.32225e-10	3.21289e-05
TMED1	0.965105	0.285	0.177	8.43346e-10	3.25582e-05
ASPA	-1.53046	0.054	0.159	9.42839e-10	3.63993e-05
MEG3	-0.768151	0.343	0.487	9.74513e-10	3.76221e-05
GPR176	0.884168	0.266	0.162	9.98231e-10	3.85377e-05
VGLL4	0.715341	0.426	0.31	1.05974e-09	4.09122e-05
PSMA1	0.580799	0.546	0.444	1.14993e-09	4.43942e-05
IL7	-1.47112	0.088	0.201	1.16098e-09	4.48208e-05
H1-4	-0.869094	0.261	0.398	1.2258e-09	4.73232e-05
PHF3	-0.6936	0.287	0.424	1.33534e-09	5.15519e-05
OSBPL8	-0.518005	0.522	0.632	1.41655e-09	5.46873e-05
ZNF106	-0.605582	0.317	0.472	1.44645e-09	5.58416e-05
RPS6KA5	0.966856	0.274	0.171	1.52295e-09	5.87948e-05
EIF5	0.613591	0.544	0.438	1.57681e-09	6.08744e-05
GPC4	-1.11688	0.088	0.201	1.7832e-09	6.88422e-05
NFIX	-0.702151	0.212	0.35	1.90584e-09	7.3577e-05
EPN2	0.82442	0.362	0.252	1.99555e-09	7.70401e-05
C1QL1	-1.05633	0.231	0.35	2.17061e-09	8.37987e-05
CSTPP1	0.950191	0.317	0.214	2.17635e-09	8.402e-05
PDE5A	-0.662876	0.298	0.44	2.26643e-09	8.74979e-05
HEXA	0.908599	0.347	0.24	2.31523e-09	8.9382e-05
PAMR1	-1.37577	0.064	0.17	2.40198e-09	9.2731e-05
ADARB1	-1.16016	0.047	0.148	2.65904e-09	0.000102655
NUCKS1	-0.43108	0.578	0.699	2.92528e-09	0.000112934
DUSP6	-1.72183	0.064	0.167	2.99014e-09	0.000115438
KANK1	-1.00121	0.126	0.249	3.02701e-09	0.000116861
CYBRD1	-0.53926	0.343	0.492	3.17156e-09	0.000122441
PPDPF	-0.441899	0.512	0.641	3.32812e-09	0.000128485
NCOA7	0.592028	0.649	0.529	3.69719e-09	0.000142734
LDB2	0.870497	0.319	0.215	4.26441e-09	0.000164632
DDR2	-0.596127	0.364	0.5	4.31556e-09	0.000166606
RNF146	-0.851397	0.171	0.299	4.48534e-09	0.000173161
SPARCL1	-0.358056	0.675	0.826	4.69629e-09	0.000181305
ZYX	-0.835786	0.251	0.38	5.40297e-09	0.000208587
DLL1	0.818698	0.373	0.267	5.41228e-09	0.000208947
ABHD14B	-0.861117	0.109	0.228	5.42796e-09	0.000209552
KLHL24	0.934412	0.304	0.203	5.498e-09	0.000212256
BEX3	-0.517105	0.443	0.589	6.05844e-09	0.000233892
FOXN3	-0.53479	0.452	0.594	6.67046e-09	0.00025752
BOC	-0.98139	0.135	0.255	7.51637e-09	0.000290177
OPTN	0.586472	0.518	0.415	7.75572e-09	0.000299417
EPB41L3	-1.05431	0.09	0.2	7.85152e-09	0.000303116
MYH11	-1.00969	0.103	0.215	8.05989e-09	0.00031116
DENND2A	-0.772991	0.186	0.313	8.43662e-09	0.000325704
ATP6V0B	0.776841	0.392	0.286	1.00285e-08	0.000387162
TMX4	-0.819579	0.199	0.324	1.15568e-08	0.000446162
CSRP2	-0.63632	0.338	0.472	1.20816e-08	0.000466424
CTSZ	0.480557	0.522	0.419	1.34253e-08	0.000518295
NEGR1	0.747585	0.454	0.347	1.37982e-08	0.000532692
MAP3K20	-0.581047	0.27	0.41	1.40884e-08	0.000543895
PLXDC1	-0.865303	0.154	0.273	1.50691e-08	0.000581758
ATXN7L3B	-0.645242	0.199	0.329	1.84957e-08	0.000714045
EFNA5	0.767572	0.394	0.289	1.91081e-08	0.000737686
DPP7	0.649212	0.456	0.344	2.13638e-08	0.000824773
GSTM3	-0.543991	0.347	0.478	2.18413e-08	0.000843204
RGL1	-1.02011	0.096	0.203	2.20797e-08	0.000852408
DNAJC1	0.649431	0.452	0.346	2.32827e-08	0.000898854
NENF	-0.421922	0.495	0.629	2.55506e-08	0.000986406
RIN2	0.587645	0.493	0.382	2.59622e-08	0.0010023
ACER3	-0.799263	0.133	0.253	2.65355e-08	0.00102443
RGS10	0.716885	0.392	0.288	2.6894e-08	0.00103827
RPL13A	-0.108984	0.773	0.908	2.70808e-08	0.00104548
MAPRE2	0.778452	0.31	0.209	2.81279e-08	0.0010859
HLA-DRB1	-0.294136	0.4	0.568	3.03611e-08	0.00117212
CXCL2	-0.579787	0.306	0.43	3.04431e-08	0.00117529
NUDT21	-1.00623	0.107	0.215	3.13048e-08	0.00120855
BMERB1	-0.6391	0.216	0.344	3.6162e-08	0.00139607
PLD1	-0.87262	0.15	0.265	4.02685e-08	0.00155461
TMEM47	-0.753931	0.182	0.302	4.04086e-08	0.00156001
EMD	-0.772282	0.141	0.256	4.06948e-08	0.00157106
MDFIC	0.69118	0.328	0.223	4.74956e-08	0.00183362
MTHFD2	-0.648285	0.231	0.36	5.04101e-08	0.00194613
DIPK2A	-0.899893	0.126	0.238	5.04832e-08	0.00194895
DENND1A	-0.869629	0.139	0.255	5.18633e-08	0.00200224
CD302	-0.599883	0.375	0.498	5.43137e-08	0.00209683
CDK14	-0.866517	0.167	0.285	5.50109e-08	0.00212375
NDUFS8	0.621433	0.405	0.301	6.43785e-08	0.0024854
ID3	0.550107	0.503	0.398	6.52462e-08	0.00251889
RLF	0.765108	0.39	0.29	6.56154e-08	0.00253315
ARHGAP24	-0.928095	0.167	0.278	7.34505e-08	0.00283563
NDUFS5	-0.365157	0.522	0.65	7.79555e-08	0.00300955
ITIH5	-0.618714	0.413	0.552	8.74596e-08	0.00337647
C12orf75	-1.15755	0.111	0.212	8.75379e-08	0.00337949
SRPX	-0.726025	0.255	0.377	8.92349e-08	0.003445
GPNMB	-0.906569	0.079	0.18	8.9577e-08	0.00345821
FEZ2	0.651932	0.291	0.19	9.50005e-08	0.00366759
SH3PXD2B	-0.753002	0.188	0.305	9.73485e-08	0.00375824
CD82	-0.491593	0.52	0.621	9.89548e-08	0.00382025
SPTAN1	-0.603894	0.304	0.436	1.04792e-07	0.00404561
DNAJB4	-0.653962	0.214	0.333	1.04811e-07	0.00404632
ISOC1	-0.61562	0.161	0.284	1.15618e-07	0.00446356
MASP1	-0.823355	0.103	0.207	1.487e-07	0.0057407
MYCBP2	-0.479433	0.345	0.47	1.52228e-07	0.00587692
LDAF1	-0.79358	0.131	0.238	1.59861e-07	0.00617161
MORC4	-0.836803	0.096	0.196	1.64378e-07	0.00634599
SF3A2	-0.799127	0.103	0.205	1.75393e-07	0.00677122
MYC	-0.687452	0.276	0.394	1.76763e-07	0.00682411
SOCS1	-0.642091	0.216	0.333	1.87168e-07	0.0072258
DDAH2	-0.466036	0.409	0.545	1.92609e-07	0.00743587
CFD	-1.37791	0.276	0.38	1.98198e-07	0.00765163
GPC6	-0.414014	0.606	0.717	2.06991e-07	0.0079911
ASPH	-0.524894	0.373	0.496	2.46575e-07	0.00951926
MAFB	-0.945232	0.281	0.39	2.47793e-07	0.00956631
DDIT4	-0.552197	0.45	0.57	2.50483e-07	0.00967013
ALDH9A1	-0.696468	0.143	0.253	2.82597e-07	0.0109099
NR4A1	-0.660434	0.304	0.424	3.65465e-07	0.0141092
EPB41L2	-0.358695	0.58	0.696	3.89496e-07	0.0150369
SFPQ	-0.355948	0.582	0.694	3.97317e-07	0.0153388
HMGB2	-0.775335	0.135	0.241	3.99822e-07	0.0154355
SORBS3	-0.639304	0.143	0.254	4.0335e-07	0.0155717
CTSF	-0.533081	0.304	0.428	4.05918e-07	0.0156709
GRINA	-0.48951	0.259	0.386	4.34977e-07	0.0167927
GXYLT2	-0.727623	0.169	0.278	4.62534e-07	0.0178566
DNAJB1	-0.247091	0.651	0.758	4.9735e-07	0.0192007
SRSF5	-0.350342	0.632	0.747	5.30699e-07	0.0204882
USF3	-0.814566	0.148	0.25	5.58848e-07	0.0215749
PBX3	-0.751506	0.18	0.292	5.7843e-07	0.0223309
SOD1	-0.317542	0.565	0.676	7.62877e-07	0.0294516
NEXN	-0.486138	0.351	0.473	7.8557e-07	0.0303277
SAV1	-0.460428	0.212	0.326	8.27491e-07	0.0319461
BCL6	-0.60082	0.246	0.362	8.30519e-07	0.032063
HDLBP	-0.511624	0.409	0.516	8.31462e-07	0.0320994
G3BP1	-0.571903	0.221	0.335	8.39216e-07	0.0323988
RPS20	-0.239297	0.552	0.7	8.59154e-07	0.0331685
TCF21	-0.669341	0.315	0.43	8.63424e-07	0.0333333
PLSCR1	-0.373738	0.439	0.562	9.70936e-07	0.037484
CCDC6	-0.694467	0.163	0.268	1.00311e-06	0.0387259
F10	-0.461178	0.184	0.306	1.01837e-06	0.0393151
LRIG1	-0.673537	0.158	0.264	1.12292e-06	0.0433516
FOXP1	-0.391466	0.445	0.567	1.26158e-06	0.0487044
SPART	-0.583103	0.221	0.335	1.28351e-06	0.0495512
CMSS1	-0.54209	0.289	0.399	1.2868e-06	0.0496783
PTPRS	-0.64462	0.18	0.28	1.43319e-06	0.0553295
ZNF638	-0.38063	0.398	0.519	1.49909e-06	0.0578738
EIF4A2	-0.277071	0.608	0.72	1.88739e-06	0.0728646
EIF3L	-0.383309	0.465	0.572	2.08931e-06	0.08066
EIF3F	-0.292602	0.591	0.699	2.15281e-06	0.0831113
TOR1AIP1	-0.620618	0.199	0.306	2.33767e-06	0.0902479
H4C3	-0.610999	0.325	0.428	2.56959e-06	0.0992017
PIK3R1	-0.429955	0.368	0.484	2.57123e-06	0.0992649
RNASE4	-0.325671	0.473	0.586	2.64639e-06	0.102167
PGRMC2	-0.439265	0.221	0.339	2.73844e-06	0.10572
IMPDH2	-0.49057	0.332	0.44	2.86778e-06	0.110713
GAB1	-0.599668	0.212	0.324	2.9625e-06	0.11437
MAP3K5	-0.449238	0.302	0.429	3.08277e-06	0.119013
FLNB	-0.61336	0.227	0.333	3.26605e-06	0.126089
GPX3	-0.463839	0.278	0.394	3.38089e-06	0.130523
SPATA6	-0.487677	0.233	0.345	3.54157e-06	0.136726
PPM1B	-0.646418	0.176	0.276	3.68983e-06	0.14245
ALDOA	-0.518946	0.206	0.313	4.04398e-06	0.156122
ATP5MC2	-0.282655	0.668	0.775	4.18068e-06	0.161399
LIFR	-0.457866	0.467	0.568	4.26561e-06	0.164678
PTBP2	-0.531677	0.296	0.402	4.86863e-06	0.187958
ESD	-0.337026	0.439	0.561	5.09802e-06	0.196814
ADD1	-0.448494	0.317	0.434	5.31761e-06	0.205292
OLFML3	-0.365689	0.51	0.613	5.56119e-06	0.214695
RHOBTB3	-0.416077	0.338	0.44	6.20052e-06	0.239377
MAFF	-0.570808	0.328	0.433	6.82214e-06	0.263375
BRD2	-0.486087	0.435	0.541	7.85564e-06	0.303275
PDK4	-0.339168	0.503	0.615	8.91491e-06	0.344169
CNTN4	-0.396335	0.548	0.649	9.12062e-06	0.352111
TCF7L2	-0.395142	0.253	0.362	9.97378e-06	0.385048
SNHG32	-0.47142	0.313	0.416	1.00634e-05	0.388508
LOXL1	-0.607733	0.227	0.328	1.14866e-05	0.443451
FBL	-0.443116	0.231	0.337	1.31323e-05	0.506987
VAMP2	-0.36086	0.407	0.514	1.37606e-05	0.531242
KANK2	-0.444919	0.203	0.308	1.52474e-05	0.588643
PNN	-0.508151	0.315	0.416	1.9575e-05	0.755714
UBE2E2	-0.32683	0.186	0.29	2.05678e-05	0.79404
TEAD1	-0.375562	0.315	0.421	2.53709e-05	0.97947
REV3L	-0.278694	0.392	0.503	2.8582e-05	1
PHIP	-0.429754	0.283	0.39	2.91215e-05	1
IL15RA	-0.474409	0.266	0.369	3.32045e-05	1
RND3	-0.29466	0.42	0.53	4.16012e-05	1
GOLM2	-0.322093	0.285	0.389	4.98074e-05	1
TECR	-0.317085	0.328	0.434	0.00012139	1
HMGN2	-0.235107	0.531	0.632	0.000128968	1
SNHG8	-0.205711	0.535	0.643	0.00016697	1
ARL6IP1	-0.254696	0.385	0.486	0.000481698	1
RCAN2	-0.185511	0.424	0.525	0.000714075	1
HLA-DRA	-0.129575	0.488	0.595	0.00627901	1
