# Supplementary material for: Fibroblast diversity within human gut-associated lymphoid tissues
Source: J Exp Med. 2025 Dec 11;223(3):e20250471. doi: 10.1084/jem.20250471 (PMC12697342; doi:10.1084/jem.20250471)
Supplement: Table S5 — contains the antibodies, staining reagents, and RNAscope probes used for flow cytometry and/or histology. [file jem_20250471_tables5.xlsx]

## Sheet: Used antibodies and probes
Antigenic target / reagent	Conjugate	Host / Clone	Vendor	Cat no. / RRID	Technique
ADAMDEC1	unconjugated	Rabbit, polyclonal	Thermo Fisher	PA5-103574, AB_2852910	IHC
CCL21	unconjugated	Mouse, 54111	R&D	MAB3661, AB_2275433	IHC
CD3	AF647	Mouse, UCHT1	BD Biosciences	557706; AB_396815	IHC
CD3	BV421	Mouse, UCHT1	BD Biosciences	562426, AB_11152082	IHC
CD3	SBV670	Mouse UCHT1	Biorad	MCA463SBV670, AB_3100983	IHC
CD19	PE-CF594	Mouse, HIB19	BD Biosciences	562321, AB_11153848	FC, IHC
CD19	PE	Mouse, HIB19	BD Biosciences	555413, AB_395813	FC
CD19	AF647	Mouse, HIB19	Biolegend	302220, AB_389335	FC
CD19	AF488	Mouse, HIB19	Biolegend	302219; AB_389313	IHC
CD21	FITC	Mouse, B-ly4	BD Biosciences	561372; AB_10895576	IHC
CD24	AF647	Mouse, ML5	Biolegend	311110, AB_528784	IHC
CD24	BV711	Mouse, ML5	Biolegend	311136, AB_2566579	FC
CD24	AF488	Mouse, ML5	Biolegend	311108; AB_528782	IHC
CD31	BV480	Mouse,WM59	BD	566144; AB_2739542	FC
CD31	BV421	Mouse, WM59	BD Biosciences	564089, AB_2714010	FC
CD31	AF647	Mouse, M89D3	BD Biosciences	558094, AB_397020	IHC
CD31	BV480	Mouse, WM59	BD Biosciences	566144, AB_2739542	FC
CD34	BUV395	Mouse, 581	BD Biosciences	563778, AB_2738424	FC
CD34	unconjugated	Mouse, 581	Biolegend	343502, AB_1731898	IHC
CD35	FITC	Mouse, E11	BD Biosciences	555452; AB_395845	IHC
CD38	BUV737	Mouse, HB7	BD Biosciences	612825, AB_2738893	FC
CD45	AF700	Mouse, HI30	Biolegend	304024, AB_493761	FC
CD45	APC-H7	Mouse, 2D1	BD Biosciences	560274, AB_1645480	FC
CD45	BV421	Mouse, HI30	BD Biosciences	563879, AB_2744402	FC
CD90	PE-CF594	Mouse, 5E10	BD Biosciences	562385, AB_11154395	FC
CD142 (F3)	PE	Mouse, NY2	Biolegend	365204; AB_2564566	FC
CD142 (F3)	unconjugated	Rabbit, polyclonal	Abcam	ab48647, AB_870660	IHC
CD235a	PE-Cy5	Mouse, HIR2	Biolegend	306606, AB_314624	FC
CD326	BV650	Mouse, 9C4	Biolegend	324226, AB_2562735	FC
CXCL13	unconjugated	Goat, Polyclonal	R&D	AF801, AB_355613	IHC
ColVI (ER-TR7)	unconjugated	Rat, ER-TR7	Abcam	ab51824, AB_881651	IHC
HLA-DR	AF700	Mouse, G46-6	BD Biosciences	560743, AB_1727526	FC
HLA-DR	APC	Mouse, L243	Biolegend	307609, AB_314687	IHC
PDPN	PE-Cy7	Rat, NC-08	Biolegend	337014, AB_2563368	FC
PDPN	unconjugated	Sheep, polyclonal	R&D	AF3670, AB_2162070	IHC
Sheep IgG	NL557	Donkey, Polyclonal	R&D	NL010, AB_884220	IHC
Sheep IgG	NL637	Donkey, Polyclonal	R&D	NL011, AB_884221	IHC
Rabbit IgG	AF488	Donkey, Polyclonal	Jackson	711-545-152, AB_2313584	IHC
Rabbit IgG	BV421	Donkey, Poly4064	Biolegend	406410; AB_10897810	IHC
Rat IgG	BV421	Donkey, Polyclonal	Jackson	712-675-153, AB_2651111	IHC
Rat IgG	Cy3	Donkey, Polyclonal	Jackson	712-165-153, AB_2340667	IHC
Goat IgG	AF647	Donkey, Polyclonal	Jackson	705-605-147, AB_2340437	IHC
Mouse IgG	AF488	Donkey, Polyclonal	Jackson	715-545-151, AB_2341099	IHC
Sytox Green	-	-	Thermo Fisher	S7020	FC
LIVE/DEAD™ Fixable Far Red Dead Cell Stain	-	-	Thermo Fisher	L34973	FC
7AAD	-	-	Thermo Fisher	00-6993-50	FC
DAPI	-	-	Thermo Fisher	D1306	IHC
Anti CCL19 probe	-	-	Advanced Cell Diagnostics	474361-C3	IHC
Anti TNFSF11 probe	-	-	Advanced Cell Diagnostics	412271	IHC
Anti CXCL10 probe	-	-	Advanced Cell Diagnostics	311851	IHC
Anti CXCL14 probe	-	-	Advanced Cell Diagnostics	425291-C2	IHC
TSA Vivid Dye 520	-	-	Advanced Cell Diagnostics	323271	IHC
TSA Vivid Dye 650	-	-	Advanced Cell Diagnostics	323273	IHC
